# Supplementary material for: Polarity‐engineered Sn‐Ti cluster photoresists for sub‐10‐nm high‐resolution lithography
Source: Smart Mol. 2026 May 18:e70061. Online ahead of print. doi: 10.1002/smo2.70061 (PMC13399119; doi:10.1002/smo2.70061)
Supplement: Supplementary file 2 — Supporting Information S2 [file SMO2-9999-0-s002.zip]

Archive with 4 entries (3 files):
- CIF of TS-1, TS-2, and TS-3/
- CIF of TS-1, TS-2, and TS-3/TS-1.cif
- CIF of TS-1, TS-2, and TS-3/TS-2.cif
- CIF of TS-1, TS-2, and TS-3/TS-3.cif
