# Supplementary material for: Polarity‐engineered Sn‐Ti cluster photoresists for sub‐10‐nm high‐resolution lithography
Source: Smart Mol. 2026 May 18:e70061. Online ahead of print. doi: 10.1002/smo2.70061 (PMC13399119; doi:10.1002/smo2.70061)
Supplement: Supplementary file 2 — Supporting Information S2 [file SMO2-9999-0-s002.zip › CIF of TS-1, TS-2, and TS-3/TS-1.cif]

data_0863-2_auto
_audit_creation_date               2024-12-26
_audit_creation_method
;
Olex2 1.5-beta
(compiled 2024.02.16 svn.r378c4104 for OlexSys, GUI svn.r6928)
;
_shelx_SHELXL_version_number       '2018/3'
_audit_contact_author_address      ?
_audit_contact_author_email        ?
_audit_contact_author_name         ''
_audit_contact_author_phone        ?
_publ_contact_author_id_orcid      ?
_publ_section_references
;
Dolomanov, O.V., Bourhis, L.J., Gildea, R.J, Howard, J.A.K. & Puschmann, H.
 (2009), J. Appl. Cryst. 42, 339-341.

Sheldrick, G.M. (2015). Acta Cryst. A71, 3-8.

Sheldrick, G.M. (2015). Acta Cryst. C71, 3-8.
;
_chemical_name_common              ?
_chemical_name_systematic          ?
_chemical_formula_moiety           'C82 H98 N8 O28 Sn6 Ti5'
_chemical_formula_sum              'C82 H98 N8 O28 Sn6 Ti5'
_chemical_formula_weight           2595.32
_chemical_melting_point            ?
loop_
  _atom_type_symbol
  _atom_type_description
  _atom_type_scat_dispersion_real
  _atom_type_scat_dispersion_imag
  _atom_type_scat_source
 'C' 'C' 0.0033 0.0016 'International Tables Vol C Tables 4.2.6.8 and 6.1.1.4'
 'H' 'H' 0.0000 0.0000 'International Tables Vol C Tables 4.2.6.8 and 6.1.1.4'
 'N' 'N' 0.0061 0.0033 'International Tables Vol C Tables 4.2.6.8 and 6.1.1.4'
 'O' 'O' 0.0106 0.0060 'International Tables Vol C Tables 4.2.6.8 and 6.1.1.4'
 'Sn' 'Sn' -0.6537 1.4246
 'International Tables Vol C Tables 4.2.6.8 and 6.1.1.4'
 'Ti' 'Ti' 0.2776 0.4457 'International Tables Vol C Tables 4.2.6.8 and 6.1.1.4'

_shelx_space_group_comment
;
The symmetry employed for this shelxl refinement is uniquely defined
by the following loop, which should always be used as a source of
symmetry information in preference to the above space-group names.
They are only intended as comments.
;
_space_group_crystal_system        'monoclinic'
_space_group_IT_number             15
_space_group_name_H-M_alt          'C 1 2/c 1'
_space_group_name_Hall             '-C 2yc'
loop_
  _space_group_symop_operation_xyz
 'x, y, z'
 '-x, y, -z+1/2'
 'x+1/2, y+1/2, z'
 '-x+1/2, y+1/2, -z+1/2'
 '-x, -y, -z'
 'x, -y, z-1/2'
 '-x+1/2, -y+1/2, -z'
 'x+1/2, -y+1/2, z-1/2'

_cell_length_a                     22.2507(4)
_cell_length_b                     16.9475(3)
_cell_length_c                     25.0480(5)
_cell_angle_alpha                  90
_cell_angle_beta                   97.144(2)
_cell_angle_gamma                  90
_cell_volume                       9372.1(3)
_cell_formula_units_Z              4
_cell_measurement_reflns_used      35693
_cell_measurement_temperature      99.99(10)
_cell_measurement_theta_max        29.9380
_cell_measurement_theta_min        2.1320
_shelx_estimated_absorpt_T_max     0.735
_shelx_estimated_absorpt_T_min     0.618
_exptl_absorpt_coefficient_mu      2.050
_exptl_absorpt_correction_T_max    1.00000
_exptl_absorpt_correction_T_min    0.01892
_exptl_absorpt_correction_type     multi-scan
_exptl_absorpt_process_details
;
CrysAlisPro 1.171.41.123a (Rigaku Oxford Diffraction, 2022)
Empirical absorption correction using spherical harmonics,
implemented in SCALE3 ABSPACK scaling algorithm.
;
_exptl_absorpt_special_details     ?
_exptl_crystal_colour              'clear light yellow'
_exptl_crystal_colour_lustre       clear
_exptl_crystal_colour_modifier     light
_exptl_crystal_colour_primary      yellow
_exptl_crystal_density_diffrn      1.839
_exptl_crystal_density_meas        ?
_exptl_crystal_density_method      ?
_exptl_crystal_description         block
_exptl_crystal_F_000               5120
_exptl_crystal_size_max            0.26
_exptl_crystal_size_mid            0.23
_exptl_crystal_size_min            0.16
_exptl_transmission_factor_max     ?
_exptl_transmission_factor_min     ?
_diffrn_reflns_av_R_equivalents    0.0362
_diffrn_reflns_av_unetI/netI       0.0281
_diffrn_reflns_Laue_measured_fraction_full  0.999
_diffrn_reflns_Laue_measured_fraction_max  0.999
_diffrn_reflns_limit_h_max         27
_diffrn_reflns_limit_h_min         -27
_diffrn_reflns_limit_k_max         21
_diffrn_reflns_limit_k_min         -20
_diffrn_reflns_limit_l_max         31
_diffrn_reflns_limit_l_min         -31
_diffrn_reflns_number              46764
_diffrn_reflns_point_group_measured_fraction_full  0.999
_diffrn_reflns_point_group_measured_fraction_max  0.999
_diffrn_reflns_theta_full          25.242
_diffrn_reflns_theta_max           26.373
_diffrn_reflns_theta_min           1.845
_diffrn_ambient_environment        N~2~
_diffrn_ambient_temperature        99.99(10)
_diffrn_detector                   'Hybrid Pixel Array Detector'
_diffrn_detector_area_resol_mean   10.0000
_diffrn_detector_type              HyPix
_diffrn_measured_fraction_theta_full  0.999
_diffrn_measured_fraction_theta_max  0.999
_diffrn_measurement_details
;
List of Runs (angles in degrees, time in seconds):

  # Type    Start    End  Width  t~exp~   \w     \q     \k     \f   Frames
--------------------------------------------------------------------------
  1  \w     52.00  96.00   0.50    0.90    --   13.30 178.00-180.00   88
  2  \w    -14.00  88.00   0.50    0.90    --   13.30  57.00-120.00  204
  3  \w     -6.00  78.00   0.50    0.90    --   13.30  77.00 -30.00  168
  4  \w     16.00  66.00   0.50    0.90    --   13.30  77.00  30.00  100
  5  \w    -25.00  62.00   0.50    0.90    --  -12.52  19.00 -30.00  174
  6  \w     18.00  48.00   0.50    0.90    --  -12.52  19.00 -90.00   60
  7  \w    -77.00 -51.00   0.50    0.90    --  -12.52 178.00  90.00   52
  8  \w    -70.00 -43.00   0.50    0.90    --  -12.52-178.00 120.00   54
;
_diffrn_measurement_device         'four-circle diffractometer'
_diffrn_measurement_device_type    'XtaLAB Synergy R, HyPix'
_diffrn_measurement_method         '\w scans'
_diffrn_orient_matrix_type        
 'CrysAlisPro convention (1999,Acta A55,543-557)'
_diffrn_orient_matrix_UB_11        0.0052197000
_diffrn_orient_matrix_UB_12        -0.0237951000
_diffrn_orient_matrix_UB_13        -0.0222383000
_diffrn_orient_matrix_UB_21        0.0316017000
_diffrn_orient_matrix_UB_22        0.0067544000
_diffrn_orient_matrix_UB_23        0.0058505000
_diffrn_orient_matrix_UB_31        0.0026700000
_diffrn_orient_matrix_UB_32        -0.0337646000
_diffrn_orient_matrix_UB_33        0.0168856000
_diffrn_radiation_monochromator    mirror
_diffrn_radiation_probe            x-ray
_diffrn_radiation_type             'Mo K\a'
_diffrn_radiation_wavelength       0.71073
_diffrn_source                     'micro-focus sealed X-ray tube'
_diffrn_source_type                'Mova (Mo) X-ray Source'
_reflns_Friedel_coverage           0.000
_reflns_Friedel_fraction_full      .
_reflns_Friedel_fraction_max       .
_reflns_number_gt                  8581
_reflns_number_total               9591
_reflns_special_details
;
 Reflections were merged by SHELXL according to the crystal
 class for the calculation of statistics and refinement.
 
 Structure factors included contributions from the .fab file.
 
 _reflns_Friedel_fraction is defined as the number of unique
 Friedel pairs measured divided by the number that would be
 possible theoretically, ignoring centric projections and
 systematic absences.
;
_reflns_threshold_expression       'I > 2\s(I)'
_computing_cell_refinement         'CrysAlisPro 1.171.41.123a (Rigaku OD, 2022)'
_computing_data_collection         'CrysAlisPro 1.171.41.123a (Rigaku OD, 2022)'
_computing_data_reduction          'CrysAlisPro 1.171.41.123a (Rigaku OD, 2022)'
_computing_molecular_graphics      'Olex2 1.5-beta (Dolomanov et al., 2009)'
_computing_publication_material    'Olex2 1.5-beta (Dolomanov et al., 2009)'
_computing_structure_refinement    'SHELXL 2018/3 (Sheldrick, 2015)'
_computing_structure_solution      'SHELXT 2014/5 (Sheldrick, 2014)'
_refine_diff_density_max           1.453
_refine_diff_density_min           -0.838
_refine_diff_density_rms           0.101
_refine_ls_extinction_coef         .
_refine_ls_extinction_method       none
_refine_ls_goodness_of_fit_ref     1.041
_refine_ls_hydrogen_treatment      constr
_refine_ls_matrix_type             full
_refine_ls_number_parameters       597
_refine_ls_number_reflns           9591
_refine_ls_number_restraints       7
_refine_ls_R_factor_all            0.0325
_refine_ls_R_factor_gt             0.0282
_refine_ls_restrained_S_all        1.047
_refine_ls_shift/su_max            0.002
_refine_ls_shift/su_mean           0.000
_refine_ls_structure_factor_coef   Fsqd
_refine_ls_weighting_details      
 'w=1/[\s^2^(Fo^2^)+(0.0383P)^2^+25.8451P] where P=(Fo^2^+2Fc^2^)/3'
_refine_ls_weighting_scheme        calc
_refine_ls_wR_factor_gt            0.0718
_refine_ls_wR_factor_ref           0.0735
_refine_special_details            ?
_olex2_refinement_description
;
1. Fixed Uiso
 At 1.2 times of:
  All C(H) groups, All C(H,H) groups
 At 1.5 times of:
  All C(H,H,H) groups
2. Restrained distances
 C31-C32 \\sim C31-C32A
 with sigma of 0.02
3. Uiso/Uaniso restraints and constraints
Uanis(C31) \\sim Ueq: with sigma of 0.01 and sigma for terminal atoms of 0.02
4. Others
 Sof(H31A)=Sof(C32A)=Sof(H32D)=Sof(H32E)=Sof(H32F)=1-FVAR(1)
 Sof(H31)=Sof(C32)=Sof(H32A)=Sof(H32B)=Sof(H32C)=FVAR(1)
5.a Secondary CH2 refined with riding coordinates:
 C29(H29A,H29B), C37(H37A,H37B), C33(H33A,H33B), C34(H34A,H34B), C30(H30A,
 H30B), C38(H38A,H38B), C35(H35A,H35B), C39(H39A,H39B)
5.b Aromatic/amide H refined with riding coordinates:
 C7(H7), C8(H8), C21(H21), C28(H28), C3(H3), C4(H4), C10(H10), C13(H13),
 C23(H23), C19(H19), C2(H2), C16(H16), C26(H26), C5(H5), C17(H17), C24(H24),
 C18(H18), C25(H25), C12(H12), C11(H11), C31(H31), C31(H31A)
5.c Idealised Me refined as rotating group:
 C41(H41A,H41B,H41C), C36(H36A,H36B,H36C), C40(H40A,H40B,H40C), C32(H32A,H32B,
 H32C), C32A(H32D,H32E,H32F)
;
_atom_sites_solution_hydrogens     geom
_atom_sites_solution_primary       dual
_atom_sites_solution_secondary     ?
loop_
  _atom_site_label
  _atom_site_type_symbol
  _atom_site_fract_x
  _atom_site_fract_y
  _atom_site_fract_z
  _atom_site_U_iso_or_equiv
  _atom_site_adp_type
  _atom_site_occupancy
  _atom_site_site_symmetry_order
  _atom_site_calc_flag
  _atom_site_refinement_flags_posn
  _atom_site_refinement_flags_adp
  _atom_site_refinement_flags_occupancy
  _atom_site_disorder_assembly
  _atom_site_disorder_group
 Sn2 Sn 0.39749(2) 0.26937(2) 0.22745(2) 0.01495(6) Uani 1 1 d . . . . .
 Sn3 Sn 0.36772(2) 0.08065(2) 0.14829(2) 0.01758(6) Uani 1 1 d . . . . .
 Sn1 Sn 0.67458(2) 0.25877(2) 0.40192(2) 0.01814(6) Uani 1 1 d . . . . .
 Ti3 Ti 0.500000 0.09925(4) 0.250000 0.01601(15) Uani 1 2 d S T P . .
 Ti2 Ti 0.49047(2) 0.19171(3) 0.34758(2) 0.01499(11) Uani 1 1 d . . . . .
 Ti1 Ti 0.50583(2) 0.38916(3) 0.30952(2) 0.01606(11) Uani 1 1 d . . . . .
 O6 O 0.53205(9) 0.28027(12) 0.31953(8) 0.0163(4) Uani 1 1 d . . . . .
 O7 O 0.44654(9) 0.18381(11) 0.27504(8) 0.0162(4) Uani 1 1 d . . . . .
 O8 O 0.53699(9) 0.10962(12) 0.32445(8) 0.0178(4) Uani 1 1 d . . . . .
 O11 O 0.35753(9) 0.19496(12) 0.16770(8) 0.0168(4) Uani 1 1 d . . . . .
 O12 O 0.66664(9) 0.14145(12) 0.42752(8) 0.0202(4) Uani 1 1 d . . . . .
 O3 O 0.64314(9) 0.34888(12) 0.34213(8) 0.0193(4) Uani 1 1 d . . . . .
 O5 O 0.44401(9) 0.37788(11) 0.25272(8) 0.0172(4) Uani 1 1 d . . . . .
 O13 O 0.43361(9) 0.13286(12) 0.38154(8) 0.0201(4) Uani 1 1 d . . . . .
 O1 O 0.69309(9) 0.33707(13) 0.46586(9) 0.0239(5) Uani 1 1 d . . . . .
 O14 O 0.45762(9) 0.36663(12) 0.36691(8) 0.0206(4) Uani 1 1 d . . . . .
 O9 O 0.43839(9) 0.02143(12) 0.25696(8) 0.0206(4) Uani 1 1 d . . . . .
 O2 O 0.54438(9) 0.20458(12) 0.41416(8) 0.0199(4) Uani 1 1 d . . . . .
 O10 O 0.27871(9) 0.05647(13) 0.15804(9) 0.0232(5) Uani 1 1 d . . . . .
 O4 O 0.50340(9) 0.49654(12) 0.32535(9) 0.0214(5) Uani 1 1 d . . . . .
 N1 N 0.58351(11) 0.26526(14) 0.42978(10) 0.0184(5) Uani 1 1 d . . . . .
 N3 N 0.43750(11) 0.29136(15) 0.37573(10) 0.0186(5) Uani 1 1 d . . . . .
 N2 N 0.60062(11) 0.40735(14) 0.35095(10) 0.0191(5) Uani 1 1 d . . . . .
 N4 N 0.38031(11) 0.04185(14) 0.23449(10) 0.0194(5) Uani 1 1 d . . . . .
 C29 C 0.32077(14) 0.27862(19) 0.27043(13) 0.0225(7) Uani 1 1 d . . . . .
 H29A H 0.285578 0.255235 0.247844 0.027 Uiso 1 1 calc R U . . .
 H29B H 0.328649 0.245838 0.303268 0.027 Uiso 1 1 calc R U . . .
 C7 C 0.56255(14) 0.31597(18) 0.46160(12) 0.0202(6) Uani 1 1 d . . . . .
 H7 H 0.521205 0.310845 0.466956 0.024 Uiso 1 1 calc R U . . .
 C8 C 0.62335(14) 0.46696(18) 0.37814(12) 0.0212(6) Uani 1 1 d . . . . .
 H8 H 0.664930 0.465398 0.392448 0.025 Uiso 1 1 calc R U . . .
 C14 C 0.52987(14) 0.55017(18) 0.35969(13) 0.0217(6) Uani 1 1 d . . . . .
 C20 C 0.36567(15) 0.2168(2) 0.42077(13) 0.0257(7) Uani 1 1 d . . . . .
 C15 C 0.38687(14) 0.14126(19) 0.40878(12) 0.0213(6) Uani 1 1 d . . . . .
 C6 C 0.59631(14) 0.37943(18) 0.48958(12) 0.0199(6) Uani 1 1 d . . . . .
 C9 C 0.58826(15) 0.53646(18) 0.38791(12) 0.0223(6) Uani 1 1 d . . . . .
 C27 C 0.27862(15) 0.06806(18) 0.25425(13) 0.0243(7) Uani 1 1 d . . . . .
 C1 C 0.66010(14) 0.38520(18) 0.49294(12) 0.0210(6) Uani 1 1 d . . . . .
 C21 C 0.39386(14) 0.28893(19) 0.40496(13) 0.0234(7) Uani 1 1 d . . . . .
 H21 H 0.379138 0.337579 0.416991 0.028 Uiso 1 1 calc R U . . .
 C37 C 0.76847(15) 0.2530(2) 0.39463(14) 0.0275(7) Uani 1 1 d . . . . .
 H37A H 0.790268 0.244044 0.431036 0.033 Uiso 1 1 calc R U . . .
 H37B H 0.775195 0.205824 0.372846 0.033 Uiso 1 1 calc R U . . .
 C28 C 0.34198(14) 0.04978(18) 0.26856(13) 0.0222(6) Uani 1 1 d . . . . .
 H28 H 0.356317 0.043172 0.305625 0.027 Uiso 1 1 calc R U . . .
 C3 C 0.65711(15) 0.49402(19) 0.55519(13) 0.0267(7) Uani 1 1 d . . . . .
 H3 H 0.678133 0.532511 0.577932 0.032 Uiso 1 1 calc R U . . .
 C4 C 0.59388(15) 0.4904(2) 0.55083(13) 0.0279(7) Uani 1 1 d . . . . .
 H4 H 0.571755 0.526927 0.569545 0.034 Uiso 1 1 calc R U . . .
 C41 C 0.65651(15) 0.1210(2) 0.48150(13) 0.0269(7) Uani 1 1 d . . . . .
 H41A H 0.619124 0.146011 0.489908 0.040 Uiso 1 1 calc R U . . .
 H41B H 0.690691 0.139371 0.506905 0.040 Uiso 1 1 calc R U . . .
 H41C H 0.652832 0.063535 0.484401 0.040 Uiso 1 1 calc R U . . .
 C10 C 0.61445(16) 0.59494(19) 0.42329(14) 0.0290(7) Uani 1 1 d . . . . .
 H10 H 0.653641 0.586594 0.442229 0.035 Uiso 1 1 calc R U . . .
 C13 C 0.49994(16) 0.62097(19) 0.36769(14) 0.0286(7) Uani 1 1 d . . . . .
 H13 H 0.460908 0.630550 0.348779 0.034 Uiso 1 1 calc R U . . .
 C23 C 0.18646(16) 0.0820(2) 0.19214(15) 0.0309(8) Uani 1 1 d . . . . .
 H23 H 0.165969 0.081914 0.156523 0.037 Uiso 1 1 calc R U . . .
 C22 C 0.24944(15) 0.06912(18) 0.20046(13) 0.0229(7) Uani 1 1 d . . . . .
 C33 C 0.38630(16) -0.02768(18) 0.11138(14) 0.0266(7) Uani 1 1 d . . . . .
 H33A H 0.390899 -0.068803 0.139663 0.032 Uiso 1 1 calc R U . . .
 H33B H 0.350321 -0.041848 0.085848 0.032 Uiso 1 1 calc R U . . .
 C19 C 0.31494(17) 0.2224(2) 0.44900(16) 0.0367(9) Uani 1 1 d . . . . .
 H19 H 0.300385 0.272925 0.457549 0.044 Uiso 1 1 calc R U . . .
 C2 C 0.68935(14) 0.44262(19) 0.52702(13) 0.0242(7) Uani 1 1 d . . . . .
 H2 H 0.732276 0.446200 0.530775 0.029 Uiso 1 1 calc R U . . .
 C16 C 0.35701(15) 0.0743(2) 0.42549(13) 0.0266(7) Uani 1 1 d . . . . .
 H16 H 0.371372 0.023163 0.417996 0.032 Uiso 1 1 calc R U . . .
 C26 C 0.24401(16) 0.0828(2) 0.29678(14) 0.0305(8) Uani 1 1 d . . . . .
 H26 H 0.263561 0.082920 0.332725 0.037 Uiso 1 1 calc R U . . .
 C5 C 0.56444(15) 0.43285(19) 0.51884(13) 0.0255(7) Uani 1 1 d . . . . .
 H5 H 0.521588 0.428989 0.516405 0.031 Uiso 1 1 calc R U . . .
 C17 C 0.30699(16) 0.0819(2) 0.45270(15) 0.0326(8) Uani 1 1 d . . . . .
 H17 H 0.286985 0.036099 0.463365 0.039 Uiso 1 1 calc R U . . .
 C24 C 0.15400(16) 0.0947(2) 0.23482(16) 0.0381(9) Uani 1 1 d . . . . .
 H24 H 0.111386 0.101937 0.228187 0.046 Uiso 1 1 calc R U . . .
 C18 C 0.28592(17) 0.1556(2) 0.46449(16) 0.0404(9) Uani 1 1 d . . . . .
 H18 H 0.251510 0.160440 0.483225 0.048 Uiso 1 1 calc R U . . .
 C34 C 0.44080(16) -0.0317(2) 0.08157(15) 0.0310(8) Uani 1 1 d . . . . .
 H34A H 0.477418 -0.016747 0.106067 0.037 Uiso 1 1 calc R U . . .
 H34B H 0.435986 0.006363 0.051345 0.037 Uiso 1 1 calc R U . . .
 C25 C 0.18272(16) 0.0971(2) 0.28751(15) 0.0378(9) Uani 1 1 d . . . . .
 H25 H 0.160360 0.108346 0.316534 0.045 Uiso 1 1 calc R U . . .
 C12 C 0.52681(17) 0.6770(2) 0.40293(15) 0.0333(8) Uani 1 1 d . . . . .
 H12 H 0.505998 0.724836 0.408125 0.040 Uiso 1 1 calc R U . . .
 C11 C 0.58408(17) 0.6643(2) 0.43092(15) 0.0349(8) Uani 1 1 d . . . . .
 H11 H 0.602157 0.703097 0.455158 0.042 Uiso 1 1 calc R U . . .
 C30 C 0.30285(18) 0.3604(2) 0.28723(17) 0.0389(9) Uani 1 1 d . . . . .
 H30A H 0.292203 0.393271 0.254752 0.047 Uiso 1 1 calc R U . . .
 H30B H 0.337750 0.385395 0.309253 0.047 Uiso 1 1 calc R U . . .
 C38 C 0.79805(17) 0.3223(2) 0.37031(15) 0.0387(9) Uani 1 1 d . . . . .
 H38A H 0.794360 0.369947 0.392579 0.046 Uiso 1 1 calc R U . . .
 H38B H 0.777163 0.332926 0.333764 0.046 Uiso 1 1 calc R U . . .
 C35 C 0.44884(18) -0.1151(2) 0.05970(15) 0.0347(8) Uani 1 1 d . . . . .
 H35A H 0.456623 -0.152224 0.090278 0.042 Uiso 1 1 calc R U . . .
 H35B H 0.410786 -0.131445 0.037771 0.042 Uiso 1 1 calc R U . . .
 C36 C 0.49995(19) -0.1202(2) 0.02596(17) 0.0424(9) Uani 1 1 d . . . . .
 H36A H 0.491271 -0.086035 -0.005632 0.064 Uiso 1 1 calc R U . . .
 H36B H 0.504311 -0.174838 0.014241 0.064 Uiso 1 1 calc R U . . .
 H36C H 0.537633 -0.103038 0.047236 0.064 Uiso 1 1 calc R U . . .
 C39 C 0.86704(19) 0.3044(3) 0.36707(19) 0.0610(14) Uani 1 1 d . . . . .
 H39A H 0.887192 0.292715 0.403703 0.073 Uiso 1 1 calc R U . . .
 H39B H 0.870125 0.256705 0.344778 0.073 Uiso 1 1 calc R U . . .
 C40 C 0.8999(2) 0.3706(3) 0.3439(2) 0.0638(13) Uani 1 1 d . . . . .
 H40A H 0.881021 0.381591 0.307250 0.096 Uiso 1 1 calc R U . . .
 H40B H 0.942350 0.355655 0.343212 0.096 Uiso 1 1 calc R U . . .
 H40C H 0.897906 0.417806 0.366213 0.096 Uiso 1 1 calc R U . . .
 C31 C 0.2493(3) 0.3576(3) 0.3194(3) 0.085(2) Uani 1 1 d D U . . .
 H31 H 0.253466 0.372231 0.356282 0.102 Uiso 0.727(9) 1 calc R U P A 1
 H31A H 0.225723 0.403990 0.312431 0.102 Uiso 0.273(9) 1 calc R U P A 2
 C32 C 0.1966(3) 0.3338(4) 0.2940(3) 0.059(2) Uani 0.727(9) 1 d D . P A 1
 H32A H 0.177819 0.377009 0.271859 0.089 Uiso 0.727(9) 1 calc R U P A 1
 H32B H 0.169840 0.318087 0.320406 0.089 Uiso 0.727(9) 1 calc R U P A 1
 H32C H 0.203077 0.288672 0.270902 0.089 Uiso 0.727(9) 1 calc R U P A 1
 C32A C 0.2261(5) 0.3160(7) 0.3512(5) 0.025(3) Uani 0.273(9) 1 d D . P A 2
 H32D H 0.224648 0.261221 0.338575 0.037 Uiso 0.273(9) 1 calc R U P A 2
 H32E H 0.184878 0.334583 0.353916 0.037 Uiso 0.273(9) 1 calc R U P A 2
 H32F H 0.250206 0.318888 0.386700 0.037 Uiso 0.273(9) 1 calc R U P A 2

loop_
  _atom_site_aniso_label
  _atom_site_aniso_U_11
  _atom_site_aniso_U_22
  _atom_site_aniso_U_33
  _atom_site_aniso_U_23
  _atom_site_aniso_U_13
  _atom_site_aniso_U_12
 Sn2 0.01692(10) 0.01550(10) 0.01238(10) -0.00100(7) 0.00161(8) -0.00018(7)
 Sn3 0.02140(11) 0.01668(11) 0.01463(11) -0.00164(8) 0.00214(8) -0.00329(8)
 Sn1 0.01863(11) 0.02013(11) 0.01528(11) -0.00040(8) 0.00062(8) 0.00214(8)
 Ti3 0.0188(4) 0.0153(3) 0.0142(4) 0.000 0.0028(3) 0.000
 Ti2 0.0182(3) 0.0151(2) 0.0119(2) 0.0008(2) 0.0028(2) -0.00027(19)
 Ti1 0.0192(3) 0.0142(2) 0.0141(3) -0.0015(2) -0.0002(2) 0.0003(2)
 O6 0.0188(10) 0.0179(10) 0.0122(10) -0.0010(8) 0.0024(8) 0.0000(8)
 O7 0.0182(10) 0.0163(10) 0.0140(10) 0.0005(8) 0.0024(8) 0.0005(8)
 O8 0.0232(11) 0.0169(10) 0.0138(10) 0.0015(8) 0.0045(8) 0.0017(8)
 O11 0.0209(10) 0.0154(10) 0.0140(10) -0.0007(8) 0.0013(8) -0.0015(8)
 O12 0.0245(11) 0.0224(11) 0.0137(10) 0.0029(9) 0.0024(8) 0.0039(9)
 O3 0.0210(11) 0.0189(10) 0.0176(11) 0.0007(8) 0.0008(9) 0.0027(8)
 O5 0.0178(10) 0.0165(10) 0.0169(10) -0.0016(8) 0.0002(8) 0.0004(8)
 O13 0.0232(11) 0.0217(11) 0.0163(10) 0.0016(9) 0.0054(8) 0.0000(9)
 O1 0.0220(11) 0.0275(12) 0.0217(11) -0.0082(9) 0.0012(9) 0.0026(9)
 O14 0.0248(11) 0.0163(10) 0.0209(11) -0.0026(9) 0.0033(9) 0.0016(8)
 O9 0.0220(11) 0.0187(10) 0.0207(11) 0.0032(9) 0.0008(9) -0.0019(8)
 O2 0.0214(11) 0.0225(11) 0.0151(10) 0.0003(9) 0.0000(8) -0.0016(9)
 O10 0.0212(11) 0.0279(12) 0.0204(11) -0.0021(9) 0.0019(9) -0.0084(9)
 O4 0.0249(11) 0.0170(10) 0.0212(11) -0.0029(9) -0.0021(9) 0.0007(8)
 N1 0.0203(13) 0.0198(13) 0.0143(12) 0.0012(10) -0.0012(10) 0.0004(10)
 N3 0.0210(13) 0.0201(13) 0.0143(12) -0.0009(10) 0.0009(10) 0.0015(10)
 N2 0.0235(13) 0.0161(12) 0.0175(13) 0.0015(10) 0.0016(10) 0.0006(10)
 N4 0.0211(13) 0.0188(12) 0.0179(13) 0.0010(10) 0.0016(10) -0.0041(10)
 C29 0.0211(15) 0.0274(16) 0.0203(16) 0.0009(13) 0.0080(13) 0.0015(13)
 C7 0.0202(15) 0.0242(16) 0.0159(14) 0.0022(12) 0.0009(12) 0.0043(12)
 C8 0.0245(16) 0.0207(15) 0.0167(15) 0.0026(12) -0.0042(12) -0.0025(12)
 C14 0.0275(16) 0.0161(14) 0.0211(15) 0.0002(12) 0.0016(13) -0.0019(12)
 C20 0.0252(16) 0.0330(18) 0.0195(16) -0.0032(14) 0.0054(13) -0.0010(14)
 C15 0.0201(15) 0.0309(17) 0.0126(14) -0.0011(13) 0.0005(12) -0.0017(13)
 C6 0.0234(15) 0.0219(15) 0.0140(14) -0.0011(12) 0.0005(12) 0.0035(12)
 C9 0.0306(17) 0.0170(15) 0.0189(15) 0.0001(12) 0.0010(13) -0.0044(12)
 C27 0.0269(17) 0.0219(16) 0.0244(17) 0.0034(13) 0.0042(13) -0.0024(13)
 C1 0.0250(16) 0.0224(15) 0.0154(14) 0.0019(12) 0.0019(12) 0.0025(12)
 C21 0.0237(16) 0.0252(16) 0.0213(16) -0.0048(13) 0.0032(13) 0.0041(13)
 C37 0.0241(17) 0.0340(18) 0.0243(17) -0.0070(14) 0.0025(14) -0.0014(14)
 C28 0.0289(17) 0.0205(15) 0.0167(15) 0.0024(12) 0.0014(13) -0.0036(13)
 C3 0.0315(18) 0.0246(16) 0.0226(16) -0.0029(14) -0.0024(14) 0.0001(13)
 C4 0.0320(18) 0.0263(17) 0.0261(17) -0.0070(14) 0.0056(14) 0.0065(14)
 C41 0.0286(17) 0.0297(17) 0.0220(17) 0.0032(14) 0.0019(14) 0.0045(14)
 C10 0.0356(19) 0.0240(16) 0.0251(17) -0.0026(14) -0.0060(15) -0.0036(14)
 C13 0.0323(18) 0.0213(16) 0.0308(18) -0.0041(14) -0.0022(15) 0.0007(13)
 C23 0.0278(18) 0.037(2) 0.0271(18) 0.0063(15) 0.0003(14) -0.0030(14)
 C22 0.0281(16) 0.0196(15) 0.0224(16) 0.0030(13) 0.0084(13) -0.0063(12)
 C33 0.0365(19) 0.0183(15) 0.0251(17) -0.0012(13) 0.0041(14) -0.0020(13)
 C19 0.0329(19) 0.042(2) 0.038(2) -0.0102(17) 0.0172(17) -0.0004(16)
 C2 0.0224(16) 0.0257(16) 0.0239(17) -0.0026(14) 0.0000(13) 0.0014(13)
 C16 0.0283(17) 0.0301(17) 0.0218(16) 0.0022(14) 0.0052(13) 0.0002(14)
 C26 0.0322(18) 0.040(2) 0.0195(16) 0.0052(15) 0.0050(14) 0.0002(15)
 C5 0.0253(16) 0.0262(16) 0.0249(17) -0.0004(14) 0.0025(13) 0.0053(13)
 C17 0.0291(18) 0.041(2) 0.0297(19) 0.0032(16) 0.0104(15) -0.0070(15)
 C24 0.0239(18) 0.055(2) 0.036(2) 0.0098(19) 0.0054(15) 0.0035(17)
 C18 0.033(2) 0.048(2) 0.044(2) -0.0068(19) 0.0218(18) -0.0031(17)
 C34 0.0360(19) 0.0283(18) 0.0284(18) -0.0036(15) 0.0022(15) 0.0020(15)
 C25 0.0297(19) 0.057(2) 0.0290(19) 0.0104(18) 0.0111(15) 0.0066(17)
 C12 0.041(2) 0.0188(16) 0.039(2) -0.0049(15) -0.0001(16) 0.0009(14)
 C11 0.046(2) 0.0219(17) 0.035(2) -0.0105(15) -0.0039(17) -0.0033(15)
 C30 0.046(2) 0.0281(19) 0.047(2) 0.0011(17) 0.0215(19) 0.0049(16)
 C38 0.041(2) 0.049(2) 0.0273(19) -0.0020(17) 0.0076(16) -0.0114(18)
 C35 0.049(2) 0.0266(18) 0.0297(19) -0.0035(15) 0.0074(17) 0.0037(16)
 C36 0.050(2) 0.040(2) 0.039(2) -0.0047(18) 0.0123(19) 0.0101(18)
 C39 0.037(2) 0.097(4) 0.046(3) 0.012(3) -0.007(2) -0.031(2)
 C40 0.057(3) 0.074(3) 0.062(3) 0.003(3) 0.011(2) -0.011(3)
 C31 0.081(4) 0.051(3) 0.138(5) -0.014(3) 0.077(4) 0.006(3)
 C32 0.064(5) 0.059(4) 0.054(4) -0.016(3) 0.004(3) 0.025(3)
 C32A 0.030(7) 0.022(6) 0.027(7) 0.002(5) 0.020(5) 0.005(5)

_geom_special_details
;
 All esds (except the esd in the dihedral angle between two l.s. planes)
 are estimated using the full covariance matrix.  The cell esds are taken
 into account individually in the estimation of esds in distances, angles
 and torsion angles; correlations between esds in cell parameters are only
 used when they are defined by crystal symmetry.  An approximate (isotropic)
 treatment of cell esds is used for estimating esds involving l.s. planes.
;
loop_
  _geom_bond_atom_site_label_1
  _geom_bond_atom_site_label_2
  _geom_bond_distance
  _geom_bond_site_symmetry_2
  _geom_bond_publ_flag
 Sn2 Ti1 3.1784(6) 2_655 ?
 Sn2 O6 2.082(2) 2_655 ?
 Sn2 O7 2.0954(19) . ?
 Sn2 O11 2.0711(19) . ?
 Sn2 O3 2.298(2) 2_655 ?
 Sn2 O5 2.166(2) . ?
 Sn2 C29 2.134(3) . ?
 Sn3 O8 2.201(2) 2_655 ?
 Sn3 O11 2.017(2) . ?
 Sn3 O12 2.212(2) 2_655 ?
 Sn3 O10 2.067(2) . ?
 Sn3 N4 2.241(2) . ?
 Sn3 C33 2.119(3) . ?
 Sn1 O11 2.100(2) 2_655 ?
 Sn1 O12 2.103(2) . ?
 Sn1 O3 2.192(2) . ?
 Sn1 O1 2.081(2) . ?
 Sn1 N1 2.226(3) . ?
 Sn1 C37 2.122(3) . ?
 Ti3 Ti2 2.9331(6) 2_655 ?
 Ti3 Ti2 2.9331(6) . ?
 Ti3 O7 2.012(2) 2_655 ?
 Ti3 O7 2.012(2) . ?
 Ti3 O8 1.950(2) . ?
 Ti3 O8 1.950(2) 2_655 ?
 Ti3 O9 1.926(2) 2_655 ?
 Ti3 O9 1.926(2) . ?
 Ti2 O6 1.940(2) . ?
 Ti2 O7 1.958(2) . ?
 Ti2 O8 1.869(2) . ?
 Ti2 O13 1.894(2) . ?
 Ti2 O2 1.942(2) . ?
 Ti2 N3 2.224(3) . ?
 Ti1 Ti1 2.9607(10) 2_655 ?
 Ti1 O6 1.942(2) . ?
 Ti1 O5 2.036(2) 2_655 ?
 Ti1 O5 1.862(2) . ?
 Ti1 O14 1.936(2) . ?
 Ti1 O4 1.865(2) . ?
 Ti1 N2 2.253(3) . ?
 O12 C41 1.441(4) . ?
 O3 N2 1.406(3) . ?
 O13 C15 1.321(4) . ?
 O1 C1 1.337(4) . ?
 O14 N3 1.379(3) . ?
 O9 N4 1.388(3) . ?
 O2 N1 1.373(3) . ?
 O10 C22 1.331(4) . ?
 O4 C14 1.337(4) . ?
 N1 C7 1.298(4) . ?
 N3 C21 1.287(4) . ?
 N2 C8 1.286(4) . ?
 N4 C28 1.286(4) . ?
 C29 H29A 0.9900 . ?
 C29 H29B 0.9900 . ?
 C29 C30 1.516(5) . ?
 C7 H7 0.9500 . ?
 C7 C6 1.443(4) . ?
 C8 H8 0.9500 . ?
 C8 C9 1.451(4) . ?
 C14 C9 1.419(4) . ?
 C14 C13 1.399(4) . ?
 C20 C15 1.409(5) . ?
 C20 C21 1.452(5) . ?
 C20 C19 1.408(5) . ?
 C15 C16 1.405(5) . ?
 C6 C1 1.415(4) . ?
 C6 C5 1.410(4) . ?
 C9 C10 1.407(4) . ?
 C27 C28 1.444(5) . ?
 C27 C22 1.421(5) . ?
 C27 C26 1.412(5) . ?
 C1 C2 1.400(4) . ?
 C21 H21 0.9500 . ?
 C37 H37A 0.9900 . ?
 C37 H37B 0.9900 . ?
 C37 C38 1.512(5) . ?
 C28 H28 0.9500 . ?
 C3 H3 0.9500 . ?
 C3 C4 1.399(5) . ?
 C3 C2 1.378(5) . ?
 C4 H4 0.9500 . ?
 C4 C5 1.376(5) . ?
 C41 H41A 0.9800 . ?
 C41 H41B 0.9800 . ?
 C41 H41C 0.9800 . ?
 C10 H10 0.9500 . ?
 C10 C11 1.381(5) . ?
 C13 H13 0.9500 . ?
 C13 C12 1.381(5) . ?
 C23 H23 0.9500 . ?
 C23 C22 1.408(5) . ?
 C23 C24 1.380(5) . ?
 C33 H33A 0.9900 . ?
 C33 H33B 0.9900 . ?
 C33 C34 1.503(5) . ?
 C19 H19 0.9500 . ?
 C19 C18 1.382(5) . ?
 C2 H2 0.9500 . ?
 C16 H16 0.9500 . ?
 C16 C17 1.381(5) . ?
 C26 H26 0.9500 . ?
 C26 C25 1.376(5) . ?
 C5 H5 0.9500 . ?
 C17 H17 0.9500 . ?
 C17 C18 1.378(5) . ?
 C24 H24 0.9500 . ?
 C24 C25 1.394(5) . ?
 C18 H18 0.9500 . ?
 C34 H34A 0.9900 . ?
 C34 H34B 0.9900 . ?
 C34 C35 1.534(5) . ?
 C25 H25 0.9500 . ?
 C12 H12 0.9500 . ?
 C12 C11 1.393(5) . ?
 C11 H11 0.9500 . ?
 C30 H30A 0.9900 . ?
 C30 H30B 0.9900 . ?
 C30 C31 1.520(6) . ?
 C38 H38A 0.9900 . ?
 C38 H38B 0.9900 . ?
 C38 C39 1.577(6) . ?
 C35 H35A 0.9900 . ?
 C35 H35B 0.9900 . ?
 C35 C36 1.502(5) . ?
 C36 H36A 0.9800 . ?
 C36 H36B 0.9800 . ?
 C36 H36C 0.9800 . ?
 C39 H39A 0.9900 . ?
 C39 H39B 0.9900 . ?
 C39 C40 1.494(7) . ?
 C40 H40A 0.9800 . ?
 C40 H40B 0.9800 . ?
 C40 H40C 0.9800 . ?
 C31 H31 0.9500 . ?
 C31 H31A 0.9500 . ?
 C31 C32 1.326(8) . ?
 C31 C32A 1.226(11) . ?
 C32 H32A 0.9800 . ?
 C32 H32B 0.9800 . ?
 C32 H32C 0.9800 . ?
 C32A H32D 0.9800 . ?
 C32A H32E 0.9800 . ?
 C32A H32F 0.9800 . ?

loop_
  _geom_angle_atom_site_label_1
  _geom_angle_atom_site_label_2
  _geom_angle_atom_site_label_3
  _geom_angle
  _geom_angle_site_symmetry_1
  _geom_angle_site_symmetry_3
  _geom_angle_publ_flag
 O6 Sn2 Ti1 36.31(6) 2_655 2_655 ?
 O6 Sn2 O7 90.43(8) 2_655 . ?
 O6 Sn2 O3 76.83(7) 2_655 2_655 ?
 O6 Sn2 O5 73.96(8) 2_655 . ?
 O6 Sn2 C29 169.82(10) 2_655 . ?
 O7 Sn2 Ti1 106.51(5) . 2_655 ?
 O7 Sn2 O3 164.87(7) . 2_655 ?
 O7 Sn2 O5 103.01(7) . . ?
 O7 Sn2 C29 99.00(10) . . ?
 O11 Sn2 Ti1 115.07(6) . 2_655 ?
 O11 Sn2 O6 86.07(8) . 2_655 ?
 O11 Sn2 O7 97.83(8) . . ?
 O11 Sn2 O3 73.49(8) . 2_655 ?
 O11 Sn2 O5 151.02(8) . . ?
 O11 Sn2 C29 96.36(10) . . ?
 O3 Sn2 Ti1 67.74(5) 2_655 2_655 ?
 O5 Sn2 Ti1 39.34(5) . 2_655 ?
 O5 Sn2 O3 81.51(7) . 2_655 ?
 C29 Sn2 Ti1 135.47(9) . 2_655 ?
 C29 Sn2 O3 94.34(10) . 2_655 ?
 C29 Sn2 O5 99.99(10) . . ?
 O8 Sn3 O12 112.30(7) 2_655 2_655 ?
 O8 Sn3 N4 76.49(8) 2_655 . ?
 O11 Sn3 O8 81.01(8) . 2_655 ?
 O11 Sn3 O12 73.87(8) . 2_655 ?
 O11 Sn3 O10 91.36(8) . . ?
 O11 Sn3 N4 93.09(9) . . ?
 O11 Sn3 C33 166.19(11) . . ?
 O12 Sn3 N4 162.24(9) 2_655 . ?
 O10 Sn3 O8 155.25(8) . 2_655 ?
 O10 Sn3 O12 87.69(8) . 2_655 ?
 O10 Sn3 N4 80.49(9) . . ?
 O10 Sn3 C33 96.98(11) . . ?
 C33 Sn3 O8 95.51(11) . 2_655 ?
 C33 Sn3 O12 95.42(11) . 2_655 ?
 C33 Sn3 N4 99.11(11) . . ?
 O11 Sn1 O12 74.55(8) 2_655 . ?
 O11 Sn1 O3 75.20(8) 2_655 . ?
 O11 Sn1 N1 93.25(8) 2_655 . ?
 O11 Sn1 C37 98.15(11) 2_655 . ?
 O12 Sn1 O3 146.63(8) . . ?
 O12 Sn1 N1 80.62(8) . . ?
 O12 Sn1 C37 95.95(11) . . ?
 O3 Sn1 N1 87.37(8) . . ?
 O1 Sn1 O11 168.99(8) . 2_655 ?
 O1 Sn1 O12 112.60(8) . . ?
 O1 Sn1 O3 95.59(8) . . ?
 O1 Sn1 N1 80.10(9) . . ?
 O1 Sn1 C37 89.59(11) . . ?
 C37 Sn1 O3 101.96(11) . . ?
 C37 Sn1 N1 166.78(12) . . ?
 Ti2 Ti3 Ti2 115.41(3) . 2_655 ?
 O7 Ti3 Ti2 41.66(6) 2_655 2_655 ?
 O7 Ti3 Ti2 41.66(6) . . ?
 O7 Ti3 Ti2 89.20(6) 2_655 . ?
 O7 Ti3 Ti2 89.20(6) . 2_655 ?
 O7 Ti3 O7 89.15(11) 2_655 . ?
 O8 Ti3 Ti2 133.07(7) 2_655 . ?
 O8 Ti3 Ti2 38.81(6) . . ?
 O8 Ti3 Ti2 38.81(6) 2_655 2_655 ?
 O8 Ti3 Ti2 133.07(7) . 2_655 ?
 O8 Ti3 O7 92.20(8) . 2_655 ?
 O8 Ti3 O7 80.40(8) 2_655 2_655 ?
 O8 Ti3 O7 92.20(8) 2_655 . ?
 O8 Ti3 O7 80.40(8) . . ?
 O8 Ti3 O8 169.66(12) 2_655 . ?
 O9 Ti3 Ti2 99.46(6) . . ?
 O9 Ti3 Ti2 99.47(6) 2_655 2_655 ?
 O9 Ti3 Ti2 124.57(6) . 2_655 ?
 O9 Ti3 Ti2 124.57(6) 2_655 . ?
 O9 Ti3 O7 166.22(8) . 2_655 ?
 O9 Ti3 O7 90.26(8) . . ?
 O9 Ti3 O7 90.26(8) 2_655 2_655 ?
 O9 Ti3 O7 166.22(8) 2_655 . ?
 O9 Ti3 O8 85.86(9) . 2_655 ?
 O9 Ti3 O8 101.28(9) 2_655 2_655 ?
 O9 Ti3 O8 85.86(9) 2_655 . ?
 O9 Ti3 O8 101.28(9) . . ?
 O9 Ti3 O9 93.54(13) 2_655 . ?
 O6 Ti2 Ti3 91.40(6) . . ?
 O6 Ti2 O7 85.55(8) . . ?
 O6 Ti2 O2 87.29(9) . . ?
 O6 Ti2 N3 79.79(9) . . ?
 O7 Ti2 Ti3 43.08(6) . . ?
 O7 Ti2 N3 97.07(9) . . ?
 O8 Ti2 Ti3 40.86(6) . . ?
 O8 Ti2 O6 98.98(9) . . ?
 O8 Ti2 O7 83.87(9) . . ?
 O8 Ti2 O13 100.02(9) . . ?
 O8 Ti2 O2 92.47(9) . . ?
 O8 Ti2 N3 178.38(10) . . ?
 O13 Ti2 Ti3 102.39(7) . . ?
 O13 Ti2 O6 160.98(9) . . ?
 O13 Ti2 O7 95.54(9) . . ?
 O13 Ti2 O2 92.82(9) . . ?
 O13 Ti2 N3 81.23(9) . . ?
 O2 Ti2 Ti3 132.44(7) . . ?
 O2 Ti2 O7 171.35(9) . . ?
 O2 Ti2 N3 86.42(9) . . ?
 N3 Ti2 Ti3 140.00(7) . . ?
 Ti1 Ti1 Sn2 71.596(16) 2_655 2_655 ?
 O6 Ti1 Sn2 39.41(6) . 2_655 ?
 O6 Ti1 Ti1 96.73(6) . 2_655 ?
 O6 Ti1 O5 79.93(8) . 2_655 ?
 O6 Ti1 N2 79.72(9) . . ?
 O5 Ti1 Sn2 100.03(6) . 2_655 ?
 O5 Ti1 Sn2 42.41(6) 2_655 2_655 ?
 O5 Ti1 Ti1 42.82(6) . 2_655 ?
 O5 Ti1 Ti1 38.43(6) 2_655 2_655 ?
 O5 Ti1 O6 100.52(9) . . ?
 O5 Ti1 O5 80.12(9) . 2_655 ?
 O5 Ti1 O14 97.02(9) . . ?
 O5 Ti1 O4 102.97(9) . . ?
 O5 Ti1 N2 157.88(9) . . ?
 O5 Ti1 N2 78.14(9) 2_655 . ?
 O14 Ti1 Sn2 123.23(6) . 2_655 ?
 O14 Ti1 Ti1 139.53(7) . 2_655 ?
 O14 Ti1 O6 84.38(9) . . ?
 O14 Ti1 O5 163.21(9) . 2_655 ?
 O14 Ti1 N2 104.98(9) . . ?
 O4 Ti1 Sn2 136.38(7) . 2_655 ?
 O4 Ti1 Ti1 102.29(7) . 2_655 ?
 O4 Ti1 O6 156.35(9) . . ?
 O4 Ti1 O5 106.71(9) . 2_655 ?
 O4 Ti1 O14 90.07(9) . . ?
 O4 Ti1 N2 79.56(9) . . ?
 N2 Ti1 Sn2 65.97(6) . 2_655 ?
 N2 Ti1 Ti1 115.06(7) . 2_655 ?
 Ti2 O6 Sn2 124.23(10) . 2_655 ?
 Ti2 O6 Ti1 129.24(11) . . ?
 Ti1 O6 Sn2 104.28(9) . 2_655 ?
 Ti3 O7 Sn2 127.00(10) . . ?
 Ti2 O7 Sn2 130.19(10) . . ?
 Ti2 O7 Ti3 95.26(8) . . ?
 Ti3 O8 Sn3 123.53(10) . 2_655 ?
 Ti2 O8 Sn3 128.27(10) . 2_655 ?
 Ti2 O8 Ti3 100.33(9) . . ?
 Sn2 O11 Sn1 110.95(9) . 2_655 ?
 Sn3 O11 Sn2 135.07(10) . . ?
 Sn3 O11 Sn1 109.35(9) . 2_655 ?
 Sn1 O12 Sn3 102.24(8) . 2_655 ?
 C41 O12 Sn3 128.01(19) . 2_655 ?
 C41 O12 Sn1 122.88(18) . . ?
 Sn1 O3 Sn2 99.89(8) . 2_655 ?
 N2 O3 Sn2 108.87(15) . 2_655 ?
 N2 O3 Sn1 123.19(16) . . ?
 Ti1 O5 Sn2 126.25(10) . . ?
 Ti1 O5 Sn2 98.25(8) 2_655 . ?
 Ti1 O5 Ti1 98.76(9) . 2_655 ?
 C15 O13 Ti2 142.0(2) . . ?
 C1 O1 Sn1 135.29(19) . . ?
 N3 O14 Ti1 121.50(16) . . ?
 N4 O9 Ti3 115.46(16) . . ?
 N1 O2 Ti2 129.13(17) . . ?
 C22 O10 Sn3 129.33(19) . . ?
 C14 O4 Ti1 141.10(19) . . ?
 O2 N1 Sn1 116.33(17) . . ?
 C7 N1 Sn1 129.5(2) . . ?
 C7 N1 O2 114.1(3) . . ?
 O14 N3 Ti2 117.15(17) . . ?
 C21 N3 Ti2 128.5(2) . . ?
 C21 N3 O14 113.8(2) . . ?
 O3 N2 Ti1 116.16(17) . . ?
 C8 N2 Ti1 129.4(2) . . ?
 C8 N2 O3 114.1(2) . . ?
 O9 N4 Sn3 117.54(17) . . ?
 C28 N4 Sn3 126.5(2) . . ?
 C28 N4 O9 114.7(2) . . ?
 Sn2 C29 H29A 107.9 . . ?
 Sn2 C29 H29B 107.9 . . ?
 H29A C29 H29B 107.2 . . ?
 C30 C29 Sn2 117.5(2) . . ?
 C30 C29 H29A 107.9 . . ?
 C30 C29 H29B 107.9 . . ?
 N1 C7 H7 117.0 . . ?
 N1 C7 C6 125.9(3) . . ?
 C6 C7 H7 117.0 . . ?
 N2 C8 H8 118.6 . . ?
 N2 C8 C9 122.9(3) . . ?
 C9 C8 H8 118.6 . . ?
 O4 C14 C9 120.8(3) . . ?
 O4 C14 C13 119.7(3) . . ?
 C13 C14 C9 119.5(3) . . ?
 C15 C20 C21 122.6(3) . . ?
 C19 C20 C15 118.6(3) . . ?
 C19 C20 C21 118.8(3) . . ?
 O13 C15 C20 120.9(3) . . ?
 O13 C15 C16 119.9(3) . . ?
 C16 C15 C20 119.1(3) . . ?
 C1 C6 C7 122.6(3) . . ?
 C5 C6 C7 117.8(3) . . ?
 C5 C6 C1 119.4(3) . . ?
 C14 C9 C8 121.8(3) . . ?
 C10 C9 C8 119.3(3) . . ?
 C10 C9 C14 118.7(3) . . ?
 C22 C27 C28 123.7(3) . . ?
 C26 C27 C28 117.2(3) . . ?
 C26 C27 C22 119.0(3) . . ?
 O1 C1 C6 122.5(3) . . ?
 O1 C1 C2 119.4(3) . . ?
 C2 C1 C6 118.1(3) . . ?
 N3 C21 C20 124.3(3) . . ?
 N3 C21 H21 117.8 . . ?
 C20 C21 H21 117.8 . . ?
 Sn1 C37 H37A 107.6 . . ?
 Sn1 C37 H37B 107.6 . . ?
 H37A C37 H37B 107.0 . . ?
 C38 C37 Sn1 118.8(3) . . ?
 C38 C37 H37A 107.6 . . ?
 C38 C37 H37B 107.6 . . ?
 N4 C28 C27 124.4(3) . . ?
 N4 C28 H28 117.8 . . ?
 C27 C28 H28 117.8 . . ?
 C4 C3 H3 119.5 . . ?
 C2 C3 H3 119.5 . . ?
 C2 C3 C4 121.0(3) . . ?
 C3 C4 H4 120.7 . . ?
 C5 C4 C3 118.6(3) . . ?
 C5 C4 H4 120.7 . . ?
 O12 C41 H41A 109.5 . . ?
 O12 C41 H41B 109.5 . . ?
 O12 C41 H41C 109.5 . . ?
 H41A C41 H41B 109.5 . . ?
 H41A C41 H41C 109.5 . . ?
 H41B C41 H41C 109.5 . . ?
 C9 C10 H10 119.5 . . ?
 C11 C10 C9 121.0(3) . . ?
 C11 C10 H10 119.5 . . ?
 C14 C13 H13 119.8 . . ?
 C12 C13 C14 120.4(3) . . ?
 C12 C13 H13 119.8 . . ?
 C22 C23 H23 119.4 . . ?
 C24 C23 H23 119.4 . . ?
 C24 C23 C22 121.1(3) . . ?
 O10 C22 C27 122.9(3) . . ?
 O10 C22 C23 118.9(3) . . ?
 C23 C22 C27 118.1(3) . . ?
 Sn3 C33 H33A 107.8 . . ?
 Sn3 C33 H33B 107.8 . . ?
 H33A C33 H33B 107.1 . . ?
 C34 C33 Sn3 118.0(2) . . ?
 C34 C33 H33A 107.8 . . ?
 C34 C33 H33B 107.8 . . ?
 C20 C19 H19 119.4 . . ?
 C18 C19 C20 121.2(3) . . ?
 C18 C19 H19 119.4 . . ?
 C1 C2 H2 119.3 . . ?
 C3 C2 C1 121.3(3) . . ?
 C3 C2 H2 119.3 . . ?
 C15 C16 H16 119.6 . . ?
 C17 C16 C15 120.7(3) . . ?
 C17 C16 H16 119.6 . . ?
 C27 C26 H26 119.1 . . ?
 C25 C26 C27 121.7(3) . . ?
 C25 C26 H26 119.1 . . ?
 C6 C5 H5 119.2 . . ?
 C4 C5 C6 121.6(3) . . ?
 C4 C5 H5 119.2 . . ?
 C16 C17 H17 119.8 . . ?
 C18 C17 C16 120.5(3) . . ?
 C18 C17 H17 119.8 . . ?
 C23 C24 H24 119.5 . . ?
 C23 C24 C25 121.1(3) . . ?
 C25 C24 H24 119.5 . . ?
 C19 C18 H18 120.1 . . ?
 C17 C18 C19 119.9(3) . . ?
 C17 C18 H18 120.1 . . ?
 C33 C34 H34A 109.5 . . ?
 C33 C34 H34B 109.5 . . ?
 C33 C34 C35 110.9(3) . . ?
 H34A C34 H34B 108.1 . . ?
 C35 C34 H34A 109.5 . . ?
 C35 C34 H34B 109.5 . . ?
 C26 C25 C24 118.9(3) . . ?
 C26 C25 H25 120.6 . . ?
 C24 C25 H25 120.6 . . ?
 C13 C12 H12 119.6 . . ?
 C13 C12 C11 120.7(3) . . ?
 C11 C12 H12 119.6 . . ?
 C10 C11 C12 119.7(3) . . ?
 C10 C11 H11 120.2 . . ?
 C12 C11 H11 120.2 . . ?
 C29 C30 H30A 109.3 . . ?
 C29 C30 H30B 109.3 . . ?
 C29 C30 C31 111.6(3) . . ?
 H30A C30 H30B 108.0 . . ?
 C31 C30 H30A 109.3 . . ?
 C31 C30 H30B 109.3 . . ?
 C37 C38 H38A 109.6 . . ?
 C37 C38 H38B 109.6 . . ?
 C37 C38 C39 110.3(3) . . ?
 H38A C38 H38B 108.1 . . ?
 C39 C38 H38A 109.6 . . ?
 C39 C38 H38B 109.6 . . ?
 C34 C35 H35A 109.1 . . ?
 C34 C35 H35B 109.1 . . ?
 H35A C35 H35B 107.8 . . ?
 C36 C35 C34 112.6(3) . . ?
 C36 C35 H35A 109.1 . . ?
 C36 C35 H35B 109.1 . . ?
 C35 C36 H36A 109.5 . . ?
 C35 C36 H36B 109.5 . . ?
 C35 C36 H36C 109.5 . . ?
 H36A C36 H36B 109.5 . . ?
 H36A C36 H36C 109.5 . . ?
 H36B C36 H36C 109.5 . . ?
 C38 C39 H39A 108.8 . . ?
 C38 C39 H39B 108.8 . . ?
 H39A C39 H39B 107.7 . . ?
 C40 C39 C38 113.7(4) . . ?
 C40 C39 H39A 108.8 . . ?
 C40 C39 H39B 108.8 . . ?
 C39 C40 H40A 109.5 . . ?
 C39 C40 H40B 109.5 . . ?
 C39 C40 H40C 109.5 . . ?
 H40A C40 H40B 109.5 . . ?
 H40A C40 H40C 109.5 . . ?
 H40B C40 H40C 109.5 . . ?
 C30 C31 H31 121.3 . . ?
 C30 C31 H31A 109.1 . . ?
 C32 C31 C30 117.4(6) . . ?
 C32 C31 H31 121.3 . . ?
 C32A C31 C30 141.7(7) . . ?
 C32A C31 H31A 109.1 . . ?
 C31 C32 H32A 109.5 . . ?
 C31 C32 H32B 109.5 . . ?
 C31 C32 H32C 109.5 . . ?
 H32A C32 H32B 109.5 . . ?
 H32A C32 H32C 109.5 . . ?
 H32B C32 H32C 109.5 . . ?
 C31 C32A H32D 109.5 . . ?
 C31 C32A H32E 109.5 . . ?
 C31 C32A H32F 109.5 . . ?
 H32D C32A H32E 109.5 . . ?
 H32D C32A H32F 109.5 . . ?
 H32E C32A H32F 109.5 . . ?

loop_
  _geom_torsion_atom_site_label_1
  _geom_torsion_atom_site_label_2
  _geom_torsion_atom_site_label_3
  _geom_torsion_atom_site_label_4
  _geom_torsion
  _geom_torsion_site_symmetry_1
  _geom_torsion_site_symmetry_2
  _geom_torsion_site_symmetry_3
  _geom_torsion_site_symmetry_4
  _geom_torsion_publ_flag
 Sn2 Ti1 O5 Sn2 58.55(12) 2_655 . . . ?
 Sn2 Ti1 O5 Ti1 -48.49(8) 2_655 . . 2_655 ?
 Sn2 Ti1 O4 C14 -62.3(4) 2_655 . . . ?
 Sn2 O3 N2 Ti1 12.3(2) 2_655 . . . ?
 Sn2 O3 N2 C8 -162.1(2) 2_655 . . . ?
 Sn2 C29 C30 C31 -177.6(4) . . . . ?
 Sn3 O10 C22 C27 -30.1(4) . . . . ?
 Sn3 O10 C22 C23 151.7(2) . . . . ?
 Sn3 N4 C28 C27 15.5(4) . . . . ?
 Sn3 C33 C34 C35 177.5(2) . . . . ?
 Sn1 O3 N2 Ti1 -103.79(17) . . . . ?
 Sn1 O3 N2 C8 81.8(3) . . . . ?
 Sn1 O1 C1 C6 15.0(5) . . . . ?
 Sn1 O1 C1 C2 -166.5(2) . . . . ?
 Sn1 N1 C7 C6 -4.0(5) . . . . ?
 Sn1 C37 C38 C39 -178.2(3) . . . . ?
 Ti3 Ti2 O8 Sn3 149.20(18) . . . 2_655 ?
 Ti3 Ti2 O13 C15 -140.3(3) . . . . ?
 Ti3 O9 N4 Sn3 53.0(2) . . . . ?
 Ti3 O9 N4 C28 -115.0(2) . . . . ?
 Ti2 O13 C15 C20 -0.5(5) . . . . ?
 Ti2 O13 C15 C16 178.6(2) . . . . ?
 Ti2 O2 N1 Sn1 -84.6(2) . . . . ?
 Ti2 O2 N1 C7 99.3(3) . . . . ?
 Ti2 N3 C21 C20 -7.3(5) . . . . ?
 Ti1 Ti1 O5 Sn2 107.04(14) 2_655 . . . ?
 Ti1 Ti1 O4 C14 -138.4(3) 2_655 . . . ?
 Ti1 O14 N3 Ti2 24.8(3) . . . . ?
 Ti1 O14 N3 C21 -162.7(2) . . . . ?
 Ti1 O4 C14 C9 21.6(5) . . . . ?
 Ti1 O4 C14 C13 -158.9(3) . . . . ?
 Ti1 N2 C8 C9 1.3(4) . . . . ?
 O6 Ti2 O8 Sn3 67.55(13) . . . 2_655 ?
 O6 Ti2 O8 Ti3 -81.66(10) . . . . ?
 O6 Ti2 O13 C15 -4.8(5) . . . . ?
 O6 Ti1 O5 Sn2 18.47(14) . . . . ?
 O6 Ti1 O5 Ti1 -88.57(9) . . . 2_655 ?
 O6 Ti1 O4 C14 4.4(5) . . . . ?
 O7 Ti2 O8 Sn3 152.04(13) . . . 2_655 ?
 O7 Ti2 O8 Ti3 2.83(9) . . . . ?
 O7 Ti2 O13 C15 -97.2(3) . . . . ?
 O8 Ti2 O13 C15 178.1(3) . . . . ?
 O3 N2 C8 C9 174.9(3) . . . . ?
 O5 Ti1 O5 Sn2 96.18(11) 2_655 . . . ?
 O5 Ti1 O5 Ti1 -10.86(11) 2_655 . . 2_655 ?
 O5 Ti1 O4 C14 -98.9(3) 2_655 . . . ?
 O5 Ti1 O4 C14 177.7(3) . . . . ?
 O13 Ti2 O8 Sn3 -113.40(13) . . . 2_655 ?
 O13 Ti2 O8 Ti3 97.40(10) . . . . ?
 O13 C15 C16 C17 -178.2(3) . . . . ?
 O1 C1 C2 C3 179.2(3) . . . . ?
 O14 Ti1 O5 Sn2 -67.08(13) . . . . ?
 O14 Ti1 O5 Ti1 -174.12(8) . . . 2_655 ?
 O14 Ti1 O4 C14 80.5(3) . . . . ?
 O14 N3 C21 C20 -178.8(3) . . . . ?
 O9 N4 C28 C27 -177.8(3) . . . . ?
 O2 Ti2 O8 Sn3 -20.10(13) . . . 2_655 ?
 O2 Ti2 O8 Ti3 -169.30(9) . . . . ?
 O2 Ti2 O13 C15 85.1(3) . . . . ?
 O2 N1 C7 C6 171.5(3) . . . . ?
 O4 Ti1 O5 Sn2 -158.78(12) . . . . ?
 O4 Ti1 O5 Ti1 94.18(10) . . . 2_655 ?
 O4 C14 C9 C8 4.4(5) . . . . ?
 O4 C14 C9 C10 179.5(3) . . . . ?
 O4 C14 C13 C12 -179.8(3) . . . . ?
 N1 C7 C6 C1 -11.6(5) . . . . ?
 N1 C7 C6 C5 174.6(3) . . . . ?
 N3 Ti2 O13 C15 -0.8(3) . . . . ?
 N2 Ti1 O5 Sn2 107.0(2) . . . . ?
 N2 Ti1 O5 Ti1 0.0(3) . . . 2_655 ?
 N2 Ti1 O4 C14 -24.8(3) . . . . ?
 N2 C8 C9 C14 -12.4(5) . . . . ?
 N2 C8 C9 C10 172.5(3) . . . . ?
 C29 C30 C31 C32 -66.2(7) . . . . ?
 C29 C30 C31 C32A 32.1(15) . . . . ?
 C7 C6 C1 O1 7.1(5) . . . . ?
 C7 C6 C1 C2 -171.4(3) . . . . ?
 C7 C6 C5 C4 173.7(3) . . . . ?
 C8 C9 C10 C11 175.7(3) . . . . ?
 C14 C9 C10 C11 0.4(5) . . . . ?
 C14 C13 C12 C11 0.2(6) . . . . ?
 C20 C15 C16 C17 0.9(5) . . . . ?
 C20 C19 C18 C17 0.6(6) . . . . ?
 C15 C20 C21 N3 5.0(5) . . . . ?
 C15 C20 C19 C18 -0.4(6) . . . . ?
 C15 C16 C17 C18 -0.8(5) . . . . ?
 C6 C1 C2 C3 -2.2(5) . . . . ?
 C9 C14 C13 C12 -0.3(5) . . . . ?
 C9 C10 C11 C12 -0.5(6) . . . . ?
 C27 C26 C25 C24 1.8(6) . . . . ?
 C1 C6 C5 C4 -0.3(5) . . . . ?
 C21 C20 C15 O13 -0.9(5) . . . . ?
 C21 C20 C15 C16 -180.0(3) . . . . ?
 C21 C20 C19 C18 179.3(4) . . . . ?
 C37 C38 C39 C40 -179.4(4) . . . . ?
 C28 C27 C22 O10 -2.9(5) . . . . ?
 C28 C27 C22 C23 175.3(3) . . . . ?
 C28 C27 C26 C25 -176.9(3) . . . . ?
 C3 C4 C5 C6 -1.7(5) . . . . ?
 C4 C3 C2 C1 0.2(5) . . . . ?
 C13 C14 C9 C8 -175.2(3) . . . . ?
 C13 C14 C9 C10 0.0(5) . . . . ?
 C13 C12 C11 C10 0.2(6) . . . . ?
 C23 C24 C25 C26 -3.0(6) . . . . ?
 C22 C27 C28 N4 8.7(5) . . . . ?
 C22 C27 C26 C25 0.9(5) . . . . ?
 C22 C23 C24 C25 1.5(6) . . . . ?
 C33 C34 C35 C36 175.5(3) . . . . ?
 C19 C20 C15 O13 178.8(3) . . . . ?
 C19 C20 C15 C16 -0.3(5) . . . . ?
 C19 C20 C21 N3 -174.7(3) . . . . ?
 C2 C3 C4 C5 1.8(5) . . . . ?
 C16 C17 C18 C19 0.0(6) . . . . ?
 C26 C27 C28 N4 -173.6(3) . . . . ?
 C26 C27 C22 O10 179.4(3) . . . . ?
 C26 C27 C22 C23 -2.4(5) . . . . ?
 C5 C6 C1 O1 -179.3(3) . . . . ?
 C5 C6 C1 C2 2.2(4) . . . . ?
 C24 C23 C22 O10 179.4(3) . . . . ?
 C24 C23 C22 C27 1.2(5) . . . . ?

_smtbx_masks_special_details       ?
loop_
  _smtbx_masks_void_nr
  _smtbx_masks_void_average_x
  _smtbx_masks_void_average_y
  _smtbx_masks_void_average_z
  _smtbx_masks_void_volume
  _smtbx_masks_void_count_electrons
  _smtbx_masks_void_content
 1 0.000 0.271 0.250 114.7 19.5 ?
 2 0.000 0.729 0.750 114.7 19.2 ?
 3 0.180 0.293 0.417 16.8 0.0 ?
 4 0.180 0.707 0.917 16.8 0.0 ?
 5 0.320 0.207 0.583 16.8 0.1 ?
 6 0.320 0.793 0.083 16.8 0.1 ?
 7 0.500 0.229 0.750 114.7 19.2 ?
 8 0.500 0.771 0.250 114.7 19.5 ?
 9 0.680 0.207 0.917 16.8 0.0 ?
 10 0.680 0.793 0.417 16.8 0.0 ?
 11 0.820 0.293 0.083 16.8 0.1 ?
 12 0.820 0.707 0.583 16.8 0.1 ?

_smtbx_masks_void_probe_radius     1.2
_smtbx_masks_void_truncation_radius  1.2
_shelx_res_file
;
TITL 0863-2_auto_a.res in C2/c
    0863-2_auto.res
    created by SHELXL-2018/3 at 14:28:04 on 26-Dec-2024
REM Old TITL 0863-2_auto in C2/c
REM SHELXT solution in C2/c
REM R1 0.059, Rweak 0.003, Alpha 0.042, Orientation as input
REM Formula found by SHELXT: C80 N6 O32 Ti5 Sn6
CELL 0.71073 22.2507 16.9475 25.048 90 97.144 90
ZERR 4 0.0004 0.0003 0.0005 0 0.002 0
LATT 7
SYMM -X,+Y,0.5-Z
SFAC C H N O Sn Ti
UNIT 328 392 32 112 24 20
SADI C31 C32 C31 C32A
ISOR 0.01 0.02 C31

L.S. 10
PLAN  6
SIZE 0.16 0.23 0.26
TEMP -173
CONF
list 4
fmap 2 53
MORE -1
ACTA
BOND $H
ABIN
SHEL 999 0.8
OMIT -7 1 9
OMIT -6 6 5
OMIT -4 0 2
OMIT -3 5 2
OMIT 0 2 2
OMIT 3 3 3
OMIT 4 2 0
REM <olex2.extras>
REM <HklSrc "%.\\0863-2_auto.hkl">
REM </olex2.extras>

WGHT    0.038300   25.845097
FVAR       0.07986   0.72710
SN2   5    0.397491    0.269368    0.227449    11.00000    0.01692    0.01550 =
         0.01238   -0.00100    0.00161   -0.00018
SN3   5    0.367724    0.080647    0.148292    11.00000    0.02140    0.01668 =
         0.01463   -0.00164    0.00214   -0.00329
SN1   5    0.674581    0.258774    0.401923    11.00000    0.01863    0.02013 =
         0.01528   -0.00040    0.00062    0.00214
TI3   6    0.500000    0.099251    0.250000    10.50000    0.01877    0.01528 =
         0.01418    0.00000    0.00281    0.00000
TI2   6    0.490472    0.191712    0.347578    11.00000    0.01818    0.01511 =
         0.01192    0.00085    0.00284   -0.00027
TI1   6    0.505829    0.389159    0.309522    11.00000    0.01924    0.01423 =
         0.01413   -0.00150   -0.00020    0.00025
O6    4    0.532051    0.280269    0.319528    11.00000    0.01884    0.01793 =
         0.01216   -0.00098    0.00241   -0.00005
O7    4    0.446539    0.183813    0.275042    11.00000    0.01823    0.01634 =
         0.01400    0.00045    0.00238    0.00051
O8    4    0.536990    0.109622    0.324446    11.00000    0.02317    0.01688 =
         0.01381    0.00152    0.00453    0.00173
O11   4    0.357534    0.194961    0.167700    11.00000    0.02094    0.01540 =
         0.01397   -0.00074    0.00126   -0.00151
O12   4    0.666642    0.141450    0.427515    11.00000    0.02450    0.02241 =
         0.01367    0.00286    0.00241    0.00394
O3    4    0.643138    0.348878    0.342130    11.00000    0.02103    0.01886 =
         0.01763    0.00068    0.00081    0.00273
O5    4    0.444010    0.377879    0.252717    11.00000    0.01782    0.01654 =
         0.01688   -0.00160    0.00021    0.00041
O13   4    0.433611    0.132862    0.381538    11.00000    0.02319    0.02167 =
         0.01627    0.00162    0.00542    0.00002
O1    4    0.693093    0.337069    0.465858    11.00000    0.02203    0.02747 =
         0.02171   -0.00817    0.00120    0.00258
O14   4    0.457617    0.366627    0.366909    11.00000    0.02483    0.01629 =
         0.02087   -0.00263    0.00335    0.00164
O9    4    0.438393    0.021426    0.256961    11.00000    0.02203    0.01872 =
         0.02069    0.00318    0.00079   -0.00189
O2    4    0.544382    0.204577    0.414162    11.00000    0.02139    0.02255 =
         0.01514    0.00031    0.00001   -0.00165
O10   4    0.278706    0.056472    0.158038    11.00000    0.02115    0.02788 =
         0.02041   -0.00208    0.00185   -0.00841
O4    4    0.503395    0.496537    0.325352    11.00000    0.02485    0.01699 =
         0.02117   -0.00294   -0.00209    0.00073
N1    3    0.583506    0.265260    0.429777    11.00000    0.02035    0.01977 =
         0.01429    0.00124   -0.00117    0.00044
N3    3    0.437497    0.291357    0.375727    11.00000    0.02105    0.02014 =
         0.01431   -0.00092    0.00085    0.00146
N2    3    0.600616    0.407348    0.350946    11.00000    0.02351    0.01610 =
         0.01751    0.00151    0.00160    0.00058
N4    3    0.380306    0.041851    0.234487    11.00000    0.02110    0.01880 =
         0.01795    0.00103    0.00156   -0.00415
C29   1    0.320772    0.278618    0.270428    11.00000    0.02109    0.02738 =
         0.02034    0.00088    0.00797    0.00152
AFIX  23
H29A  2    0.285578    0.255235    0.247844    11.00000   -1.20000
H29B  2    0.328649    0.245838    0.303268    11.00000   -1.20000
AFIX   0
C7    1    0.562548    0.315973    0.461599    11.00000    0.02019    0.02421 =
         0.01594    0.00221    0.00092    0.00426
AFIX  43
H7    2    0.521205    0.310845    0.466956    11.00000   -1.20000
AFIX   0
C8    1    0.623353    0.466958    0.378142    11.00000    0.02449    0.02067 =
         0.01672    0.00257   -0.00417   -0.00253
AFIX  43
H8    2    0.664930    0.465398    0.392448    11.00000   -1.20000
AFIX   0
C14   1    0.529866    0.550168    0.359692    11.00000    0.02749    0.01611 =
         0.02105    0.00018    0.00155   -0.00188
C20   1    0.365674    0.216775    0.420772    11.00000    0.02523    0.03304 =
         0.01951   -0.00324    0.00543   -0.00098
C15   1    0.386869    0.141263    0.408776    11.00000    0.02007    0.03091 =
         0.01261   -0.00115    0.00047   -0.00167
C6    1    0.596307    0.379427    0.489580    11.00000    0.02337    0.02187 =
         0.01397   -0.00111    0.00054    0.00348
C9    1    0.588262    0.536455    0.387913    11.00000    0.03062    0.01697 =
         0.01891    0.00010    0.00103   -0.00443
C27   1    0.278621    0.068060    0.254254    11.00000    0.02689    0.02194 =
         0.02439    0.00336    0.00416   -0.00242
C1    1    0.660101    0.385195    0.492939    11.00000    0.02503    0.02243 =
         0.01544    0.00194    0.00186    0.00254
C21   1    0.393864    0.288927    0.404965    11.00000    0.02375    0.02517 =
         0.02129   -0.00484    0.00317    0.00411
AFIX  43
H21   2    0.379138    0.337579    0.416991    11.00000   -1.20000
AFIX   0
C37   1    0.768466    0.253018    0.394627    11.00000    0.02406    0.03399 =
         0.02430   -0.00701    0.00248   -0.00143
AFIX  23
H37A  2    0.790268    0.244044    0.431036    11.00000   -1.20000
H37B  2    0.775195    0.205824    0.372846    11.00000   -1.20000
AFIX   0
C28   1    0.341984    0.049781    0.268561    11.00000    0.02893    0.02054 =
         0.01668    0.00240    0.00145   -0.00365
AFIX  43
H28   2    0.356317    0.043172    0.305625    11.00000   -1.20000
AFIX   0
C3    1    0.657107    0.494024    0.555191    11.00000    0.03155    0.02460 =
         0.02259   -0.00290   -0.00236    0.00007
AFIX  43
H3    2    0.678133    0.532511    0.577932    11.00000   -1.20000
AFIX   0
C4    1    0.593881    0.490416    0.550827    11.00000    0.03196    0.02630 =
         0.02606   -0.00698    0.00562    0.00649
AFIX  43
H4    2    0.571755    0.526927    0.569545    11.00000   -1.20000
AFIX   0
C41   1    0.656512    0.120953    0.481498    11.00000    0.02860    0.02968 =
         0.02202    0.00319    0.00192    0.00453
AFIX 137
H41A  2    0.619124    0.146011    0.489908    11.00000   -1.50000
H41B  2    0.690691    0.139371    0.506905    11.00000   -1.50000
H41C  2    0.652832    0.063535    0.484401    11.00000   -1.50000
AFIX   0
C10   1    0.614450    0.594937    0.423293    11.00000    0.03559    0.02398 =
         0.02505   -0.00262   -0.00600   -0.00364
AFIX  43
H10   2    0.653641    0.586594    0.442229    11.00000   -1.20000
AFIX   0
C13   1    0.499936    0.620969    0.367688    11.00000    0.03231    0.02126 =
         0.03075   -0.00410   -0.00223    0.00071
AFIX  43
H13   2    0.460908    0.630550    0.348779    11.00000   -1.20000
AFIX   0
C23   1    0.186461    0.081985    0.192137    11.00000    0.02783    0.03703 =
         0.02710    0.00633    0.00034   -0.00299
AFIX  43
H23   2    0.165969    0.081914    0.156523    11.00000   -1.20000
AFIX   0
C22   1    0.249436    0.069120    0.200461    11.00000    0.02810    0.01963 =
         0.02235    0.00302    0.00839   -0.00631
C33   1    0.386301   -0.027684    0.111375    11.00000    0.03654    0.01832 =
         0.02512   -0.00119    0.00406   -0.00204
AFIX  23
H33A  2    0.390899   -0.068803    0.139663    11.00000   -1.20000
H33B  2    0.350321   -0.041848    0.085848    11.00000   -1.20000
AFIX   0
C19   1    0.314939    0.222356    0.448996    11.00000    0.03293    0.04198 =
         0.03838   -0.01016    0.01719   -0.00045
AFIX  43
H19   2    0.300385    0.272925    0.457549    11.00000   -1.20000
AFIX   0
C2    1    0.689349    0.442621    0.527015    11.00000    0.02239    0.02566 =
         0.02386   -0.00260    0.00003    0.00138
AFIX  43
H2    2    0.732276    0.446200    0.530775    11.00000   -1.20000
AFIX   0
C16   1    0.357009    0.074270    0.425490    11.00000    0.02831    0.03014 =
         0.02176    0.00225    0.00525    0.00024
AFIX  43
H16   2    0.371372    0.023163    0.417996    11.00000   -1.20000
AFIX   0
C26   1    0.244014    0.082824    0.296778    11.00000    0.03218    0.04033 =
         0.01946    0.00518    0.00503    0.00021
AFIX  43
H26   2    0.263561    0.082920    0.332725    11.00000   -1.20000
AFIX   0
C5    1    0.564436    0.432852    0.518843    11.00000    0.02532    0.02623 =
         0.02486   -0.00043    0.00247    0.00526
AFIX  43
H5    2    0.521588    0.428989    0.516405    11.00000   -1.20000
AFIX   0
C17   1    0.306995    0.081931    0.452701    11.00000    0.02905    0.04080 =
         0.02972    0.00317    0.01042   -0.00705
AFIX  43
H17   2    0.286985    0.036099    0.463365    11.00000   -1.20000
AFIX   0
C24   1    0.153998    0.094694    0.234820    11.00000    0.02385    0.05477 =
         0.03608    0.00978    0.00536    0.00348
AFIX  43
H24   2    0.111386    0.101937    0.228187    11.00000   -1.20000
AFIX   0
C18   1    0.285917    0.155578    0.464489    11.00000    0.03300    0.04825 =
         0.04420   -0.00685    0.02176   -0.00309
AFIX  43
H18   2    0.251510    0.160440    0.483225    11.00000   -1.20000
AFIX   0
C34   1    0.440801   -0.031682    0.081568    11.00000    0.03597    0.02835 =
         0.02836   -0.00360    0.00215    0.00199
AFIX  23
H34A  2    0.477418   -0.016747    0.106067    11.00000   -1.20000
H34B  2    0.435986    0.006363    0.051345    11.00000   -1.20000
AFIX   0
C25   1    0.182718    0.097076    0.287509    11.00000    0.02974    0.05658 =
         0.02898    0.01038    0.01106    0.00656
AFIX  43
H25   2    0.160360    0.108346    0.316534    11.00000   -1.20000
AFIX   0
C12   1    0.526809    0.677039    0.402928    11.00000    0.04071    0.01883 =
         0.03898   -0.00486   -0.00011    0.00093
AFIX  43
H12   2    0.505998    0.724836    0.408125    11.00000   -1.20000
AFIX   0
C11   1    0.584078    0.664273    0.430924    11.00000    0.04601    0.02187 =
         0.03451   -0.01046   -0.00394   -0.00327
AFIX  43
H11   2    0.602157    0.703097    0.455158    11.00000   -1.20000
AFIX   0
C30   1    0.302848    0.360412    0.287230    11.00000    0.04573    0.02806 =
         0.04703    0.00114    0.02147    0.00488
AFIX  23
H30A  2    0.292203    0.393271    0.254752    11.00000   -1.20000
H30B  2    0.337750    0.385395    0.309253    11.00000   -1.20000
AFIX   0
C38   1    0.798051    0.322349    0.370306    11.00000    0.04102    0.04868 =
         0.02730   -0.00204    0.00758   -0.01137
AFIX  23
H38A  2    0.794360    0.369947    0.392579    11.00000   -1.20000
H38B  2    0.777163    0.332926    0.333764    11.00000   -1.20000
AFIX   0
C35   1    0.448839   -0.115064    0.059704    11.00000    0.04867    0.02655 =
         0.02966   -0.00350    0.00740    0.00373
AFIX  23
H35A  2    0.456623   -0.152224    0.090278    11.00000   -1.20000
H35B  2    0.410786   -0.131445    0.037771    11.00000   -1.20000
AFIX   0
C36   1    0.499952   -0.120189    0.025957    11.00000    0.05022    0.03979 =
         0.03893   -0.00470    0.01232    0.01011
AFIX 137
H36A  2    0.491271   -0.086035   -0.005632    11.00000   -1.50000
H36B  2    0.504311   -0.174838    0.014241    11.00000   -1.50000
H36C  2    0.537633   -0.103038    0.047236    11.00000   -1.50000
AFIX   0
C39   1    0.867040    0.304426    0.367070    11.00000    0.03684    0.09742 =
         0.04562    0.01192   -0.00681   -0.03123
AFIX  23
H39A  2    0.887192    0.292715    0.403703    11.00000   -1.20000
H39B  2    0.870125    0.256705    0.344778    11.00000   -1.20000
AFIX   0
C40   1    0.899905    0.370556    0.343948    11.00000    0.05666    0.07370 =
         0.06190    0.00300    0.01102   -0.01148
AFIX 137
H40A  2    0.881021    0.381591    0.307250    11.00000   -1.50000
H40B  2    0.942350    0.355655    0.343212    11.00000   -1.50000
H40C  2    0.897906    0.417806    0.366213    11.00000   -1.50000
AFIX   0
C31   1    0.249316    0.357557    0.319402    11.00000    0.08066    0.05091 =
         0.13847   -0.01355    0.07666    0.00553
PART 1
AFIX  43
H31   2    0.253466    0.372231    0.356282    21.00000   -1.20000
AFIX  43
PART 2
H31A  2    0.225723    0.403990    0.312431   -21.00000   -1.20000
AFIX   0
PART 1
C32   1    0.196569    0.333779    0.293983    21.00000    0.06426    0.05884 =
         0.05388   -0.01626    0.00351    0.02526
AFIX 137
H32A  2    0.177819    0.377009    0.271859    21.00000   -1.50000
H32B  2    0.169840    0.318087    0.320406    21.00000   -1.50000
H32C  2    0.203077    0.288672    0.270902    21.00000   -1.50000
AFIX   0
PART 2
C32A  1    0.226099    0.315980    0.351243   -21.00000    0.02977    0.02185 =
         0.02716    0.00237    0.01957    0.00525
AFIX 137
H32D  2    0.224648    0.261221    0.338575   -21.00000   -1.50000
H32E  2    0.184878    0.334583    0.353916   -21.00000   -1.50000
H32F  2    0.250206    0.318888    0.386700   -21.00000   -1.50000
AFIX   0
HKLF 4


REM  0863-2_auto_a.res in C2/c
REM wR2 = 0.0735, GooF = S = 1.041, Restrained GooF = 1.047 for all data
REM R1 = 0.0282 for 8581 Fo > 4sig(Fo) and 0.0325 for all 9591 data
REM 597 parameters refined using 7 restraints

END

WGHT      0.0383     25.7772

REM Highest difference peak  1.453,  deepest hole -0.838,  1-sigma level  0.101
Q1    1   0.3987  0.0641  0.1448  11.00000  0.05    1.45
Q2    1   0.6449  0.2274  0.4019  11.00000  0.05    1.01
Q3    1   0.3789  0.2389  0.2378  11.00000  0.05    0.83
Q4    1   0.8573  0.3606  0.3709  11.00000  0.05    0.80
Q5    1   0.4178  0.2388  0.2193  11.00000  0.05    0.77
Q6    1   0.7014  0.2207  0.3943  11.00000  0.05    0.75
;
_shelx_res_checksum                65225
_shelx_hkl_file
;
   0   0   3    0.56    0.37
   0   0  -4 1099.65   36.33
   0   0   4 1116.82   36.35
   0   0   4 1099.49   36.62
   0   0  -5    0.58    0.55
   0   0   5   -0.09    0.51
   0   0   5    0.77    0.59
   0   0   6  628.08   20.77
   0   0  -6  614.21   20.72
   0   0   6  602.65   21.11
   0   0   7    0.77    0.62
   0   0  -7    0.51    0.64
   0   0   7   -0.09    0.78
   0   0   8  769.98   26.65
   0   0   8  804.32   26.20
   0   0  -8  800.61   26.16
   0   0   9    0.11    0.83
   0   0   9    0.98    0.69
   0   0  -9    1.37    1.44
   0   0  10  629.00   23.08
   0   0 -10  676.67   23.20
   0   0  10  658.53   22.51
   0   0  11    0.99    1.13
   0   0  11    1.83    0.90
   0   0 -11    2.19    0.89
   0   0  12  700.05   25.25
   0   0 -12  696.60   23.88
   0   0  12  729.36   24.47
   0   0  13    0.85    1.07
   0   0  13    0.63    0.88
   0   0 -13   -0.10    0.62
   0   0  14   47.12    3.02
   0   0  14   54.47    3.81
   0   0 -14   55.13    2.51
   0   0  15    0.83    1.21
   0   0  15    5.97    1.86
   0   0 -15    2.72    4.45
   0   0 -15    5.96    0.87
   0   0  16 1354.81   46.73
   0   0 -16 1435.18   54.81
   0   0 -16 1333.03   44.08
   0   0  17    0.91    1.46
   0   0 -17   -0.79    4.24
   0   0  18   34.44    3.41
   0   0 -18   25.14    6.48
   0   0  19    1.80    1.83
   0   0  20  308.98   13.99
   0   0  20  333.09   15.70
   0   0  21    4.37    2.63
   0   0  21    5.16    2.45
   0   0  22  231.07   11.45
   0   0  22  223.47   12.45
   0   0  23    8.57    3.47
   0   0  24 1056.31   40.89
   0   0 -25   -1.48    3.91
   0   0  25   12.12    4.11
   0   0 -26  206.59   12.53
   0   0  26  168.70   11.54
   0   0 -27   -1.08    3.37
   0   0  27    3.53    3.37
   0   0 -28    9.06    3.96
   0   0  28   14.57    4.05
   0   0 -29   -1.77    4.12
   0   0  29   -1.62    3.19
   0   0 -30   -1.23    3.44
   0   0  30    5.04    3.66
   0   0 -31   -1.28    4.23
   0   0  31   -0.58    3.75
   0   2   0 2499.80   81.79
   0   2   1  583.11   18.49
   0   2  -1  513.76   18.21
   0  -2  -2   39.09    2.10
   0   2   2   39.42    2.10
   0  -2   3  378.78   13.65
   0  -2  -3  412.67   14.07
   0  -2  -4  141.77    6.06
   0  -2   4  130.38    5.43
   0  -2   4  123.41    5.25
   0   2  -5   48.49    2.65
   0   2   5   51.39    2.45
   0  -2  -5   50.02    3.72
   0  -2   5   52.22    2.93
   0  -2   5   48.86    2.69
   0   2  -6 2313.01   77.69
   0   2   6 2428.05   77.36
   0   2  -6 2326.45   77.98
   0  -2  -6 2326.40   80.17
   0  -2   6 2334.27   78.18
   0  -2   6 2372.40   77.84
   0   2   7    9.94    1.03
   0  -2  -7    7.64    2.45
   0   2  -7    8.43    1.23
   0  -2   7   10.24    1.35
   0  -2   7   11.87    1.57
   0   2  -7   10.23    1.40
   0   2   8   26.71    1.82
   0  -2   8   27.90    2.43
   0   2  -8   25.09    2.21
   0  -2  -8   22.85    3.65
   0  -2   8   28.35    2.14
   0   2  -8   28.74    2.11
   0   2   8   29.43    1.42
   0  -2   9  294.07   12.31
   0   2  -9  311.00   12.08
   0  -2  -9  295.62   15.26
   0  -2   9  304.40   11.78
   0   2  -9  289.24   11.60
   0   2   9  318.01   10.68
   0   2  10  944.56   40.46
   0  -2 -10 1014.02   41.73
   0   2 -10 1066.41   37.03
   0   2  10 1079.63   35.95
   0  -2  10 1091.33   37.21
   0   2 -10 1254.01   38.87
   0  -2  10 1072.74   37.96
   0   2 -10 1137.23   37.64
   0  -2 -11 1053.39   45.68
   0  -2  11 1158.15   41.92
   0   2 -11 1232.79   41.58
   0   2  11 1208.80   39.78
   0   2 -11 1172.29   40.87
   0  -2  11 1177.86   41.01
   0  -2 -12   40.57   10.82
   0   2 -12   48.44    3.78
   0  -2  12   53.87    4.06
   0   2  12   54.12    2.51
   0   2 -12   48.49    3.24
   0  -2  12   48.37    3.29
   0  -2 -12   56.85    4.27
   0   2 -12   49.27    4.19
   0   2  13    6.21    0.87
   0   2 -13    4.96    1.38
   0  -2 -13    9.98    4.01
   0   2 -13    5.11    1.77
   0  -2  13    6.15    1.72
   0  -2 -13    7.66    1.96
   0  -2  13    6.15    1.35
   0   2 -13    5.11    1.97
   0   2  14   29.89    3.11
   0  -2  14   32.16    3.44
   0  -2 -14   25.01    5.71
   0   2 -14   32.53    2.79
   0  -2  14   36.75    2.97
   0   2 -14   43.84    4.35
   0  -2 -14   39.56    3.86
   0   2  14   32.48    1.99
   0  -2 -15  496.99   25.95
   0   2 -15  523.82   20.03
   0  -2 -15  637.57   22.92
   0   2  15  540.44   18.84
   0   2 -15  639.46   23.28
   0   2  15  544.72   20.70
   0  -2  15  508.36   21.48
   0  -2 -16 1170.47   51.48
   0  -2  16 1230.67   46.70
   0   2  16 1239.68   45.49
   0  -2 -16 1520.60   48.34
   0   2 -16 1516.23   48.37
   0   2 -16 1284.23   45.03
   0  -2 -17    7.25    4.74
   0   2 -17    2.10    2.36
   0  -2 -17    8.43    2.64
   0   2  17    2.38    1.59
   0  -2  17    4.04    2.15
   0  -2  18  462.29   19.70
   0   2  18  447.57   18.25
   0   2 -18  508.27   20.34
   0  -2 -18  488.95   20.02
   0   2  19  131.58    7.43
   0  -2  19  124.25    8.31
   0   2 -19  136.04    8.76
   0  -2 -19  140.63    8.74
   0   2 -19  143.56    8.34
   0   2  20  106.96    6.60
   0  -2  20  103.28    7.49
   0  -2 -20  105.21    7.72
   0   2 -20  117.32    8.22
   0   2 -20  110.58    4.90
   0   2 -21  199.01   11.64
   0  -2 -21  201.13   11.63
   0  -2  21  203.00   11.46
   0   2  21  206.64   10.30
   0  -2 -22  674.64   27.56
   0   2 -22  663.43   27.63
   0  -2  22  634.78   27.05
   0   2  22  663.00   25.59
   0  -2  23   30.76    4.78
   0  -2 -23   29.50    4.64
   0   2 -23   31.67    4.86
   0   2  23   28.40    3.93
   0  -2 -24  202.21   12.14
   0   2 -24  198.44   12.11
   0   2  24  205.48   10.65
   0  -2  24  191.70   11.86
   0  -2  25   33.88    5.09
   0   2 -25   42.84    5.66
   0  -2 -25   40.64    5.42
   0   2  25   41.93    4.52
   0  -2  26    2.90    2.89
   0   2 -26   -1.04    3.00
   0  -2 -26    4.02    3.25
   0   2  26    2.02    2.33
   0  -2  27    6.55    3.52
   0  -2 -27   10.01    3.53
   0   2 -27    7.65    4.07
   0   2  27    9.64    3.92
   0   2  27   10.48    3.11
   0  -2  28   99.83    8.64
   0  -2 -28   95.57    8.98
   0   2  28   94.79    8.74
   0  -2  29  155.18   11.47
   0  -2 -29  166.74   11.96
   0   2  29  154.74   11.46
   0  -2  30  329.02   18.30
   0  -2 -30  366.98   19.25
   0   2  30  324.93   18.49
   0  -2  31   36.01    6.29
   0  -2 -31   31.89    6.68
   0   2  31   24.75    5.65
   0   4   0   34.71    2.43
   0   4   0   35.05    2.18
   0   4   1 4597.07  145.40
   0   4  -1 4542.15  145.37
   0  -4   1 4608.89  144.47
   0   4  -2    1.33    0.85
   0  -4   2    0.40    0.47
   0   4   2    0.12    0.96
   0   4  -2    1.09    0.85
   0   4  -2    0.51    0.49
   0   4   3  417.71   14.79
   0   4  -3  428.46   13.96
   0   4  -3  400.53   13.35
   0  -4   3  401.54   13.38
   0   4   4   65.59    3.90
   0  -4  -4   58.13    3.77
   0   4  -5   49.91    2.21
   0  -4  -5   56.62    3.63
   0   4   5   51.32    3.72
   0   4  -5   60.75    3.32
   0  -4  -6 4712.98  159.46
   0   4  -6 4703.65  157.65
   0   4  -7   15.69    1.78
   0  -4  -7   20.71    2.49
   0   4  -7   22.35    2.22
   0   4   8   61.79    3.45
   0  -4  -8   62.68    4.47
   0   4   9 1279.43   44.16
   0  -4  -9 1388.39   46.23
   0   4  -9 1302.08   45.00
   0   4 -10  553.37   21.99
   0   4  10  635.41   21.80
   0  -4  10  553.35   22.71
   0  -4 -10  622.16   23.93
   0   4 -10  602.80   22.58
   0   4 -10  715.15   23.93
   0  -4 -10  686.46   22.93
   0   4 -11    3.98    1.44
   0   4  11    3.54    1.23
   0  -4  11    5.09    1.62
   0  -4 -11    1.79    2.88
   0   4 -11    4.67    1.85
   0   4 -11    3.53    1.55
   0  -4 -11    4.58    1.43
   0   4 -11    4.46    1.79
   0   4 -12   36.53    3.05
   0   4  12   37.48    1.74
   0   4  12   37.64    2.73
   0   4  12   46.37    7.62
   0  -4  12   39.24    3.56
   0  -4 -12   34.23    4.29
   0   4 -12   42.06    3.46
   0   4 -12   53.74    4.31
   0  -4 -12   44.94    3.69
   0   4  13   20.85    1.16
   0   4 -13   18.72    2.33
   0   4  13   19.46    2.64
   0  -4 -13   19.63    4.22
   0  -4  13   26.97    3.09
   0   4 -13   26.98    3.27
   0  -4 -13   24.29    2.87
   0   4 -13   20.18    2.55
   0   4  14  323.56   14.12
   0   4 -14  269.98   12.02
   0  -4 -14  278.24   14.23
   0  -4  14  246.35   12.36
   0  -4 -14  336.78   13.56
   0   4 -14  286.78   13.13
   0   4 -14  250.18   11.35
   0   4  15  108.86   10.29
   0   4 -15  123.90    6.87
   0  -4 -15  112.54    8.39
   0  -4  15  118.43    7.34
   0  -4 -15  130.04    7.51
   0   4 -15  126.84    7.63
   0   4 -15  106.04    6.14
   0   4 -16  854.62   30.42
   0  -4 -16  821.83   33.07
   0  -4 -16  903.91   31.42
   0   4 -16  881.88   31.56
   0   4 -16  804.83   29.45
   0  -4  16  772.81   30.88
   0   4 -17   14.26    2.92
   0  -4 -17   14.53    3.01
   0   4 -17   13.89    3.18
   0   4 -17   16.01    2.61
   0  -4  17   15.99    3.10
   0   4 -18 1032.30   37.16
   0   4 -18 1050.17   37.79
   0  -4 -18 1007.87   37.08
   0   4 -18  962.83   35.44
   0  -4  18  948.50   37.16
   0   4  19   74.65    5.68
   0  -4 -19   70.84    5.90
   0   4 -19   75.32    6.30
   0   4 -19   81.30    5.27
   0  -4  19   72.46    6.19
   0   4  20   89.99    6.07
   0  -4 -20   80.37    6.53
   0   4 -20   76.18    6.55
   0   4 -20   89.59    5.76
   0  -4  20   81.15    6.66
   0   4  21    3.55    2.39
   0  -4 -21   -1.87    2.76
   0   4 -21   -1.24    2.84
   0  -4  21   -0.80    2.67
   0   4  22  601.94   23.16
   0   4 -22  581.63   25.03
   0  -4 -22  592.37   24.70
   0  -4  22  547.89   24.65
   0   4  23  118.77    7.51
   0  -4 -23  125.74    8.76
   0   4 -23  113.52    8.83
   0  -4  23  119.31    8.95
   0   4  24  188.47   10.34
   0   4 -24  225.84   12.74
   0  -4 -24  203.48   11.93
   0  -4  24  197.07   12.09
   0   4  25   91.31    6.49
   0   4 -25   94.43    8.09
   0  -4 -25   84.63    7.45
   0  -4  25   81.15    7.38
   0   4  26   14.31    3.26
   0   4 -26   14.64    4.21
   0  -4 -26   21.25    4.18
   0  -4  26   13.89    4.00
   0   4  27   17.87    3.56
   0   4 -27    8.75    3.83
   0  -4 -27    9.12    3.69
   0  -4  27    9.27    3.88
   0   4  28  102.81    7.28
   0   4 -28   99.78    8.95
   0  -4 -28  106.54    8.95
   0  -4  28   88.03    8.50
   0  -4 -29   -3.31    4.45
   0   4 -29   -0.59    4.08
   0  -4  29    3.87    4.11
   0   4 -30  303.22   17.52
   0  -4 -30  308.45   17.08
   0  -4  30  271.36   16.37
   0  -4 -31    0.60    3.79
   0  -4  31   -0.59    4.44
   0  -6   0 4526.78  143.09
   0   6   0 4149.73  143.31
   0   6   0 4593.36  144.22
   0  -6   0 4232.53  143.95
   0   6  -1   73.59    2.84
   0  -6   1   73.95    3.47
   0  -6   1   72.69    4.30
   0   6  -1   72.80    4.26
   0   6   1   69.26    4.29
   0   6  -1   64.04    3.80
   0   6   1   69.56    3.78
   0  -6   2  930.81   30.51
   0   6   2  844.70   30.96
   0   6  -2  827.11   31.22
   0   6  -2  944.34   30.24
   0   6  -2  941.66   31.98
   0   6   2  928.87   32.01
   0   6  -3   43.46    3.14
   0   6   3   42.59    3.23
   0   6  -3   40.60    2.19
   0   6  -3   34.02    2.69
   0  -6   3   36.88    2.01
   0   6  -4   30.50    2.59
   0   6   4   26.29    2.64
   0  -6   4   27.72    1.56
   0   6  -4   23.47    2.28
   0  -6  -4   28.71    1.53
   0   6  -4   27.41    1.90
   0   6   5  232.10   10.15
   0  -6  -5  241.61    8.43
   0   6  -5  228.36    8.87
   0   6  -5  219.78    7.94
   0  -6   5  219.63    7.93
   0   6   6  256.16   11.40
   0  -6  -6  251.04   10.93
   0   6  -6  239.29    8.57
   0   6  -6  232.86    9.79
   0   6  -6  247.71    8.72
   0  -6  -7 1256.07   43.80
   0   6   7 1161.49   44.82
   0   6  -7 1274.51   42.82
   0   6  -7 1194.10   41.27
   0   6  -7 1245.73   41.25
   0  -6  -8  264.20   12.28
   0   6  -8  298.13   11.80
   0  -6  -8  336.07   11.63
   0   6  -8  243.21   11.35
   0   6  -8  290.62   10.14
   0  -6  -9  120.81    7.10
   0  -6  -9  148.85    6.56
   0   6  -9  131.15    6.56
   0   6  -9  107.51    6.09
   0   6  -9  128.03    5.03
   0   6 -10   34.27    2.08
   0   6 -10   33.78    3.02
   0   6 -10   38.60    3.24
   0  -6 -10   37.32    3.13
   0  -6 -10   33.97    3.79
   0   6 -11  245.82    9.05
   0   6  11  222.92    9.99
   0  -6 -11  255.67   11.86
   0  -6 -11  264.50   10.78
   0   6 -11  247.64   10.89
   0   6 -11  248.26   10.96
   0   6 -11  243.82   11.12
   0   6 -12  179.21    7.35
   0   6  12  182.97    8.23
   0   6 -12  160.76    8.27
   0  -6 -12  176.28    9.51
   0   6 -12  182.46    9.06
   0  -6 -12  201.79    8.95
   0   6 -12  185.29    9.11
   0   6 -12  192.85    9.34
   0   6  13    2.99    1.26
   0   6 -13   -1.18    1.53
   0  -6 -13    1.45    2.15
   0  -6 -13    1.32    1.24
   0   6 -13    1.82    1.66
   0   6 -13    1.33    1.78
   0   6 -13    0.97    1.69
   0   6  14   75.29   10.21
   0   6  14   72.97    4.42
   0   6 -14   65.97    4.64
   0  -6 -14   70.91    5.76
   0   6 -14   69.88    5.16
   0   6 -14   67.56    5.44
   0  -6 -14   68.01    4.85
   0   6 -14   66.67    5.18
   0   6 -15   18.52    2.65
   0   6 -15   24.85    3.18
   0  -6 -15   20.25    2.85
   0   6 -15   16.87    2.86
   0   6  15   23.17    2.66
   0   6  16  431.01   17.19
   0   6 -16  406.29   16.96
   0  -6 -16  444.40   17.82
   0   6 -16  426.98   18.28
   0   6  17  113.02    7.88
   0   6 -17  106.92    6.40
   0   6 -17  111.67    7.39
   0  -6 -17  104.92    6.80
   0   6  18   34.06    7.02
   0   6 -18   21.86    3.17
   0  -6 -18   32.92    3.69
   0   6 -18   38.78    4.39
   0   6 -19  259.46   13.32
   0  -6 -19  262.89   12.65
   0  -6 -20  389.46   16.88
   0   6 -20  350.45   17.24
   0  -6 -21  382.67   17.29
   0   6 -21  377.67   18.00
   0  -6 -22  182.96   10.55
   0   6 -22  176.55   11.16
   0   6 -23   38.25    5.41
   0  -6 -23   41.24    5.26
   0   6  23   48.06    5.11
   0  -6 -24  881.97   34.58
   0   6 -24  868.50   35.40
   0   6  24  864.47   33.00
   0  -6 -25    1.32    2.77
   0   6 -25   -0.50    3.19
   0   6  25    0.32    2.38
   0   6 -26   11.45    3.95
   0  -6 -26   14.75    3.65
   0   6  26    8.73    2.91
   0   6 -27   16.29    4.13
   0  -6 -27   27.00    4.61
   0   6  27   21.35    3.64
   0  -6 -28    0.50    2.97
   0   6 -28    2.82    3.42
   0  -6 -29   43.64    5.98
   0   6 -29   36.36    5.89
   0   6 -30    0.61    3.65
   0  -6 -30    4.39    3.42
   0  -6 -31   30.97    5.82
   0   8   0  497.29   19.16
   0  -8   0  522.65   19.27
   0  -8   0  498.05   17.94
   0   8   0  466.52   18.26
   0   8   1   42.99    3.77
   0  -8   1   54.66    3.99
   0   8  -1   52.87    3.93
   0  -8  -1   47.95    3.95
   0   8  -1   48.39    3.49
   0   8   1   48.68    3.40
   0  -8   1   44.96    2.91
   0  -8  -1   47.33    3.21
   0   8  -2    0.27    0.56
   0  -8  -2    2.84    1.98
   0   8   2    1.34    1.52
   0   8  -2    0.43    1.19
   0   8  -2    0.50    1.22
   0   8   2    0.75    1.27
   0  -8   2   -0.60    0.88
   0   8   3  233.58    9.76
   0   8   3  235.82   10.77
   0   8  -3  240.22    8.84
   0  -8   3  247.83    9.06
   0   8  -3  213.72    9.97
   0   8  -3  249.27   10.82
   0   8  -4  196.48    8.98
   0   8   4  188.18    9.08
   0   8  -4  163.33    8.14
   0  -8   4  184.05    6.97
   0   8  -4  178.87    7.20
   0   8   4  171.55    7.73
   0   8  -5  950.11   33.92
   0   8   5  963.25   34.31
   0   8  -5  869.78   32.99
   0  -8   5  942.19   31.38
   0  -8  -5  940.31   31.17
   0   8   5  941.06   32.46
   0   8  -5  951.92   32.14
   0  -8   6 1399.90   46.27
   0  -8  -6 1391.85   46.52
   0   8  -6 1408.53   47.50
   0   8   6 1356.12   47.41
   0   8  -6 1472.68   49.21
   0   8   6 1491.87   49.78
   0   8   7  513.66   18.43
   0   8  -7  513.73   18.81
   0  -8  -7  498.66   17.87
   0   8  -7  512.54   17.31
   0   8   7  539.28   21.16
   0  -8  -8    6.07    2.31
   0   8  -8    6.64    1.47
   0  -8  -8    9.10    1.25
   0   8   8    6.58    1.36
   0   8   8    5.41    2.76
   0   8  -8    7.33    0.79
   0   8  -9  246.98    8.58
   0   8  -9  219.99   10.47
   0  -8  -9  235.49    9.62
   0   8  -9  241.39   10.48
   0   8   9  244.94    9.50
   0   8  -9  241.31    8.58
   0   8   9  231.98   13.23
   0  -8  -9  256.53   11.83
   0   8 -10 1430.65   46.56
   0   8 -10 1277.13   48.70
   0  -8 -10 1406.20   50.09
   0   8 -10 1410.41   46.72
   0   8 -10 1472.97   50.10
   0   8 -10 1366.86   48.80
   0  -8 -10 1427.34   47.91
   0   8  10 1438.96   47.36
   0   8  11  291.61   10.81
   0  -8 -11  297.62   11.66
   0   8 -11  279.01   12.33
   0  -8 -11  310.08   13.71
   0   8 -11  259.77   12.17
   0   8 -11  318.47   13.64
   0   8 -11  273.61   10.51
   0   8 -11  288.30   10.25
   0   8 -12    8.86    2.15
   0   8 -12   15.20    1.34
   0   8  12   16.37    2.48
   0  -8 -12   18.03    2.19
   0   8 -12   15.86    2.39
   0   8  12   12.22    1.45
   0   8 -12   13.96    1.55
   0   8  13   69.09    4.83
   0  -8 -13   68.18    4.53
   0   8 -13   64.03    4.95
   0   8  13   72.77    3.46
   0   8 -13   72.11    3.47
   0   8 -13   64.15    4.82
   0   8 -14  644.41   21.37
   0  -8 -14  569.63   22.77
   0   8  14  602.42   20.85
   0   8 -14  588.50   23.79
   0   8  14  627.68   23.14
   0   8  15   76.86    5.21
   0   8  15   83.96    3.51
   0   8  15   64.59   10.87
   0   8 -15   86.48    4.32
   0   8 -15   76.16    5.78
   0  -8 -15   80.59    5.36
   0   8 -16  116.24    5.43
   0   8  16  110.98    6.86
   0   8 -16   93.39    6.82
   0  -8 -16   84.91    5.97
   0   8 -17  132.12    6.10
   0   8  17  102.50    6.36
   0   8  17  118.48   14.66
   0   8 -17  106.17    7.45
   0  -8 -17  100.97    6.63
   0   8 -18  190.46    8.01
   0   8  18  194.04   19.78
   0   8  18  133.86    8.15
   0  -8 -18  141.91    8.37
   0   8 -18  124.90    8.68
   0   8  19  354.99   17.34
   0  -8 -19  340.34   16.56
   0   8 -19  340.98   17.39
   0   8 -20   33.24    4.52
   0  -8 -20   25.04    3.75
   0   8  21  286.72   21.68
   0   8 -21  246.58   13.46
   0  -8 -21  244.31   12.60
   0   8  22  227.24   28.18
   0  -8 -22  223.90   11.98
   0   8 -22  218.96   12.68
   0  -8 -23  372.85   17.41
   0   8 -23  369.95   18.32
   0  -8 -24   38.31    4.94
   0   8 -24   39.17    5.35
   0   8  25   52.99    5.64
   0  -8 -25   43.96    5.44
   0   8 -25   51.13    6.29
   0   8  26  195.93   10.84
   0  -8 -26  180.51   11.44
   0   8 -26  200.96   12.72
   0  -8 -27   22.53    4.40
   0   8 -27   21.59    4.66
   0  -8 -28   18.27    4.46
   0   8 -28   20.20    5.22
   0  -8 -29  302.23   16.25
   0   8 -29  284.09   16.96
   0  -8 -30  174.51   12.28
   0  -8 -31   53.37    6.88
   0  10   0    1.63    1.79
   0  10   0    0.20    1.88
   0 -10   0    3.67    2.04
   0 -10   0   -0.16    1.41
   0  10  -1 3458.53  117.58
   0 -10  -1 3477.93  117.04
   0 -10   1 3501.81  116.60
   0  10   1 3494.73  117.45
   0  10  -1 3643.91  118.70
   0  10   1 3633.51  118.78
   0 -10  -1 3620.39  118.73
   0  10   2  163.23    7.87
   0  10  -2  152.85    8.00
   0 -10  -2  151.16    7.62
   0 -10   2  156.29    6.99
   0  10  -2  158.35    5.81
   0  10   2  168.15    8.85
   0  10  -2  160.77    8.66
   0 -10  -2  174.34    9.01
   0  10   3   37.05    3.19
   0  10  -3   33.31    3.26
   0 -10  -3   33.92    3.15
   0 -10   3   32.47    2.43
   0  10  -3   32.69    1.98
   0  10   3   25.45    3.35
   0  10  -3   31.96    3.50
   0 -10  -3   36.60    3.89
   0  10   4    2.88    1.57
   0  10  -4    5.94    1.94
   0 -10   4    2.20    0.97
   0  10  -4    2.49    0.90
   0  10   4    1.17    1.71
   0  10  -4    3.88    1.73
   0 -10  -4    3.99    2.28
   0  10   5   23.56    2.55
   0  10  -5   17.02    2.56
   0 -10   5   19.99    1.67
   0  10  -5   23.13    1.99
   0  10   5   16.99    2.93
   0  10  -5   21.69    2.97
   0  10   6  901.00   31.79
   0  10  -6  887.51   31.15
   0  10  -6  850.25   32.42
   0 -10   6  890.55   30.19
   0 -10  -6  905.82   29.81
   0  10  -6  935.00   33.62
   0  10   6  943.22   34.14
   0  10   7   54.52    3.88
   0  10  -7   61.45    3.82
   0  10  -7   53.85    4.47
   0 -10  -7   58.39    2.88
   0  10  -7   51.07    4.72
   0 -10   7   60.49    2.72
   0  10   7   62.69    5.35
   0  10   8  120.79    8.10
   0 -10  -8  113.98    4.95
   0  10  -8  106.94    5.77
   0  10   8  112.91    5.75
   0  10  -8  101.88    6.99
   0  10   9   43.51    5.20
   0 -10  -9   46.99    2.92
   0  10  -9   50.77    3.71
   0  10   9   41.46    3.26
   0  10  10  532.66   24.72
   0  10  10  547.43   19.71
   0  10 -10  527.23   20.46
   0 -10 -10  533.74   19.33
   0  10  11   44.80    6.57
   0  10  11   45.90    3.24
   0 -10 -11   43.05    3.19
   0  10 -11   54.35    4.10
   0 -10 -12   10.68    1.79
   0  10 -12    7.12    1.93
   0  10  12   11.29    1.65
   0  10  13    0.83    1.21
   0  10 -13    0.53    1.59
   0 -10 -13    0.73    1.35
   0  10 -13    2.60    0.88
   0  10  13    1.96    1.97
   0  10  14   58.88    4.94
   0  10 -14   54.58    4.88
   0 -10 -14   56.10    4.19
   0  10  14   65.45    3.47
   0  10 -14   54.32    3.04
   0  10 -14   48.66    2.41
   0  10  15  594.58   23.30
   0 -10 -15  590.73   22.54
   0  10 -15  617.40   23.89
   0  10  15  610.09   20.79
   0  10 -15  594.15   20.94
   0  10 -15  582.18   20.11
   0  10 -16  265.07   13.15
   0 -10 -16  272.61   12.07
   0  10  16  268.31   12.49
   0  10  16  266.08    9.93
   0  10 -16  276.65   10.70
   0  10 -16  268.31    9.77
   0  10 -17  150.69    9.25
   0 -10 -17  166.69    8.65
   0  10  17  163.12    8.71
   0  10  17  152.93    5.91
   0  10 -17  161.12    6.41
   0  10 -17  169.76    7.34
   0 -10 -18  123.84    7.42
   0  10 -18  114.46    8.08
   0  10  18  130.28   18.16
   0  10  18  130.84    7.76
   0  10 -19   24.39    3.94
   0 -10 -19   22.14    3.25
   0  10  19   16.11    3.09
   0  10  19   18.16    8.46
   0  10 -20   28.39    4.30
   0 -10 -20   36.80    4.09
   0  10  20   31.68    4.11
   0  10  20   28.20    9.57
   0 -10 -21    6.89    2.66
   0  10 -21    7.98    3.29
   0  10  21   12.32    3.59
   0  10 -22   43.07    5.41
   0  10  22   48.80    7.40
   0  10 -23  520.36   23.86
   0 -10 -23  546.24   22.89
   0  10  23  564.38   32.80
   0 -10 -24   25.89    4.38
   0  10 -24   24.54    4.71
   0 -10 -25  437.33   19.59
   0  10 -25  401.89   20.42
   0  10 -26   38.19    5.77
   0 -10 -26   30.62    4.84
   0 -10 -27   36.93    5.22
   0  10 -27   39.73    5.95
   0 -10 -28   10.19    3.87
   0  10 -28   18.09    4.74
   0 -10 -29   -0.48    3.71
   0 -10 -30  288.34   16.06
   0 -10 -31    7.75    4.35
   0  12   0  288.01   12.38
   0 -12   0  250.06   11.17
   0  12   0  261.74   12.98
   0  12   1  745.59   27.47
   0 -12   1  730.66   26.36
   0 -12  -1  702.29   26.74
   0  12  -1  715.32   28.50
   0  12   1  780.39   28.92
   0  12  -2    2.28    2.05
   0  12   2    3.04    2.13
   0 -12  -2   -0.66    1.75
   0 -12   2    5.95    1.54
   0  12   2    2.59    2.05
   0  12  -3  230.33    8.17
   0  12   3  239.25   10.78
   0  12  -3  234.11   11.78
   0 -12  -3  232.23   10.73
   0 -12   3  220.10    9.39
   0  12   3  219.23   11.73
   0  12   4  182.90   10.58
   0  12  -4  199.11    7.50
   0  12   4  197.29    9.46
   0  12  -4  181.51   10.38
   0 -12  -4  193.97    9.63
   0 -12   4  193.69    8.09
   0  12   5  167.88    9.83
   0  12  -5  162.77    6.79
   0  12   5  178.45    8.39
   0  12  -5  162.94    9.39
   0 -12  -5  152.37    8.61
   0 -12   5  157.83    6.81
   0  12   6    5.51    2.09
   0  12   6   10.49    2.85
   0  12  -6   10.70    1.61
   0 -12   6    9.01    1.28
   0  12  -6    6.84    2.49
   0  12   7  545.71   19.98
   0  12   7  528.77   22.37
   0  12  -7  529.47   18.96
   0  12  -7  523.86   21.81
   0 -12   7  493.31   17.69
   0 -12  -8    0.57    0.68
   0  12   8    2.19    1.88
   0  12   8    0.85    2.48
   0 -12  -8    1.24    0.67
   0  12  -8    0.71    1.86
   0  12  -8    1.52    1.24
   0  12   9   10.76    2.13
   0  12   9   13.91    3.80
   0 -12  -9   14.07    1.43
   0  12  -9   19.30    3.43
   0  12  -9   10.75    2.02
   0  12  10   52.61    3.90
   0  12  10   57.49    6.53
   0 -12 -10   51.65    3.08
   0  12 -10   45.75    4.95
   0  12 -10   52.66    4.03
   0  12  11   55.64    3.93
   0  12  11   47.75    6.87
   0 -12 -11   52.09    3.34
   0  12 -11   52.41    4.20
   0  12 -11   50.85    5.15
   0  12  12   24.64    6.00
   0  12  12   23.20    2.53
   0  12 -12   21.72    2.90
   0 -12 -12   18.15    2.14
   0  12 -12   20.09    3.51
   0  12  13   54.12    3.73
   0  12  13   44.22    4.93
   0  12  13   43.93    8.40
   0 -12 -13   56.42    3.80
   0  12 -13   49.85    4.41
   0  12  14   33.47    4.30
   0  12 -14   26.01    3.51
   0 -12 -14   28.90    2.95
   0  12  14   26.80    2.72
   0  12  15   98.99    7.13
   0  12 -15   92.31    6.70
   0 -12 -15   99.57    5.95
   0  12  16  447.38   19.37
   0  12 -16  432.12   19.18
   0 -12 -16  461.30   18.03
   0  12  17  564.53   23.39
   0  12 -17  564.11   23.70
   0 -12 -17  589.11   22.43
   0  12  18    3.24    2.66
   0  12 -18    8.12    3.03
   0 -12 -18    5.33    2.28
   0  12  19   96.89   14.91
   0  12 -19   89.66    7.12
   0 -12 -19   91.60    6.29
   0  12  19   70.67    6.12
   0 -12 -20  465.57   18.84
   0  12 -20  421.21   19.88
   0  12  20  421.15   18.82
   0  12  20  455.24   32.36
   0 -12 -21   55.47    5.38
   0  12 -21   69.17    6.58
   0  12  21   58.36    5.65
   0  12  21   59.31   13.59
   0  12 -22   11.69    3.91
   0 -12 -22    3.74    2.55
   0  12  22    2.93    3.06
   0  12  23  161.26   11.98
   0 -12 -23  179.89   10.09
   0  12 -23  139.85   10.34
   0  12 -24  144.54   10.63
   0 -12 -24  159.06    9.81
   0  12 -25   10.71    3.73
   0 -12 -25    3.92    2.92
   0 -12 -26    3.69    3.13
   0  12 -26    6.33    3.49
   0  12 -27    3.83    3.54
   0 -12 -27    5.13    3.32
   0 -12 -28   52.52    6.31
   0 -12 -29   60.61    6.75
   0 -14   0   11.48    2.22
   0  14   0   13.45    3.10
   0  14   1  251.42   13.19
   0 -14   1  256.68   11.05
   0 -14  -1  259.95   11.52
   0  14  -1  226.42   12.74
   0 -14  -2   -0.25    1.73
   0 -14   2    1.27    1.39
   0  14   2    0.40    2.43
   0  14  -2    3.81    2.43
   0 -14  -3    5.89    2.03
   0 -14   3    4.42    1.53
   0  14  -3    6.11    2.66
   0  14   3    2.01    2.63
   0 -14   4    2.34    1.43
   0  14  -4    5.77    2.52
   0  14  -4    3.37    0.65
   0 -14  -4    7.11    2.73
   0 -14  -5   48.04    4.71
   0  14  -5   51.84    2.74
   0  14  -5   49.59    5.31
   0  14   5   38.18    5.31
   0 -14   5   50.48    3.30
   0 -14  -6  179.02    9.90
   0  14  -6  178.16   10.59
   0  14  -6  182.07    7.35
   0  14   6  171.13   10.93
   0 -14   6  173.21    7.27
   0 -14   7  202.09    8.12
   0  14   7  229.13   10.67
   0  14   7  220.87   12.92
   0  14  -7  223.98    9.04
   0  14  -7  213.58   12.19
   0 -14  -7  226.94   11.60
   0  14   8    9.30    2.58
   0  14   8    4.88    2.89
   0  14  -8    6.44    1.67
   0  14  -8    6.98    3.03
   0 -14  -8    6.77    2.81
   0  14   9   40.89    3.98
   0  14   9   43.01    6.00
   0  14  -9   33.11    3.09
   0  14  -9   39.18    4.99
   0 -14  -9   39.27    4.73
   0  14  10  370.45   14.82
   0  14  10  326.48   19.01
   0  14 -10  342.55   14.19
   0  14 -10  353.82   17.08
   0 -14 -10  328.59   16.32
   0  14  11   52.92    4.36
   0  14 -11   51.90    4.17
   0 -14 -11   46.42    2.64
   0  14 -11   48.51    5.51
   0 -14 -11   44.82    2.57
   0  14  12   13.18    5.46
   0 -14 -12   12.11    1.68
   0  14 -12   15.53    2.62
   0  14 -12   11.01    3.27
   0  14 -13   93.26    6.24
   0 -14 -13  104.58    5.17
   0  14  13  100.49   12.32
   0  14 -13   95.58    8.09
   0  14 -14  319.78   14.52
   0 -14 -14  325.73   12.86
   0  14  14  290.98   22.24
   0  14  14  328.49   16.14
   0  14 -14  330.70   16.71
   0  14  15  101.18    7.87
   0 -14 -15  105.80    5.80
   0  14 -15   96.97    6.79
   0  14 -15  103.87    8.38
   0  14 -16   11.31    3.76
   0  14  16   14.25    3.68
   0  14 -16   11.37    2.89
   0 -14 -16   13.45    2.56
   0 -14 -17  531.14   20.09
   0  14  17  491.75   22.10
   0  14 -17  496.64   21.55
   0  14 -17  520.40   23.43
   0  14  18    1.14    2.66
   0  14 -18    3.31    2.78
   0 -14 -18   -0.24    2.13
   0 -14 -19  205.72   10.15
   0  14  19  196.67   11.38
   0  14 -19  187.64   11.19
   0  14  20   28.08    4.29
   0  14 -20   18.41    3.92
   0 -14 -20   25.20    3.57
   0 -14 -21  159.70    9.14
   0  14 -21  166.08   10.51
   0  14  21  168.11   20.63
   0  14  21  150.51    9.79
   0  14 -22    1.36    3.15
   0  14  22    2.78    3.63
   0  14  22    1.83   12.09
   0  14 -23  110.12    8.90
   0  14  23  138.05   21.87
   0  14 -24   -0.49    3.43
   0  14 -25   51.25    6.44
   0  14 -26   26.60    5.39
   0  16   0   25.36    4.67
   0 -16   0   25.60    3.39
   0  16   1  920.01   33.55
   0 -16   1  906.26   29.94
   0 -16  -1  873.37   30.39
   0  16  -1  839.31   32.97
   0 -16  -2   71.92    5.62
   0  16   2   64.98    6.79
   0  16  -2   59.68    6.27
   0 -16   2   72.31    4.84
   0 -16  -3   23.07    3.58
   0  16   3   19.88    4.12
   0  16  -3   25.49    4.42
   0 -16   3   26.90    2.83
   0 -16  -4   76.25    5.94
   0  16   4   77.54    7.07
   0  16  -4   57.76    6.24
   0 -16   4   68.16    4.36
   0 -16  -5    2.02    2.43
   0  16   5    4.83    3.33
   0  16  -5    0.89    2.62
   0 -16   5    3.11    1.38
   0 -16  -6   31.84    4.30
   0  16   6   34.00    5.41
   0  16  -6   41.80    5.18
   0 -16   6   31.51    2.49
   0 -16   7   15.77    1.55
   0  16  -7   13.21    3.48
   0 -16  -7   14.15    3.29
   0  16   7   11.46    4.07
   0  16  -8    0.46    2.54
   0 -16  -8    0.78    2.64
   0  16   8    0.56    3.29
   0  16  -9    2.35    3.14
   0 -16  -9    2.05    2.97
   0  16   9   -2.44    3.23
   0  16 -10   45.37    5.70
   0 -16 -10   40.69    5.39
   0  16  10   53.24    7.32
   0  16 -11   21.81    4.36
   0 -16 -11   16.55    4.06
   0  16  11   14.22    5.19
   0  16 -12   16.21    3.94
   0  16  12   10.91    5.08
   0 -16 -12    5.15    3.24
   0  16  13   -0.94    2.65
   0  16 -13    3.48    3.18
   0  16 -13    1.23    1.85
   0  16  13   -2.10    5.68
   0 -16 -13    0.49    3.11
   0  16  14   41.78    9.10
   0 -16 -14   30.94    5.41
   0  16 -14   37.82    5.40
   0  16  14   33.23    5.19
   0  16  15  189.82   19.46
   0 -16 -15  195.68   13.07
   0  16 -15  228.81   13.54
   0  16  15  232.87   13.12
   0  16  16   18.16    8.06
   0 -16 -16   26.77    5.19
   0  16 -16   23.89    4.89
   0  16  16   24.93    4.88
   0  16  17   72.59   14.55
   0  16 -17   72.14    7.47
   0  16  17   70.84    7.09
   0 -16 -17   80.39    8.22
   0  16 -18    0.53    3.02
   0  16  18   -0.89    3.21
   0 -16 -18   -1.76    4.32
   0  16 -19   83.72    8.02
   0  16  19   72.89    7.08
   0 -16 -19   73.89    8.59
   0  16 -20   71.50    7.81
   0  16  20   62.47    6.83
   0 -16 -20   62.53    8.05
   0  16 -21    9.09    4.20
   0  16  21   11.22    4.22
   0 -16 -21   11.62    4.93
   0  16 -22    3.50    3.89
   0  16 -23  341.12   19.19
   0  16 -24   13.07    5.07
   0 -18   0   72.23    5.51
   0  18   0   69.22    7.41
   0 -18  -1  120.25    7.48
   0 -18   1  105.18    6.75
   0  18  -1  117.78    9.38
   0  18   1  108.88    9.27
   0  18  -2   30.08    5.30
   0 -18  -2   19.72    3.59
   0 -18   2   23.63    3.17
   0  18   2   22.65    4.73
   0  18  -3   10.45    3.81
   0 -18  -3   10.51    3.09
   0 -18   3   10.50    2.33
   0  18   3    8.38    3.91
   0  18  -4  715.74   30.22
   0 -18  -4  731.26   28.21
   0 -18   4  679.55   25.49
   0  18   4  735.02   30.93
   0  18   5  263.24   15.60
   0  18  -5  268.95   15.19
   0 -18  -5  262.73   13.55
   0  18  -6   10.08    3.97
   0 -18  -6   15.50    4.05
   0  18   7  261.39   15.54
   0  18  -7  237.86   14.19
   0 -18  -7  224.26   12.87
   0  18   8   83.24    8.91
   0  18  -8   71.85    7.61
   0 -18  -8   64.77    6.67
   0  18   9   28.82    6.32
   0  18  -9   17.16    4.47
   0 -18  -9   28.87    4.63
   0  18  10   33.91    6.70
   0  18 -10   45.28    6.11
   0 -18 -10   54.19    6.06
   0  18  11   12.36    5.15
   0 -18 -11    9.16    3.75
   0  18 -11    9.60    4.01
   0  18  12   17.18    6.39
   0  18  12   14.29    4.45
   0 -18 -12    7.53    3.73
   0  18 -12   24.27    4.77
   0  18  13   56.87   10.15
   0  18  13   74.26    7.74
   0 -18 -13   73.52    7.68
   0  18 -13   65.95    7.35
   0  18  14   77.13   12.31
   0  18  14   69.83    7.58
   0 -18 -14   54.08    7.05
   0  18 -14   58.54    7.27
   0  18  15   -2.95    6.97
   0  18  15   -0.53    3.51
   0  18 -15   -1.68    3.56
   0 -18 -15    1.12    4.13
   0  18  16  162.61   19.75
   0  18  16  193.69   12.76
   0  18 -16  174.74   12.45
   0 -18 -16  174.59   12.69
   0  18  17   40.93    6.30
   0  18 -17   42.59    6.52
   0 -18 -17   43.14    6.76
   0  18  18   20.05    5.06
   0  18 -18   24.71    5.30
   0 -18 -18   21.02    5.88
   0  18 -19   11.62    4.32
   0  18  19    1.97    3.70
   0  18 -20  337.14   18.74
   0  18  20  334.70   17.72
   0  18 -21   56.89    7.77
   0  20   0   70.69    7.76
   0  20  -1    3.37    3.91
   0  20   1    0.57    3.56
   0  20  -2   29.70    5.53
   0 -20  -2   43.45    4.80
   0  20   2   30.62    5.81
   0  20  -3    3.91    3.82
   0 -20  -3    6.70    3.13
   0  20   3    8.81    4.25
   0 -20  -4   35.53    5.05
   0  20  -4   30.26    5.71
   0  20   4   36.71    6.31
   0 -20  -5  187.60   11.48
   0  20  -5  194.44   13.18
   0  20   5  199.12   13.87
   0 -20  -6    2.92    3.31
   0  20  -6    0.56    3.82
   0  20   6   -1.29    4.61
   0 -20  -7  190.36   11.45
   0  20  -7  165.90   12.06
   0  20   7  158.38   13.22
   0 -20  -8   43.79    5.81
   0  20  -8   32.79    5.82
   0  20   8   26.68    7.13
   0 -20  -9   21.91    4.95
   0  20  -9   31.91    5.76
   0  20   9   24.34    6.83
   0 -20 -10   41.09    5.96
   0  20 -10   43.52    6.56
   0  20  10   34.63    8.03
   0 -20 -11   32.94    5.88
   0  20  11   38.01    6.59
   0  20 -11   38.69    6.37
   0 -20 -12   21.88    5.21
   0  20  12   18.40    5.58
   0  20 -12   17.45    5.19
   0 -20 -13   31.44    6.01
   0  20  13   23.74    5.64
   0  20 -13   42.23    6.59
   0 -20 -14   86.67    9.04
   0  20  14   88.97    9.25
   0  20 -14   99.99    9.45
   0 -20 -15   -2.94    4.33
   0  20  15   -2.33    4.41
   0  20 -15    3.58    3.98
   0  20  16   -1.15    4.09
   0  20 -16    2.40    3.74
   0  20  17   78.85    8.55
   0  20 -17   72.53    8.50
   0  20  18    2.23    4.10
   0 -22 -10   82.96    8.49
   0 -22 -11    6.46    4.37
   0 -22 -12    3.33    4.02
  -1  -1  31   71.31    8.10
  -1   1  31   76.96    8.22
   1  -1 -31   78.10    8.54
  -1  -1  30   57.09    7.13
  -1   1  30   72.44    7.92
   1  -1 -30   73.45    8.16
  -1  -1  29   -0.55    3.32
  -1   1  29   -0.55    3.59
   1  -1 -29    5.19    3.93
  -1  -1  28   10.04    3.80
  -1   1  28    5.84    3.59
   1  -1 -28    9.39    3.58
  -1   1  27  149.63   10.68
  -1   1  27  163.91    9.84
  -1  -1  27  143.55   10.69
   1  -1 -27  173.08   11.39
  -1   1  26   80.75    7.85
  -1  -1  26   81.65    7.72
  -1   1  26   89.43    6.82
   1  -1 -26   72.07    7.48
  -1   1  25  808.61   33.99
  -1  -1  25  797.29   33.68
  -1   1  25  839.58   32.26
   1  -1 -25  903.83   34.57
  -1  -1  24   14.78    4.10
  -1   1  24   19.07    3.60
   1  -1 -24   12.77    4.02
  -1  -1  23  141.25    9.78
  -1   1  23  149.81    8.82
   1  -1 -23  153.81    9.94
  -1  -1  22  351.10   16.91
  -1   1  22  340.01   15.54
   1  -1 -22  367.94   17.22
  -1  -1  21   96.48    6.64
  -1  -1  21  104.88    7.53
  -1   1  21  100.90    6.49
   1   1 -21   85.22    3.84
   1  -1 -21   91.60    7.18
  -1  -1  20   98.83    6.85
  -1  -1  20  103.18    7.68
  -1   1  20  103.34    6.78
   1   1 -20  114.37    4.73
   1  -1 -20  112.61    7.74
  -1  -1  19   12.78    2.96
  -1  -1  19    6.98    2.29
  -1   1  19   10.63    2.29
   1  -1 -19    7.26    2.38
   1   1 -19   10.36    1.40
  -1  -1  18   27.03    3.76
  -1  -1  18   28.02    3.32
  -1   1  18   22.02    2.96
   1  -1 -18   21.89    3.36
   1   1 -18   25.04    2.43
  -1   1  17  419.91   17.82
  -1  -1  17  475.80   19.44
  -1  -1  17  438.92   18.18
   1   1 -17  498.67   19.21
   1  -1 -17  441.52   18.96
   1  -1 -17  464.51   25.09
   1  -1 -16  570.65   29.18
   1  -1 -16  609.55   20.66
   1   1 -16  532.17   26.23
  -1  -1  16  594.94   23.84
  -1   1  16  592.18   22.66
  -1  -1  16  583.61   22.84
   1  -1 -16  590.68   23.65
   1   1 -16  635.13   21.71
  -1  -1  15  151.41    8.29
  -1   1  15  149.26    7.43
  -1  -1  15  138.73    7.43
   1   1 -15  140.74    6.46
   1   1 -15  130.57    7.94
   1  -1 -15  141.20    7.96
   1  -1 -15  144.39    5.78
   1  -1 -15  148.55   11.95
  -1  -1  14   14.19    2.34
  -1   1  14   20.93    2.58
  -1  -1  14   18.84    2.88
   1   1 -14   18.21    1.98
   1   1 -14   21.00    2.90
   1  -1 -14   21.64    1.65
  -1  -1  13 1001.43   35.08
  -1  -1  13  931.66   34.00
  -1   1  13  943.27   33.97
   1   1 -13  949.60   32.94
   1   1 -13  947.20   34.84
   1  -1 -13  976.03   32.31
   1  -1 -13 1023.98   40.59
  -1  -1  12  841.83   30.01
  -1  -1  12  782.64   28.97
  -1   1  12  783.02   29.08
   1   1 -12  813.54   28.04
   1   1 -12  862.00   29.91
   1  -1 -12  810.66   27.47
   1  -1 -12  869.41   36.68
  -1  -1  11   82.23    4.88
   1   1 -11   86.69    4.27
   1   1 -11   94.04    5.52
   1  -1 -11   94.70    3.98
   1  -1 -11   99.31    8.52
  -1  -1  10  359.81   14.05
   1   1 -10  360.89   13.27
   1   1 -10  393.07   14.77
   1  -1 -10  361.02   12.89
  -1  -1   9  741.75   26.56
   1   1  -9  739.51   25.82
   1   1  -9  819.40   27.37
   1  -1  -9  837.87   31.45
   1  -1  -9  749.07   25.53
  -1  -1   8   32.28    2.39
  -1  -1   8   32.63    2.72
   1   1  -8   30.87    1.95
   1   1  -8   33.96    2.61
   1  -1  -8   28.29    4.14
   1  -1  -8   27.61    1.75
  -1  -1   7    2.29    1.05
   1   1  -7    2.53    1.01
  -1  -1   7    2.41    0.94
   1   1  -7    2.27    0.77
   1   1  -7    2.95    1.01
   1  -1  -7    2.48    2.29
   1  -1  -7    3.97    0.75
   1  -1  -6   31.42    1.81
   1  -1  -6   39.15    4.12
  -1   1   6   23.44    4.85
  -1  -1   6   34.92    2.28
  -1  -1   6   36.06    2.47
   1   1  -6   42.52    2.54
   1   1  -6   31.22    1.86
  -1   1   5  119.18    6.94
   1   1  -5  132.47    5.20
   1   1  -5  101.35    4.45
  -1  -1   5  119.26    4.98
  -1  -1   5  122.88    5.16
   1  -1  -5  143.29    7.52
   1  -1  -5  115.24    4.53
  -1   1   4  117.66    5.31
   1  -1  -4  111.95    6.53
   1  -1  -4  113.45    4.50
  -1  -1   4  116.27    4.89
  -1  -1   4  111.02    4.81
   1   1  -4  116.48    4.82
   1  -1  -3  848.06   31.51
   1  -1  -3  884.55   29.46
  -1   1   3  896.56   29.54
   1   1  -3  869.48   29.62
   1   1  -3  914.00   29.72
  -1  -1   3  834.27   29.65
  -1  -1   3  910.74   29.76
   1   1  -2  645.14   21.63
  -1   1   2  682.68   23.50
   1  -1  -2  644.92   21.75
   1   1  -2  672.51   21.84
   1   1  -2  658.23   21.65
  -1   1   2  642.55   21.66
   1   1  -2  641.59   21.77
   1   1  -2  671.41   21.88
  -1  -1   2  650.54   21.89
   1  -1   2   52.05    2.30
  -1  -1  -2   49.95    2.28
   1  -1   3  451.82   15.58
  -1  -1  -3  460.24   15.98
   1  -1   3  457.91   15.62
  -1  -1  -4  637.80   23.30
   1  -1   4  651.26   22.20
   1  -1   4  661.86   22.15
  -1  -1  -5  200.70    9.87
   1  -1   5  219.37    8.41
  -1   1  -5  227.06    8.20
  -1   1  -5  222.99    8.22
   1  -1   5  220.26    8.24
   1  -1   6  156.80    6.61
  -1   1  -6  164.72    6.37
   1   1   6  172.38    9.29
  -1  -1  -6  148.31    8.49
  -1   1  -6  158.54    6.30
   1  -1   6  157.76    6.33
   1  -1   7  588.94   20.35
  -1   1  -7  555.43   19.82
  -1   1  -7  576.28   19.78
   1  -1   7  582.71   19.87
  -1   1  -8 1238.18   40.25
   1  -1   8 1214.21   40.80
   1   1   8 1160.60   40.05
  -1  -1  -8 1076.62   43.72
   1   1   8 1175.75   39.54
   1  -1   8 1239.94   40.18
  -1   1  -8 1175.94   40.03
   1  -1   9  111.85    5.61
  -1   1  -9  113.92    5.15
   1   1   9   98.84    4.76
   1   1   9   98.79    4.38
  -1   1  -9  110.55    4.90
   1  -1   9  112.07    4.98
   1  -1  10  949.28   32.35
   1  -1  10  972.17   33.11
   1   1  10  883.61   31.88
  -1   1 -10  964.25   32.48
  -1  -1 -10  836.33   36.33
   1  -1  10  952.82   32.09
   1   1  10  933.29   31.43
   1  -1  11  373.19   14.29
   1  -1  11  387.30   15.03
   1   1  11  366.90   13.91
   1   1  11  371.56   13.36
   1  -1  11  383.11   14.01
  -1  -1 -11  325.73   17.98
   1  -1  12   15.01    2.33
   1   1  12   11.42    1.65
   1  -1  12   12.04    1.85
   1   1  12   12.98    1.42
   1  -1  12   13.05    1.72
  -1  -1 -13   23.59    5.21
   1  -1  13   27.92    2.40
   1   1  13   28.90    2.15
   1  -1  13   27.01    2.99
   1   1  13   27.21    2.45
   1   1  14  245.89    9.38
   1  -1  14  244.04    9.97
   1  -1  14  247.81   11.36
   1   1  14  228.64   10.02
  -1  -1 -15 1733.13   70.05
   1   1  15 1831.22   63.69
   1  -1  15 1936.69   65.28
   1   1  15 1898.06   62.78
   1  -1  15 1918.06   63.48
   1  -1  16   15.02    2.95
   1   1  16   16.40    2.37
  -1  -1 -16    9.94    4.87
   1   1  16   17.22    1.92
   1  -1  16   17.01    2.16
  -1   1 -16   15.44    3.20
  -1   1 -17   80.17    9.50
   1  -1  17   74.80    4.42
   1   1  17   60.80    3.73
  -1  -1 -17   69.65    5.89
   1  -1  17   79.36    5.85
   1   1  17   67.60    4.65
  -1  -1 -17   67.86    8.28
   1  -1  18  142.96    8.49
   1   1  18  129.69    7.28
  -1   1 -18  162.74   13.43
  -1  -1 -18  117.24   11.51
   1  -1  18  140.34    6.86
   1   1  18  133.32    6.24
  -1  -1 -18  156.35    9.42
   1   1  19   99.58    5.02
   1   1  19   91.32    5.93
   1  -1  19   88.26    6.73
   1  -1  20  100.23    7.44
   1   1  20  103.78    6.54
   1  -1  21  412.01   19.29
   1   1  21  430.25   17.92
  -1  -1 -22   10.27    3.57
   1   1  22   12.78    2.93
   1  -1  22   11.14    3.44
  -1  -1 -23  617.22   26.49
   1   1  23  620.50   24.16
   1  -1  23  589.02   25.69
  -1  -1 -24   21.99    4.43
   1   1  24   15.13    4.06
   1  -1  24   20.47    4.07
  -1  -1 -25    1.50    2.90
   1   1  25    1.88    3.11
   1  -1  25    1.83    2.95
  -1  -1 -26   14.04    3.86
   1   1  26   12.16    3.79
   1  -1  26   12.89    3.84
  -1  -1 -27   32.07    5.35
   1   1  27   26.65    4.84
   1  -1  27   40.19    5.46
   1   1  28   70.88    7.52
   1  -1  28   68.07    7.41
  -1  -1 -29    1.78    3.36
   1   1  29    1.62    3.18
   1  -1  29   -1.07    3.45
  -1  -1 -30   54.59    7.40
   1   1  30   61.25    7.19
   1  -1  30   50.86    6.82
  -1  -1 -31  281.21   16.76
   1   1  31  254.74   15.58
   1  -1  31  240.66   15.37
   1  -3 -31  580.86   26.38
  -1   3  31  515.99   25.71
  -1  -3  31  525.37   25.69
   1   3 -30  125.22   11.11
   1  -3 -30  148.50   11.34
  -1   3  30  128.82   11.19
  -1  -3  30  137.48   10.95
   1   3 -29   75.70    8.45
   1  -3 -29   77.98    8.23
  -1   3  29   91.28    7.28
  -1  -3  29   94.04    8.81
   1  -3 -28   15.98    4.13
   1   3 -28   17.02    4.56
  -1   3  28   15.26    3.49
  -1  -3  28   12.28    4.30
   1  -3 -27   53.40    6.37
   1   3 -27   54.86    6.52
  -1   3  27   53.14    5.39
  -1  -3  27   52.45    6.26
   1   3 -26   25.55    4.64
   1  -3 -26   26.28    4.65
  -1   3  26   26.23    3.91
  -1  -3  26   26.23    4.65
   1  -3 -25  178.62   11.03
   1   3 -25  159.53   11.04
  -1   3  25  158.13    9.44
  -1  -3  25  165.40   10.78
   1  -3 -24   22.45    4.47
   1   3 -24   30.34    4.77
  -1   3  24   27.31    3.92
  -1  -3  24   28.73    4.90
   1  -3 -23  559.95   23.37
   1   3 -23  541.53   23.78
  -1   3  23  517.51   21.69
  -1  -3  23  521.50   23.24
   1   3 -22   22.22    6.90
  -1  -3  22   30.11    4.87
   1   3 -22   32.99    4.82
   1  -3 -22   32.45    4.75
  -1   3  22   32.93    4.16
  -1  -3  21  268.97   14.07
   1  -3 -21  262.08   13.74
   1   3 -21  286.04   14.43
  -1   3  21  290.45   13.05
  -1  -3  20    2.27    2.45
  -1   3  20    1.93    2.07
   1  -3 -20    0.35    2.17
   1   3 -20   -0.38    2.00
   1   3 -20    1.85    1.90
  -1   3  19  481.70   19.99
  -1  -3  19  480.68   21.08
   1   3 -19  513.09   21.36
   1  -3 -19  486.21   20.81
   1   3 -19  508.06   19.10
  -1  -3  18    3.41    2.21
   1   3 -18    2.07    1.81
   1   3 -18    4.12    2.30
   1  -3 -18    5.31    2.13
  -1   3  18    6.08    2.23
   1   3 -17  145.30    7.38
  -1  -3  17  164.02    9.12
   1   3 -17  152.10    8.86
   1  -3 -17  161.44    8.76
   1  -3 -16   82.21    8.70
   1   3 -16   95.27    5.35
  -1  -3  16   95.38    6.48
   1   3 -16   92.85    6.45
   1  -3 -16   96.71    6.31
   1  -3 -15  186.22   13.18
   1   3 -15  199.41    8.80
   1   3 -15  206.67   10.12
  -1  -3  15  196.45   10.10
   1  -3 -15  200.94    9.85
   1   3 -15  200.16   10.10
  -1  -3  14  112.98    7.03
   1  -3 -14  116.90    9.87
   1   3 -14  128.31    6.27
   1   3 -14  135.76    7.17
   1  -3 -14  123.31    6.91
   1   3 -14  128.12    7.36
   1   3 -13   76.28    5.04
   1  -3 -13   67.73    4.66
  -1  -3  13   66.64    4.82
   1  -3 -13   66.22    7.54
   1   3 -13   63.62    3.95
   1   3 -13   65.67    4.56
  -1  -3  12    0.23    1.41
   1  -3 -12   -2.04    4.71
   1   3 -12   -0.84    1.16
   1   3 -12   -0.19    1.46
   1   3 -12    1.59    1.34
   1  -3 -12    1.43    1.21
   1  -3 -11 1059.36   36.87
   1   3 -11 1086.10   37.31
  -1   3  11 1182.44   39.45
  -1  -3  11 1066.37   37.29
   1  -3 -11  967.24   40.60
   1   3 -11 1087.06   36.88
   1   3 -11  965.64   35.93
   1   3 -10    0.74    1.05
  -1   3  10   -0.52    1.11
  -1  -3  10    0.78    1.24
   1  -3 -10    0.42    2.56
   1   3 -10    1.66    1.23
   1   3 -10   -0.19    1.21
   1  -3 -10    1.83    1.28
   1   3  -9  354.39   13.74
  -1   3   9  369.88   13.85
  -1  -3   9  367.45   14.62
   1  -3  -9  380.56   17.24
   1   3  -9  377.13   14.41
   1  -3  -9  376.85   14.28
   1   3  -9  402.18   14.75
   1   3  -8   -0.43    0.96
  -1   3   8    0.62    0.92
  -1  -3   8    1.30    1.17
   1  -3  -8    2.21    2.33
   1  -3  -8   -0.39    0.97
   1   3  -8    0.30    1.06
   1   3  -8   -1.01    1.31
   1  -3  -7 5470.39  174.47
  -1  -3   7 5143.60  172.45
  -1   3   7 5465.26  171.77
   1  -3  -7 5452.76  171.97
   1   3  -7 5470.19  172.33
   1  -3  -6  604.53   22.04
   1   3  -6  534.90   20.13
   1  -3  -6  604.10   20.23
   1   3  -6  595.71   20.56
  -1   3   6  596.65   20.30
  -1   3   6  524.40   24.35
  -1   3   5   24.40    1.90
  -1   3   5   28.11    3.63
   1  -3  -5   21.37    2.48
   1  -3  -5   24.15    1.66
  -1   3   5   24.51    1.21
   1   3  -5   24.91    1.85
   1   3  -5   26.03    2.11
   1   3  -5   21.87    1.42
  -1   3   4    8.67    1.86
   1   3  -4    7.97    1.01
   1  -3  -4    5.71    0.81
  -1  -3   4    8.06    1.18
   1   3  -4    8.36    0.81
  -1   3   4    5.00    0.66
   1   3  -4    6.42    0.74
  -1  -3   3  326.32   11.35
   1   3  -3  332.79   11.36
   1   3  -3  329.00   11.63
  -1  -3   3  336.11   11.64
  -1   3   3  371.26   11.47
   1  -3  -3  321.72   11.30
  -1  -3   3  325.65   11.19
   1   3  -3  323.80   11.18
  -1   3   3  345.28   12.59
  -1   3   3  309.50   11.30
  -1  -3   2  857.92   29.07
   1   3  -2  900.19   29.16
  -1  -3   2  880.04   29.08
   1   3  -2  907.32   29.09
  -1   3   2  823.47   29.10
  -1   3   2  908.82   29.83
  -1  -3   1  174.31    6.19
  -1   3   1  161.34    6.48
  -1   3   1  177.02    6.85
   1   3  -1  171.55    6.39
  -1  -3   1  173.95    6.42
   1   3  -1  184.24    7.02
   1   3  -1  185.30    6.24
  -1   3   0    0.51    0.73
   1   3   0    0.53    0.85
   1   3   0    1.71    0.78
  -1   3   0    1.08    0.82
   1   3   1    0.89    0.88
  -1   3  -1    0.07    0.74
  -1  -3  -1    1.15    1.03
  -1   3  -1    0.71    0.85
  -1   3  -2   59.05    2.80
  -1  -3  -2   52.30    3.00
  -1   3  -2   50.69    2.79
   1  -3   2   53.49    2.89
  -1  -3  -3  220.78    8.70
   1  -3   3  225.36    8.66
  -1  -3  -4 1086.74   37.18
   1  -3   4 1102.11   37.12
  -1  -3  -5 3979.20  132.35
   1  -3   5 4072.75  132.25
  -1  -3  -6  167.95    7.27
  -1   3  -6  150.62    6.65
   1  -3   6  163.60    6.96
   1  -3   7 1153.17   40.19
  -1  -3  -7 1207.37   40.77
  -1   3  -7 1152.19   40.10
   1  -3   7 1226.75   40.24
  -1   3  -7 1149.80   39.83
   1  -3   8  235.33   10.04
  -1  -3  -8  235.69   10.67
  -1   3  -8  244.10    9.85
  -1   3  -8  252.93   10.13
  -1   3  -8  246.60    9.77
   1  -3   8  255.86   10.07
   1   3   9 3798.51  122.56
   1   3   9 3460.52  113.85
   1  -3   9 3389.31  115.22
  -1  -3  -9 3536.43  116.52
  -1   3  -9 3651.16  115.37
  -1   3  -9 3414.08  114.88
  -1   3  -9 3365.44  114.66
   1  -3   9 3533.94  115.06
  -1   3 -10  289.64   11.84
   1   3  10  307.19   11.02
   1  -3  10  303.62   12.48
  -1  -3 -10  293.03   13.67
  -1   3 -10  298.46   12.08
   1  -3  10  305.76   12.21
   1   3  11    7.96    1.69
   1   3  11   16.55    8.13
  -1  -3 -11   17.67    4.66
  -1   3 -11    4.95    1.81
   1  -3  11    3.56    1.63
  -1   3 -11   16.30    2.50
   1  -3  11    5.31    1.65
   1  -3  12   32.31    2.90
   1  -3  12   34.30    3.21
  -1  -3 -12   33.62    4.25
   1   3  12   31.75    2.53
   1   3  12   30.51    1.85
  -1   3 -12   29.66    2.69
  -1   3 -12   31.41    2.82
   1  -3  13  129.08    6.50
   1  -3  13  127.29    7.00
  -1  -3 -13  121.08    8.62
   1   3  13  141.53    9.54
  -1   3 -13  118.11    6.16
   1   3  13  120.44    4.95
  -1   3 -13  120.79    6.43
  -1  -3 -14    2.17    2.96
   1   3  14    2.20    0.81
  -1   3 -14    3.13    1.49
   1  -3  14    1.36    1.46
  -1   3 -14    2.81    1.53
   1  -3  14    3.08    1.75
   1  -3  15 1484.05   53.47
  -1  -3 -15 1491.68   56.27
   1   3  15 1495.08   50.55
  -1   3 -15 1510.65   52.22
  -1   3 -15 1574.60   52.90
  -1   3 -15 1720.71   54.89
   1  -3  15 1516.04   52.50
   1  -3  16    1.75    2.00
  -1  -3 -16    1.97    3.77
   1   3  16    2.96    1.07
  -1   3 -16    0.39    2.04
   1   3  16    1.64    1.65
  -1   3 -16    2.92    2.11
  -1  -3 -16   -0.64    2.31
  -1   3 -16   -0.35    2.45
   1  -3  16    1.68    1.87
   1  -3  17 1514.54   56.81
  -1  -3 -17 1515.17   59.74
   1   3  17 1596.66   53.57
   1   3  17 1583.38   55.49
  -1   3 -17 1843.54   58.99
  -1  -3 -17 1856.11   58.34
   1  -3  17 1572.99   55.56
   1   3  18   94.83    5.96
   1   3  18   98.07    4.53
  -1  -3 -18  113.55    7.79
  -1   3 -18  120.35    8.52
   1  -3  18  105.00    7.24
   1   3  19  413.60   16.86
  -1   3 -19  434.04   19.64
   1   3  19  413.97   14.93
   1  -3  19  386.77   18.22
   1   3  20   27.69    3.35
  -1  -3 -20   22.77    4.15
  -1   3 -20   31.55    4.38
   1  -3  20   22.36    3.91
   1   3  21  476.98   19.19
  -1  -3 -21  511.36   21.87
  -1   3 -21  491.92   21.86
   1  -3  21  446.13   20.65
   1   3  22  122.45    7.52
  -1   3 -22  146.76    9.71
  -1  -3 -22  147.57    9.50
   1  -3  22  118.37    8.79
   1   3  23    4.16    2.19
  -1   3 -23    2.79    2.71
  -1  -3 -23    4.42    2.76
   1  -3  23    5.93    2.89
   1   3  24   11.86    2.72
  -1  -3 -24   12.43    3.50
  -1   3 -24   10.65    3.43
   1  -3  24   12.81    3.61
   1   3  25   78.08    5.88
  -1   3 -25   80.95    7.44
  -1  -3 -25   78.42    7.36
   1  -3  25   78.39    7.20
   1   3  26    2.18    2.34
  -1   3 -26    1.05    3.20
  -1  -3 -26    3.52    3.13
   1  -3  26    0.96    2.80
   1   3  27  118.83    8.01
  -1  -3 -27  152.23   10.67
  -1   3 -27  122.85   10.14
   1  -3  27  147.51   10.25
  -1  -3 -28    4.41    3.89
  -1   3 -28    8.05    4.25
   1  -3  28   13.52    4.67
   1   3  29  568.64   25.89
  -1   3 -29  533.35   25.62
  -1  -3 -29  581.92   25.84
   1   3  30    6.41    4.19
  -1  -3 -30   10.23    4.71
  -1   3 -30    5.00    4.40
   1  -3  30    9.52    4.42
   1   3  31   71.66    8.24
  -1  -3 -31   70.18    8.22
   1  -3  31   59.54    7.54
   1  -5 -31  141.75   11.20
   1   5 -30   18.43    5.14
   1  -5 -30   24.55    5.26
  -1  -5  30   19.96    4.95
   1   5 -29   62.00    7.27
   1  -5 -29   64.07    7.01
  -1  -5  29   54.56    6.74
  -1   5  28    1.45    2.76
   1  -5 -28   -0.51    2.84
   1   5 -28    5.66    3.48
  -1  -5  28    1.65    3.63
  -1   5  27    2.81    2.49
   1   5 -27    4.88    3.54
   1  -5 -27    0.97    2.62
  -1  -5  27   -0.53    3.47
  -1   5  26   39.11    4.62
   1  -5 -26   41.70    5.46
   1   5 -26   28.04    5.15
  -1  -5  26   40.45    5.87
  -1   5  25  540.18   22.60
   1  -5 -25  561.16   24.26
   1   5 -25  543.11   24.70
  -1  -5  25  550.80   24.68
  -1   5  24   21.01    3.60
   1  -5 -24   25.30    4.47
   1   5 -24   20.03    4.16
  -1  -5  24   26.12    4.94
  -1   5  23  120.61    7.80
   1   5 -23  119.55    8.82
   1  -5 -23  110.16    8.17
  -1  -5  23  103.91    8.42
  -1   5  22   14.90    3.65
   1  -5 -22   15.16    3.28
   1   5 -22   11.26    3.19
  -1  -5  22   10.90    3.35
   1  -5 -21  106.82    7.44
   1   5 -21  107.00    8.00
   1   5 -21  110.17    6.68
  -1  -5  21  103.45    7.84
   1  -5 -20    7.10    2.56
   1   5 -20    3.90    2.59
   1   5 -20    7.67    2.35
  -1  -5  20    6.38    2.70
   1   5 -19  101.66    7.57
   1  -5 -19  113.02    7.34
   1   5 -19  106.52    6.42
  -1  -5  19  105.29    7.66
   1   5 -18  273.47   13.79
   1  -5 -18  269.66   13.05
   1   5 -18  283.03   12.28
  -1  -5  18  294.89   14.05
  -1   5  17  602.84   37.37
   1   5 -17  657.98   25.03
   1   5 -17  683.53   26.87
   1  -5 -17  706.64   26.19
  -1  -5  17  686.38   27.06
   1   5 -16   93.56    6.44
   1  -5 -16   94.72    6.05
  -1  -5  16   83.62    6.37
  -1   5  16  103.02   11.06
   1   5 -16   85.23    5.36
   1   5 -16   87.71    6.10
   1  -5 -15   80.94    5.47
   1   5 -15   89.90    6.12
  -1  -5  15   73.21    5.79
   1  -5 -15   93.68    7.34
  -1   5  15  100.78    7.54
   1   5 -15   76.58    4.99
   1   5 -15   91.17    5.89
   1   5 -14  293.78   13.45
   1  -5 -14  296.08   12.90
  -1   5  14  320.05   13.45
  -1  -5  14  299.40   13.70
   1  -5 -14  325.96   15.03
   1   5 -14  303.34   13.14
   1   5 -14  286.53   12.34
  -1   5  13   77.80    4.71
   1   5 -13   72.56    5.07
   1  -5 -13   84.92    6.25
   1  -5 -13   69.04    4.68
   1   5 -13   72.67    5.21
   1   5 -13   80.46    4.74
  -1   5  12   94.65    5.12
   1   5 -12   86.29    5.51
   1  -5 -12  111.88    7.79
   1  -5 -12  100.94    5.44
   1   5 -12   90.25    5.61
   1   5 -12   79.14    4.99
  -1   5  11  101.63    5.15
   1   5 -11   90.07    5.52
   1  -5 -11   96.22    6.46
   1  -5 -11   87.14    5.04
   1   5 -11   99.69    5.72
   1   5 -11   88.48    5.04
   1   5 -10  605.78   20.93
  -1   5  10  597.40   21.73
   1   5 -10  602.77   22.44
   1  -5 -10  629.37   23.43
  -1   5  10  614.84   19.98
   1   5 -10  614.58   22.43
   1  -5 -10  594.23   21.74
   1   5 -10  517.14   21.52
   1   5  -9  485.55   17.05
  -1   5   9  489.12   18.05
   1   5  -9  496.09   18.62
   1   5  -9  446.23   17.85
  -1   5   9  492.79   16.43
   1  -5  -9  470.33   17.71
   1   5  -9  513.54   18.50
   1  -5  -9  510.66   19.37
  -1   5   8    1.61    1.20
  -1   5   8    3.29    3.32
   1  -5  -8    0.84    1.75
   1  -5  -8    1.04    0.80
   1   5  -8    0.63    1.00
  -1   5   8    1.18    0.65
   1   5  -8    1.01    1.16
   1   5  -8    0.73    0.72
   1   5  -7  821.89   27.38
   1   5  -7  823.23   28.50
   1   5  -7  737.45   28.31
  -1   5   7  798.98   27.20
   1  -5  -7  839.11   27.91
   1   5  -7  826.83   27.43
  -1   5   7  839.18   32.40
   1  -5  -7  848.82   29.49
   1   5  -6   20.42    1.42
  -1   5   6   19.30    1.43
   1   5  -6   21.10    1.92
   1  -5  -6   21.29    1.62
   1   5  -6   20.05    1.33
  -1   5   6   23.80    3.12
  -1  -5   5   25.48    1.53
   1   5  -5   24.90    1.51
   1  -5  -5   21.15    1.48
  -1   5   5   20.32    1.53
   1   5  -5   21.91    1.82
  -1   5   5   26.24    2.72
   1   5  -4   86.67    4.08
  -1   5   4   84.33    3.94
   1  -5  -4   90.00    3.63
  -1  -5   4   90.24    3.77
   1   5  -4   91.74    3.76
   1   5  -3 1597.96   52.18
  -1   5   3 1441.84   52.23
  -1   5   3 1615.23   53.36
   1  -5  -3 1602.90   51.58
   1   5  -3 1595.49   52.02
  -1  -5   3 1586.32   52.05
  -1  -5   2  222.22    7.57
  -1   5   2  191.63    8.49
   1   5  -2  210.99    8.75
  -1   5   2  191.68    7.90
   1   5  -2  205.95    7.68
  -1  -5   2  196.74    7.67
   1   5  -2  212.56    7.55
   1   5  -1 2714.35   85.94
  -1  -5   1 2707.06   86.58
  -1   5   1 2713.29   87.41
   1   5  -1 2708.05   87.60
   1  -5  -1 2436.87   87.19
  -1   5   1 2448.24   86.70
  -1  -5   1 2626.88   85.88
   1   5   0  204.01    8.37
  -1   5   0  190.34    8.04
   1  -5   0  190.65    8.08
  -1   5   0  175.00    7.60
  -1  -5   0  209.60    7.68
   1  -5   1    3.83    1.24
   1   5   1    2.72    1.17
  -1   5  -1    4.40    1.07
  -1   5  -1    3.89    1.11
  -1  -5  -1    3.91    1.05
   1   5   2  669.78   23.66
  -1   5  -2  684.84   23.40
   1  -5   2  674.87   22.08
  -1   5  -2  613.19   22.99
  -1  -5  -2  658.21   21.90
  -1   5  -3  506.96   17.53
  -1  -5  -3  480.13   17.76
  -1   5  -3  439.27   17.12
   1   5   3  498.91   17.81
  -1  -5  -4  127.57    6.22
   1  -5   4  139.04    6.20
  -1  -5  -5  544.09   20.42
   1  -5   5  562.90   20.34
  -1  -5  -6  216.14    9.50
   1  -5   6  213.98    9.29
   1  -5   7  147.31    6.92
  -1   5  -7  143.07    6.89
  -1   5  -7  138.67    4.96
  -1  -5  -7  140.23    7.01
   1  -5   8   68.70    4.29
  -1   5  -8   68.76    4.33
  -1   5  -8   58.21    2.66
  -1   5  -8   58.71    3.84
  -1  -5  -8   75.02    4.69
  -1  -5  -9  615.76   22.11
   1  -5   9  584.24   21.71
  -1   5  -9  605.08   21.77
  -1   5 -10    2.07    1.57
   1  -5  10    2.28    1.33
  -1   5 -10    2.00    1.24
  -1  -5 -10    0.23    2.13
   1   5  10    5.37    4.13
  -1   5 -11  104.67    6.12
  -1   5 -11   98.39    5.82
  -1  -5 -11  103.07    6.41
   1   5  11  102.35    5.10
   1   5  11  103.90   10.28
  -1   5 -11   99.05    5.53
   1  -5  11  109.38    6.04
  -1   5 -12  240.59   10.84
  -1   5 -12  265.02   11.46
  -1  -5 -12  238.51   11.63
   1   5  12  239.96    9.83
   1   5  12  259.48   17.84
  -1   5 -12  221.57   10.35
   1  -5  12  256.53   11.15
  -1   5 -12  261.16   11.73
  -1   5 -13  106.19    6.41
  -1   5 -13   92.01    5.77
  -1  -5 -13   98.95    6.56
   1   5  13   96.39    4.88
   1   5  13  107.35   11.24
  -1   5 -13   86.83    5.40
   1  -5  13   95.23    5.89
  -1   5 -13  104.09    6.59
  -1   5 -14   69.77    4.95
  -1  -5 -14   78.26    5.92
   1   5  14   74.22    4.08
   1   5  14   80.42   10.16
  -1   5 -14   66.06    4.62
  -1   5 -14   70.45    5.69
   1  -5  14   69.93    5.08
  -1  -5 -15 1382.45   44.26
  -1   5 -15 1461.84   45.74
   1   5  15 1149.16   41.65
   1   5  15 1547.90   57.18
  -1  -5 -15 1249.22   44.39
   1   5  15 1181.22   40.13
  -1   5 -15 1132.54   42.36
   1  -5  15 1206.35   43.86
  -1   5 -15 1236.86   43.08
  -1   5 -16   32.01    4.24
  -1  -5 -16   37.64    4.24
   1  -5  16   35.66    4.04
   1   5  16   38.58    4.07
  -1   5 -16   33.35    3.55
   1   5  16   35.64    1.89
  -1   5 -16   34.90    3.71
  -1   5 -17   35.33    4.37
  -1  -5 -17   38.32    4.38
   1  -5  17   32.61    4.14
   1   5  17   39.29    5.95
  -1   5 -17   27.50    3.20
   1   5  17   30.39    1.69
  -1   5 -17   27.07    3.36
   1  -5  18   29.06    3.88
   1   5  18   17.84   12.36
  -1   5 -18   27.56    3.33
  -1   5 -18   30.59    4.22
   1   5  18   23.59    1.40
  -1  -5 -18   33.71    4.35
  -1   5 -19   66.89    5.12
  -1  -5 -19   81.83    6.48
  -1   5 -19   70.29    6.27
   1  -5  19   68.01    5.95
  -1  -5 -20  159.72    9.71
  -1   5 -20  162.88   10.05
   1   5  20  164.39    8.88
   1  -5  20  141.49    9.46
  -1  -5 -21  456.54   20.28
  -1   5 -21  457.21   20.65
   1   5  21  465.97   18.69
   1  -5  21  436.75   20.27
  -1  -5 -22  229.15   12.77
  -1   5 -22  231.38   13.18
   1   5  22  246.73   11.43
   1  -5  22  212.15   12.73
  -1  -5 -23  463.19   20.50
  -1   5 -23  446.03   20.72
   1   5  23  432.49   18.34
   1  -5  23  452.58   20.74
  -1   5 -24   43.19    5.75
  -1  -5 -24   51.58    5.75
   1   5  24   45.59    4.46
   1  -5  24   45.86    5.68
  -1  -5 -25   41.65    5.50
  -1   5 -25   36.06    5.70
   1   5  25   30.70    3.99
   1  -5  25   41.05    5.64
  -1  -5 -26  237.42   13.76
  -1   5 -26  231.80   13.96
   1   5  26  242.57   11.79
   1  -5  26  213.72   13.33
  -1  -5 -27   -1.01    3.32
  -1   5 -27    0.55    3.09
   1  -5  27    2.06    3.51
  -1  -5 -28   82.61    7.99
  -1   5 -28   72.91    7.87
   1  -5  28   93.33    8.40
  -1   5 -29   19.56    4.93
  -1  -5 -29   24.77    4.93
   1  -5  29   20.41    4.85
  -1  -5 -30    2.29    3.61
  -1   5 -30    3.69    4.29
  -1  -5 -31   59.38    7.44
   1  -7 -31   61.88    7.37
   1  -7 -30  145.00   10.75
   1   7 -29   -0.59    3.57
   1  -7 -29    6.63    3.66
   1   7 -28    7.92    3.48
   1  -7 -28    2.94    3.20
  -1   7  27   -1.43    2.77
   1  -7 -27    2.34    2.84
   1   7 -27   -1.63    3.12
  -1   7  26    3.99    2.99
   1   7 -26    1.56    2.86
   1  -7 -26    0.45    2.85
  -1   7  25  320.44   15.15
   1   7 -25  296.65   16.38
   1  -7 -25  279.49   15.14
   1  -7 -24  186.47   11.01
   1   7 -24  171.72   11.57
   1  -7 -23   79.82    6.76
   1   7 -23   89.32    7.66
   1   7 -22  186.40   11.63
   1  -7 -22  215.44   11.48
  -1   7  21  258.34   49.83
   1   7 -21  248.13   14.27
   1  -7 -21  255.89   13.64
  -1   7  20  375.97   31.43
   1   7 -20  401.41   19.76
   1  -7 -20  406.39   18.95
   1   7 -19   10.10    2.47
   1  -7 -19   10.70    2.72
   1   7 -19   16.88    3.51
  -1   7  18    8.36    3.75
   1   7 -18    9.40    2.23
   1  -7 -18    7.45    2.34
   1   7 -18    5.69    2.58
   1   7 -17    1.71    1.60
   1   7 -17    4.03    2.09
  -1   7  16  161.75    8.43
   1  -7 -16  144.21    8.16
   1   7 -16  138.86    8.75
  -1   7  15  490.97   19.20
   1   7 -15  481.88   20.20
   1  -7 -15  481.79   19.36
   1   7 -15  451.18   19.10
  -1   7  14   79.00    5.05
   1   7 -14   64.89    4.82
   1   7 -14   75.64    5.51
   1  -7 -14   71.37    4.89
   1   7 -13  571.75   19.53
  -1   7  13  548.33   20.75
  -1   7  13  555.19   18.33
   1   7 -13  507.93   20.69
   1  -7 -13  535.70   22.05
   1   7 -13  515.38   21.28
   1  -7 -13  535.80   20.57
   1   7 -13  530.36   21.57
   1   7 -12  122.10    5.16
   1  -7 -12  110.40    5.86
   1   7 -12  120.22    6.73
  -1   7  12  107.03    6.14
  -1   7  12  110.56    4.48
   1   7 -12  101.33    6.08
   1  -7 -12   99.99    6.92
   1   7 -12  118.22    7.01
   1   7 -12  109.63    5.25
   1   7 -11  268.98    9.52
   1   7 -11  237.48   10.98
   1  -7 -11  242.78   10.31
  -1   7  11  242.25   10.84
   1   7 -11  242.57    9.58
   1  -7 -11  237.43   11.73
   1   7 -11  227.12   10.73
  -1   7  11  257.52    9.13
   1   7 -11  247.55   11.56
   1   7 -10  621.31   22.45
   1  -7 -10  593.47   21.47
  -1   7  10  597.41   22.32
  -1   7  10  624.32   20.54
   1   7 -10  534.80   21.93
   1   7 -10  608.99   20.61
   1   7 -10  574.33   20.65
   1  -7 -10  611.69   23.38
  -1   7  10  549.61   28.02
  -1   7   9  198.74   13.03
   1  -7  -9  201.38   10.03
   1   7  -9  183.75    9.02
  -1   7   9  209.70    7.88
   1   7  -9  209.57    7.75
   1   7  -9  188.82    8.95
   1  -7  -9  212.03    8.47
   1   7  -9  199.78    7.66
  -1   7   8 1603.65   56.81
   1   7  -8 1380.72   52.76
  -1   7   8 1541.65   51.61
   1  -7  -8 1517.93   51.84
   1   7  -8 1614.62   52.85
   1   7  -8 1601.70   51.34
   1   7  -8 1562.28   51.13
   1   7  -7  550.24   17.86
  -1   7   7  498.69   18.20
   1   7  -7  536.28   19.02
   1  -7  -7  527.68   18.15
   1  -7  -6 2228.32   74.66
  -1   7   6 2211.27   75.08
   1   7  -6 2291.41   75.58
  -1   7   6 2332.90   77.80
   1   7  -6 2288.56   74.60
  -1  -7   6 2305.22   74.61
   1  -7  -5   98.32    3.95
  -1   7   5   93.41    4.59
   1   7  -5   85.22    5.07
   1   7  -5   93.83    4.58
  -1   7   5   96.15    5.85
   1   7  -5   96.65    4.16
  -1  -7   5   96.65    4.17
  -1  -7   4   44.90    2.51
   1   7  -4   43.94    3.33
  -1   7   4   45.87    2.91
   1  -7  -4   44.90    2.00
   1   7  -4   45.92    2.68
  -1   7   4   43.46    3.61
   1   7  -4   50.55    3.79
   1   7  -4   44.40    2.49
   1   7  -3  164.40    7.87
   1   7  -3  186.83    6.93
  -1   7   3  178.40    8.41
  -1   7   3  169.26    7.37
  -1  -7   3  173.59    7.00
   1   7  -3  183.90    8.48
   1  -7  -3  176.05    8.42
   1   7  -2   20.12    1.34
   1   7  -2   13.92    2.07
  -1   7   2   17.89    2.33
   1  -7  -2   19.07    2.47
  -1   7   2   14.22    1.80
  -1  -7   2   17.36    1.62
   1   7  -2   16.27    2.17
   1  -7  -1 2577.04   84.13
   1   7  -1 2561.10   84.31
  -1   7   1 2543.83   84.02
  -1   7   1 2374.24   83.09
  -1  -7   1 2535.83   82.90
   1   7  -1 2503.63   81.78
  -1  -7   0    6.15    1.28
  -1   7   0    5.33    1.37
  -1   7   0    4.88    1.51
   1   7   0    9.86    1.80
   1  -7   0    7.49    1.71
  -1   7  -1   56.07    3.67
   1  -7   1   55.59    3.10
  -1  -7  -1   64.35    3.70
  -1   7  -1   64.79    2.53
   1   7   1   63.86    4.30
  -1   7  -1   62.21    4.05
   1  -7   1   59.17    4.07
  -1   7  -2   34.91    2.85
   1   7   2   36.10    3.17
  -1   7  -2   37.56    3.07
   1  -7   2   34.92    2.10
  -1  -7  -2   38.38    2.96
  -1   7  -2   38.82    1.95
  -1  -7  -3  189.81    6.64
   1   7   3  194.90    8.96
   1  -7   3  184.37    6.95
  -1   7  -3  187.84    8.60
  -1   7  -3  196.60    7.30
  -1   7  -3  172.63    8.09
   1   7   4 1515.69   52.06
   1  -7   4 1470.42   49.38
  -1   7  -4 1518.68   51.59
  -1   7  -4 1357.87   50.96
  -1  -7  -5  385.36   15.47
  -1   7  -5  363.22   15.00
  -1   7  -5  330.40   14.48
   1   7   5  366.94   15.47
  -1  -7  -6   48.19    4.03
  -1   7  -6   48.08    3.44
  -1  -7  -7   28.54    3.41
  -1   7  -7   46.84    3.40
  -1  -7  -8 1129.98   43.83
  -1   7  -8 1360.95   43.74
  -1   7  -9 1090.01   42.56
  -1   7  -9 1291.74   43.83
  -1   7  -9 1414.23   43.95
  -1  -7  -9 1223.67   43.87
  -1  -7 -10  779.87   29.31
  -1   7 -10  840.39   29.33
  -1   7 -10  773.24   25.94
  -1  -7 -11    1.65    1.92
  -1   7 -11   -0.26    1.74
  -1   7 -11    0.57    0.63
  -1   7 -11   -0.79    1.51
  -1   7 -11   -0.20    1.49
  -1   7 -12   51.62    4.19
  -1   7 -12   69.64    3.18
   1   7  12   59.65    8.17
  -1  -7 -12   54.40    4.94
  -1  -7 -12   66.11    4.50
  -1   7 -12   71.72    5.25
  -1   7 -12   75.61    5.51
  -1   7 -13   12.41    2.29
  -1   7 -13   12.04    1.38
   1   7  13   12.92    2.05
  -1   7 -13   14.05    2.79
  -1  -7 -13    8.05    2.98
   1   7  13    7.79    4.81
  -1   7 -13   12.31    2.57
  -1  -7 -13   12.41    2.17
  -1   7 -13   11.33    2.73
  -1   7 -14  174.36    6.98
  -1  -7 -14  183.71    8.92
  -1   7 -14  170.31    9.23
   1   7  14  174.46   16.39
   1   7  14  153.83    7.72
  -1   7 -14  139.53    7.96
  -1   7 -14  154.52    8.81
  -1   7 -15  186.16   10.21
  -1  -7 -15  215.39   10.49
   1   7  15  176.86    8.58
   1   7  15  192.04   16.96
  -1   7 -15  162.28    9.02
  -1   7 -15  221.07    8.37
  -1   7 -16  205.31   10.93
  -1  -7 -16  219.56   10.79
   1   7  16  200.67    9.29
   1   7  17   86.60    5.43
  -1   7 -17   82.67    6.38
  -1  -7 -17   94.19    6.22
   1   7  18  490.61   19.58
  -1  -7 -18  505.14   20.59
  -1   7 -18  487.25   21.11
   1   7  19  127.25    8.98
  -1  -7 -19  124.90    7.99
  -1   7 -19  114.24    8.20
   1   7  20  376.08   22.62
  -1  -7 -20  369.68   16.63
  -1   7 -20  349.39   17.09
  -1  -7 -21  299.52   14.18
  -1   7 -21  281.20   14.62
  -1  -7 -22   12.35    3.34
  -1   7 -22   10.44    3.70
   1   7  23  513.42   21.09
  -1   7 -23  480.17   22.44
  -1  -7 -23  503.39   21.93
   1   7  24   27.90    3.90
  -1  -7 -24   28.11    4.52
  -1   7 -24   22.91    4.61
   1   7  25   73.44    5.76
  -1  -7 -25   73.13    6.82
  -1   7 -25   73.69    7.31
  -1  -7 -26    5.02    3.24
  -1   7 -26    3.12    2.99
  -1   7 -27   35.75    5.97
  -1  -7 -27   40.65    5.63
  -1   7 -28  122.17   10.23
  -1  -7 -28  144.28   10.29
  -1   7 -29    3.51    3.64
  -1  -7 -29    3.64    3.58
  -1  -7 -30   84.82    8.36
  -1  -7 -31   16.89    4.93
   1  -9 -31  510.11   24.14
   1  -9 -30   58.68    7.47
   1  -9 -29  124.41    9.61
   1   9 -29  114.24   10.23
   1   9 -28  109.35    9.63
   1  -9 -28  112.94    8.93
   1  -9 -27  107.02    8.48
   1   9 -27  106.83    9.38
   1   9 -26  240.40   14.38
   1  -9 -26  236.55   13.43
   1  -9 -25    3.70    3.06
   1   9 -25    3.02    3.44
   1  -9 -24  311.55   15.66
   1   9 -24  326.72   16.82
   1   9 -23  105.74    8.42
   1  -9 -23  110.57    7.92
  -1   9  22   83.48   14.32
   1   9 -22   92.60    7.87
   1  -9 -22   93.67    6.98
  -1   9  21  102.71   11.47
   1   9 -21  104.33    8.01
   1  -9 -21   98.91    7.09
  -1   9  20   27.17    5.11
   1  -9 -20   28.95    3.90
   1   9 -20   21.64    3.94
   1   9 -19  297.08   12.49
  -1   9  19  282.68   14.54
   1   9 -19  277.99   14.45
   1  -9 -19  312.27   13.79
  -1   9  18  121.00   15.76
  -1   9  18  120.24    7.81
   1   9 -18  136.01    7.02
   1   9 -18  123.42    8.52
   1  -9 -18  144.55    8.13
   1   9 -17   83.98    4.66
   1  -9 -17   83.06    5.71
   1   9 -17   72.66    6.09
   1   9 -17   82.32    4.79
  -1   9  17   79.58    5.81
   1   9 -16    3.40    1.43
   1   9 -16    5.34    1.67
   1  -9 -16    3.13    1.88
   1   9 -16    5.15    2.62
  -1   9  16    2.84    2.16
  -1   9  15  742.50   25.29
   1   9 -15  796.54   26.27
  -1   9  15  768.08   28.45
   1   9 -15  757.83   28.99
   1  -9 -15  759.33   27.82
   1   9 -15  728.63   26.47
  -1   9  14   76.76    3.48
   1   9 -14   74.78    3.74
  -1   9  14   64.69    5.08
   1  -9 -14   69.20    4.74
   1   9 -14   69.81    5.34
   1   9 -14   66.86    3.83
  -1   9  13   40.59    2.58
  -1   9  13   39.90    3.86
   1   9 -13   38.63    2.45
   1   9 -13   46.85    4.18
   1  -9 -13   41.91    3.43
   1   9 -13   42.33    2.68
  -1   9  12    2.41    1.13
  -1   9  12    2.84    1.90
   1   9 -12    2.03    0.96
   1  -9 -12    1.53    1.26
   1   9 -12    1.23    1.45
   1   9 -12    1.97    0.87
  -1   9  11 1051.99   46.37
  -1   9  11 1157.51   38.11
  -1   9  11 1110.68   40.28
   1   9 -11 1134.41   37.54
   1  -9 -11 1099.84   38.70
   1   9 -11 1080.42   39.80
  -1   9  10   10.60    1.67
   1   9 -10    8.44    2.24
   1   9 -10    8.99    1.19
   1   9 -10    9.22    1.92
   1  -9 -10   11.72    1.70
  -1   9  10   10.39    3.87
  -1   9   9   14.28    1.82
   1   9  -9   12.69    1.29
   1   9  -9   13.19    2.07
   1  -9  -9   14.22    1.68
  -1   9   9   13.66    3.49
  -1   9   8  222.13    8.89
  -1   9   8  200.27   11.75
   1   9  -8  209.67    7.98
   1  -9  -8  211.31    8.33
   1   9  -8  206.39    9.26
   1   9  -7 2325.04   78.14
  -1  -9   7 2230.86   74.86
  -1   9   7 2246.37   75.86
  -1   9   7 2300.84   78.94
   1  -9  -7 2234.20   74.92
   1   9  -7 2283.75   76.12
   1   9  -7 2355.94   74.91
   1   9  -6   37.52    3.72
  -1   9   6   38.34    3.03
  -1   9   6   32.47    3.93
   1  -9  -6   36.38    1.98
   1   9  -6   33.10    2.67
  -1  -9   6   36.32    2.28
   1   9  -6   36.80    3.60
   1  -9  -5  191.82    9.67
   1   9  -5  182.43    9.44
  -1   9   5  182.70    8.12
  -1   9   5  194.94    9.92
   1   9  -5  188.71    7.76
  -1  -9   5  185.70    7.47
   1   9  -5  185.23    8.92
   1  -9  -4  214.03   10.25
   1   9  -4  207.45   10.17
  -1   9   4  197.38    8.87
  -1   9   4  204.63   10.23
   1   9  -4  213.80    8.23
  -1  -9   4  203.47    8.28
   1   9  -4  215.42    9.71
   1  -9  -3   25.89    3.23
   1   9  -3   30.01    3.29
  -1   9   3   24.56    2.56
  -1   9   3   24.51    3.08
   1   9  -3   26.14    1.82
   1   9  -3   30.37    3.07
  -1  -9   3   24.57    2.11
  -1  -9   2 1625.31   54.71
  -1   9   2 1580.90   55.23
  -1   9   2 1705.89   56.69
   1   9  -2 1604.44   53.58
   1   9  -2 1648.93   55.83
   1  -9  -2 1655.61   56.58
   1   9  -2 1683.48   56.75
   1   9  -1    4.32    0.59
  -1   9   1    2.40    1.57
   1  -9  -1    5.17    1.90
   1   9  -1    5.29    1.90
  -1  -9   1    4.66    1.27
   1   9  -1    4.69    1.78
  -1   9   1    4.60    1.62
  -1  -9   0 1138.09   40.58
   1   9   0 1198.22   40.84
  -1   9   0 1159.59   40.54
   1  -9   0 1173.58   40.49
   1   9   0 1172.07   39.86
  -1  -9   0 1120.19   39.22
   1  -9   0 1117.15   38.87
  -1   9   0 1075.66   39.41
   1  -9   1  174.90    8.62
  -1  -9  -1  157.59    8.67
  -1   9  -1  166.02    8.52
   1   9   1  177.17    8.89
  -1   9  -1  169.94    8.04
   1   9   1  179.78    8.20
   1  -9   1  173.97    7.23
  -1  -9  -1  166.34    7.82
  -1   9  -2  209.76    9.83
  -1   9  -2  229.01    8.17
   1   9   2  236.00   10.92
  -1   9  -2  241.42   10.70
   1  -9   2  226.66    8.89
  -1  -9  -2  226.92    9.97
   1   9   3  507.92   20.10
  -1   9  -3  525.23   19.82
  -1   9  -3  492.16   17.34
  -1   9  -3  478.75   18.93
   1  -9   3  509.00   17.56
  -1  -9  -3  500.67   19.11
  -1  -9  -4    1.88    1.60
  -1   9  -4    1.75    1.68
  -1   9  -4    0.28    0.80
   1   9   4    3.50    2.02
  -1   9  -4    1.43    1.50
   1  -9   4   -0.35    0.67
  -1  -9  -5 1719.88   56.05
   1   9   5 1726.86   59.61
  -1   9  -5 1528.88   58.13
  -1   9  -5 1747.97   59.11
   1  -9   5 1712.07   56.12
  -1   9  -5 1713.99   57.02
  -1  -9  -5 1720.67   56.05
   1  -9   6    2.60    0.51
  -1   9  -6    4.18    1.15
  -1  -9  -6    3.29    0.83
   1   9   6    2.61    2.12
  -1   9  -6    1.03    1.86
  -1   9  -6    1.74    1.41
  -1  -9  -7   54.95    2.98
  -1   9  -7   47.07    3.33
  -1  -9  -7   49.58    4.69
  -1   9  -7   49.32    4.29
   1   9   7   44.82    4.53
  -1   9  -8  209.39    9.40
  -1  -9  -8  237.23    8.90
  -1   9  -8  210.18   10.50
  -1  -9  -8  212.16   10.90
   1   9   8  206.79   11.35
  -1  -9  -9 1341.17   43.71
  -1   9  -9 1212.38   44.30
  -1  -9  -9 1272.01   46.11
  -1   9 -10   97.09    5.67
  -1   9 -10   96.66    6.52
  -1   9 -10   90.02    3.58
  -1   9 -10   81.38    5.66
  -1   9 -11   17.20    2.39
  -1  -9 -11   16.04    2.10
  -1   9 -11   15.23    1.22
  -1   9 -12   11.28    2.26
  -1  -9 -12   12.52    1.94
  -1   9 -12   10.47    1.22
  -1  -9 -13  173.62    8.10
  -1   9 -13  160.51    8.63
  -1   9 -13  157.07    6.63
  -1  -9 -14  358.40   14.52
  -1   9 -14  355.31   15.42
   1   9  14  371.09   15.02
   1   9  14  308.11   22.92
  -1   9 -14  348.14   12.12
   1   9  15    8.83    2.20
  -1  -9 -15    8.58    2.09
   1   9  15   11.73    1.47
  -1   9 -15    8.12    2.32
  -1   9 -15    9.16    1.17
   1   9  16   29.19    3.32
   1   9  16   35.36    2.23
  -1   9 -16   33.87    4.00
  -1  -9 -16   33.39    3.50
  -1   9 -16   36.38    2.25
   1   9  17   55.69    4.53
   1   9  17   47.48   11.74
  -1  -9 -17   63.52    4.92
   1   9  17   59.66    2.99
  -1   9 -17   49.75    5.01
  -1   9 -17   72.98    3.59
   1   9  18   13.49    2.56
   1   9  18   11.75    0.97
  -1   9 -18    9.30    2.82
  -1  -9 -18   11.26    2.50
  -1   9 -18   12.76    1.87
  -1   9 -19  107.48    7.94
  -1  -9 -19  120.81    7.43
   1   9  19  116.89    7.07
   1   9  19  126.48   17.65
  -1   9 -20   19.86    3.69
  -1  -9 -20   21.95    3.40
   1   9  20   19.97    3.30
   1   9  21  185.00   11.35
  -1   9 -21  159.42   10.48
  -1  -9 -21  178.40   10.05
  -1  -9 -22  486.23   21.69
  -1   9 -22  517.96   22.83
  -1  -9 -23   -2.26    2.72
  -1   9 -23    0.92    3.28
  -1  -9 -24  128.65    8.81
  -1   9 -24  131.55    9.69
  -1   9 -25  157.95   11.24
  -1  -9 -25  180.60   10.85
  -1   9 -26   38.90    5.69
  -1  -9 -26   44.37    5.44
  -1   9 -27   31.27    5.36
  -1  -9 -27   40.33    5.52
  -1   9 -28   22.94    5.11
  -1  -9 -28   25.10    5.02
  -1  -9 -29  285.20   15.87
  -1  -9 -30   -2.58    4.35
   1 -11 -31   74.64    8.02
   1 -11 -30    8.22    3.97
   1 -11 -29    5.16    3.24
   1  11 -28   11.87    4.23
   1 -11 -28   18.50    4.15
   1  11 -27    1.64    3.68
   1 -11 -27   -1.30    2.90
   1  11 -26  143.64   10.56
   1 -11 -26  141.98    9.68
   1  11 -25  117.92    9.36
   1 -11 -25  116.80    8.50
   1  11 -24  316.74   16.87
   1 -11 -24  323.57   15.75
  -1  11  23    2.97    7.97
   1  11 -23    4.21    3.66
   1 -11 -23    2.54    2.91
   1  11 -22   30.62    4.82
   1 -11 -22   29.21    4.23
  -1  11  22   24.75    6.00
  -1  11  21  119.41    9.20
   1 -11 -21  137.11    8.35
   1  11 -21  136.03    9.26
   1 -11 -20   49.55    4.77
   1  11 -20   44.28    5.20
  -1  11  20   57.75   12.72
  -1  11  20   39.35    4.81
   1  11 -19   40.92    4.86
   1 -11 -19   49.51    4.72
  -1  11  19   44.37    4.65
   1  11 -18  127.21    8.61
   1 -11 -18  129.27    7.66
  -1  11  18  121.99    7.95
   1  11 -17  722.88   29.24
   1 -11 -17  768.06   28.09
  -1  11  17  736.24   28.64
   1  11 -16   31.64    2.10
   1  11 -16   30.80    3.94
   1 -11 -16   37.53    3.66
  -1  11  16   30.68    4.10
   1  11 -15    1.25    1.89
   1 -11 -15    0.43    1.54
  -1  11  15    0.94    2.14
  -1  11  15    2.49    1.23
   1  11 -15    1.49    0.89
   1 -11 -14    6.28    1.80
   1  11 -14    9.31    2.51
  -1  11  14    7.68    1.52
  -1  11  14   10.15    2.80
   1  11 -14    7.03    1.04
   1 -11 -13    6.74    1.81
   1  11 -13    7.30    2.04
  -1  11  13    9.23    2.99
  -1  11  13    6.50    1.63
  -1  11  13    1.01    4.77
   1  11 -13    4.14    0.87
   1  11 -12  165.16    8.41
  -1  11  12  159.68    9.12
  -1  11  12  173.29    7.29
   1 -11 -12  158.48    7.29
   1  11 -12  147.15    5.89
  -1  11  12  171.92   13.97
  -1  11  11    0.30    1.45
   1  11 -11   -3.01    1.66
   1 -11 -11    1.79    1.19
  -1  11  11    1.44    3.69
  -1  11  10  513.67   18.15
   1  11 -10  499.21   20.78
   1 -11 -10  467.18   17.39
   1  11 -10  455.65   18.58
  -1  11  10  490.91   23.66
   1  11  -9   99.59    5.82
   1 -11  -9  104.90    4.82
   1  11  -9  109.61    7.51
  -1  11   9  122.72    9.09
  -1  11   9  106.89    5.73
  -1  11   8  788.13   27.23
   1  11  -8  760.01   29.60
   1 -11  -8  791.29   25.66
   1  11  -8  751.22   27.11
  -1  11   8  758.90   30.78
  -1 -11   8  709.40   25.66
  -1  11   7   69.63    4.45
   1  11  -7   65.35    5.52
   1  11  -7   73.52    4.23
   1 -11  -7   66.19    2.82
  -1  11   7   78.08    6.30
  -1 -11   7   66.57    3.45
  -1  11   6   25.65    2.85
  -1  11   6   27.87    3.78
   1  11  -6   31.19    2.48
   1  11  -6   35.12    3.92
  -1 -11   6   26.13    2.08
  -1  11   5  209.09    9.45
  -1  11   5  204.89   10.93
   1  11  -5  206.59    8.36
   1  11  -5  210.57   10.90
  -1 -11   5  204.45    8.43
  -1  11   4    9.37    1.99
   1  11  -4   10.74    2.41
  -1  11   4   12.11    2.77
   1 -11  -4    7.68    2.71
   1  11  -4    8.88    2.38
  -1 -11   4   10.66    1.60
   1  11  -4   10.69    1.27
  -1  11   3    1.80    1.82
   1  11  -3    0.75    1.86
   1  11  -3    3.58    0.83
  -1 -11   3    2.00    1.25
  -1  11   3    0.62    1.98
   1 -11  -3    6.88    2.57
   1  11  -3    2.18    1.79
   1  11  -2 1866.10   61.90
  -1  11   2 1790.41   61.15
   1  11  -2 1780.65   58.52
  -1 -11   2 1749.63   60.32
   1 -11  -2 1721.23   60.87
  -1  11   2 1825.87   62.67
   1  11  -2 1826.86   62.80
   1 -11  -2 1854.89   62.69
  -1  11   1  133.06    7.10
   1  11  -1  139.62    7.62
  -1  11   1  125.37    7.83
   1 -11  -1  127.42    7.82
   1  11  -1  130.26    7.95
  -1 -11   1  130.87    6.58
   1 -11  -1  135.97    6.75
  -1  11   0 1048.76   38.09
   1  11   0 1118.36   38.54
   1 -11   0 1104.45   39.28
   1  11   0 1097.95   39.51
  -1  11   0 1059.05   39.22
  -1 -11   0 1074.88   37.67
   1 -11   0 1044.20   37.29
  -1  11  -1  539.93   21.58
   1  11   1  589.12   22.02
  -1 -11  -1  608.98   23.10
   1  11   1  568.67   22.89
  -1  11  -1  602.67   22.92
  -1 -11  -1  528.76   21.23
   1 -11   1  567.10   20.67
  -1 -11  -2   23.23    2.83
   1 -11   2   20.87    2.13
  -1  11  -2   20.67    2.89
   1  11   2   25.34    3.09
   1  11   2   26.03    3.52
  -1 -11  -2   28.38    3.57
  -1  11  -2   20.15    3.09
   1  11   3  842.07   29.55
  -1  11  -3  777.25   29.46
   1 -11   3  790.82   27.80
  -1 -11  -3  749.20   29.33
  -1  11  -3  813.73   27.03
   1  11   3  788.22   30.75
  -1 -11  -3  843.12   30.94
  -1  11  -3  831.90   30.49
   1 -11   4   41.95    2.67
   1  11   4   54.50    4.16
  -1  11  -4   40.38    3.84
  -1 -11  -4   43.72    3.96
  -1  11  -4   43.17    2.56
   1  11   4   54.12    5.04
  -1  11  -4   47.45    4.40
   1  11   5  222.39    9.94
  -1  11  -5  216.03    8.55
  -1 -11  -5  219.88   10.44
   1 -11   5  210.48    8.07
   1  11   5  212.94   11.24
  -1  11  -5  202.13   10.73
  -1  11  -6   56.74    4.91
  -1 -11  -6   50.83    2.26
  -1 -11  -6   52.20    4.63
  -1 -11  -6   55.00    2.31
   1  11   6   56.45    5.19
   1 -11   6   54.95    2.53
   1  11   6   58.82    4.18
  -1  11  -6   54.96    3.43
   1  11   7  104.18    7.50
  -1 -11  -7  104.14    4.37
  -1  11  -7  100.65    6.91
  -1  11  -7  106.65    5.47
  -1 -11  -7  107.87    4.40
   1  11   7  112.26    6.07
  -1  11  -8  171.59    9.56
  -1 -11  -8  165.47    6.74
   1  11   8  181.35    8.21
  -1  11  -8  162.17    7.78
   1  11   8  182.83   10.38
   1  11   9   13.51    2.20
  -1  11  -9   11.34    2.68
   1  11   9   15.56    3.40
  -1  11  -9   11.71    1.96
  -1 -11  -9    9.54    1.43
  -1  11 -10   73.41    5.88
   1  11  10   63.42    6.51
   1  11  10   82.96    4.79
  -1  11 -10   73.05    4.82
  -1 -11 -10   75.54    4.09
  -1  11 -11   10.83    2.62
  -1 -11 -11    6.27    1.46
  -1  11 -11    7.97    2.00
   1  11  11    8.12    1.80
  -1 -11 -12   17.71    2.13
  -1  11 -12   15.53    2.51
   1  11  12   12.09    2.11
   1  11  13  162.19    7.34
  -1  11 -13  153.84    8.47
  -1 -11 -13  157.33    7.58
  -1 -11 -14  659.86   24.21
  -1  11 -14  616.75   25.23
   1  11  14  670.75   23.44
   1  11  15  589.24   22.70
  -1  11 -15  524.26   19.24
  -1 -11 -15  595.12   21.50
  -1  11 -15  547.99   22.52
   1  11  15  591.13   20.20
   1  11  16  405.11   17.06
  -1  11 -16  390.15   17.24
  -1 -11 -16  404.46   16.25
   1  11  17    7.08    8.82
   1  11  17    8.12    2.79
  -1 -11 -17    8.32    2.41
  -1  11 -17   11.68    2.93
   1  11  18   19.41    8.33
  -1 -11 -18   12.72    2.53
  -1  11 -18   13.44    3.08
   1  11  18   11.36    2.80
  -1 -11 -19   87.54    6.04
  -1  11 -19   73.31    6.47
   1  11  19   66.89   12.97
   1  11  19   73.78    5.72
  -1  11 -20    5.24    2.92
  -1 -11 -20    3.38    2.37
   1  11  20    3.44    2.30
  -1 -11 -21   95.40    7.00
  -1  11 -21   98.42    7.81
   1  11  21  110.12   16.79
   1  11  21   91.73    6.68
  -1 -11 -22  401.91   17.87
  -1  11 -22  390.03   18.97
   1  11  22  396.05   18.36
  -1  11 -23  158.41   10.77
  -1 -11 -23  166.23    9.90
   1  11  23  158.50   12.24
  -1 -11 -24   82.71    6.90
  -1  11 -24   74.35    7.38
  -1 -11 -25    7.60    2.95
  -1  11 -25    2.02    3.18
  -1 -11 -26   10.93    3.45
  -1  11 -26    6.29    3.44
  -1  11 -27   32.18    5.48
  -1 -11 -27   34.65    5.17
  -1 -11 -28   17.85    4.22
  -1  11 -28   28.90    5.28
  -1 -11 -29    8.57    3.88
  -1 -11 -30   31.38    5.56
   1  13 -27   44.92    6.61
   1  13 -26    1.59    3.42
   1 -13 -25   84.63    7.28
   1  13 -25   91.84    8.44
   1 -13 -24  130.51    8.67
   1  13 -24  111.48    9.21
  -1  13  23   15.56    5.11
   1  13 -23   17.31    4.20
   1 -13 -23   12.17    3.32
  -1  13  22  113.54   17.67
   1 -13 -22  119.86    7.75
   1  13 -22  110.63    8.63
  -1  13  22   97.71    8.44
  -1  13  21  263.78   14.16
   1  13 -21  269.08   14.69
   1 -13 -21  299.71   13.65
  -1  13  20  138.13    8.94
   1  13 -20  141.10    9.26
   1 -13 -20  127.30    7.97
  -1  13  19   24.26    4.10
   1  13 -19   33.85    4.54
   1 -13 -19   37.61    4.14
  -1  13  18  193.88   11.15
   1  13 -18  192.21   11.24
   1 -13 -18  214.65   10.22
  -1  13  17   31.70    4.63
   1 -13 -17   32.79    3.67
   1  13 -17   32.05    4.30
  -1  13  16    8.55    3.25
  -1  13  16   11.51    7.50
   1 -13 -16    6.86    2.20
   1  13 -16   10.50    2.96
   1 -13 -15   56.89    4.24
  -1  13  15   61.55    5.80
  -1  13  15   57.91   12.17
   1  13 -15   59.77    5.23
  -1  13  14  175.88   10.57
   1  13 -14  174.08    9.56
   1 -13 -14  188.53    8.42
   1  13 -14  188.97   11.35
  -1  13  14  154.11   16.18
   1 -13 -13   14.87    2.12
  -1  13  13   15.81    2.40
  -1  13  13   22.13    3.90
   1  13 -13   13.15    2.64
   1  13 -13   18.68    3.67
   1  13 -12    0.25    1.56
  -1  13  12    1.53    2.66
   1 -13 -12   -0.90    1.29
  -1  13  12   -0.87    4.38
  -1  13  12    1.61    1.72
   1  13 -12    2.57    2.35
  -1  13  11    1.33    1.77
  -1  13  11    2.19    3.46
   1 -13 -11    3.49    1.20
   1  13 -11    0.68    1.51
   1  13 -11   -0.84    2.26
   1 -13 -10   15.07    1.47
   1  13 -10   14.54    2.32
   1  13 -10   15.23    3.35
  -1  13  10   11.93    2.39
   1  13  -9  218.30    9.69
  -1  13   9  207.60   13.32
   1  13  -9  203.97   12.01
  -1  13   9  221.47   10.02
  -1  13   8  567.70   20.94
  -1  13   8  555.53   24.46
   1  13  -8  545.71   20.08
   1  13  -8  559.25   23.40
  -1 -13   8  520.38   18.80
  -1  13   7   -2.19    2.23
  -1  13   7    3.02    2.40
   1  13  -7    2.47    1.32
   1  13  -7    1.56    2.33
  -1 -13   7    0.84    0.99
  -1  13   6  659.76   24.51
   1  13  -6  662.30   26.66
   1  13  -6  640.90   22.81
  -1  13   6  657.75   27.05
  -1 -13   6  638.62   22.81
  -1  13   5  212.42   12.23
   1  13  -5  222.31    8.67
  -1  13   5  232.49   10.57
   1  13  -5  221.61   12.07
   1 -13  -5  227.33   11.01
  -1 -13   5  213.78    9.19
  -1  13   4    9.80    3.39
   1  13  -4    8.66    1.10
   1  13  -4    9.65    2.91
  -1 -13   4    6.77    1.66
   1 -13  -4    9.13    2.38
  -1  13   4   10.67    2.49
   1  13  -3  133.03    4.95
  -1  13   3  147.78    7.87
  -1 -13   3  141.56    6.83
   1 -13  -3  140.70    7.68
   1  13  -3  152.25    9.21
  -1  13   3  140.79    8.97
   1 -13  -2  147.01    7.83
  -1 -13   2  148.75    7.33
   1  13  -2  142.40    9.10
  -1  13   2  150.19    9.36
   1 -13  -1  246.29   11.15
  -1 -13   1  265.33   11.17
   1  13  -1  255.21   13.01
  -1  13   1  240.44   12.77
   1 -13   0  247.55   11.24
  -1 -13   0  269.78   11.71
   1  13   0  275.42   13.53
  -1  13   0  278.94   13.48
  -1  13  -1   18.95    3.28
   1  13   1   17.23    3.47
  -1 -13  -1   20.73    2.74
   1 -13   1   20.51    2.39
   1 -13   1   20.17    1.50
  -1  13  -2   47.38    4.84
  -1 -13  -2   46.92    4.25
   1 -13   2   49.74    3.46
   1  13   2   44.36    5.08
  -1  13  -3    4.12    2.25
   1  13   3    1.13    2.24
   1 -13   3    3.58    1.32
  -1 -13  -3    3.14    1.88
   1 -13   4  450.86   16.47
  -1 -13  -4  451.28   18.71
  -1  13  -4  450.72   15.70
   1  13   4  448.93   20.14
  -1  13  -4  450.63   19.50
   1  13   4  468.82   18.64
   1 -13   5  117.12    5.21
  -1 -13  -5  116.10    7.27
  -1  13  -5  111.08    5.13
   1  13   5  121.26    8.41
  -1  13  -5  124.25    8.07
   1  13   5  129.63    7.21
   1 -13   6   33.69    2.10
   1  13   6   31.60    4.67
  -1  13  -6   35.17    2.61
   1  13   6   37.16    3.79
  -1 -13  -6   27.30    3.68
   1  13   7    3.37    2.73
   1  13   7    3.98    2.19
  -1  13  -7    5.44    2.56
  -1  13  -7    7.93    1.60
  -1 -13  -7    5.88    2.37
   1  13   8  410.75   19.81
  -1  13  -8  428.94   16.34
  -1 -13  -8  406.92   18.63
   1  13   8  458.97   17.51
  -1  13  -8  416.30   18.97
  -1 -13  -9    0.73    2.34
   1  13   9    4.38    3.18
  -1 -13  -9    3.52    0.95
  -1 -13  -9    1.77    0.89
  -1  13  -9    2.60    1.55
  -1  13  -9    0.75    2.16
   1  13   9   -0.22    1.93
  -1 -13 -10   -0.38    2.54
  -1 -13 -10    3.08    1.09
   1  13  10    0.54    3.08
   1  13  10    5.74    2.15
  -1  13 -10    2.48    1.55
  -1 -13 -10    4.38    1.12
  -1  13 -10    7.69    2.76
  -1 -13 -11   18.78    1.88
   1  13  11   15.52    2.58
  -1  13 -11   12.72    2.42
  -1  13 -11   11.78    3.26
   1  13  12  178.44   14.24
  -1  13 -12  195.25    9.57
  -1 -13 -12  189.52    8.23
  -1  13 -12  187.70   11.01
   1  13  12  192.33    9.04
  -1  13 -13   42.59    4.05
  -1 -13 -13   37.54    3.14
  -1  13 -13   44.45    5.20
   1  13  13   39.93    3.57
  -1 -13 -14   79.51    4.89
  -1  13 -14   85.26    6.03
  -1  13 -14   77.77    6.95
  -1  13 -15   74.02    5.93
  -1 -13 -15   75.77    5.03
  -1  13 -15   76.91    6.89
   1  13  15   84.52    6.68
  -1  13 -16  854.98   33.12
  -1 -13 -16  868.96   31.61
   1  13  16  888.74   33.78
  -1 -13 -17    7.68    2.47
  -1  13 -17    3.84    2.82
   1  13  17    6.39    3.14
  -1  13 -18  421.55   19.00
  -1 -13 -18  430.62   17.52
   1  13  18  428.95   18.70
  -1  13 -19  154.22   10.19
  -1 -13 -19  186.07    9.56
   1  13  19  185.58   10.27
   1  13  19  145.93   19.25
  -1  13 -20  251.71   13.67
  -1 -13 -20  260.41   12.48
   1  13  20  267.23   24.89
   1  13  20  245.32   12.66
  -1 -13 -21   32.53    4.09
  -1  13 -21   34.13    4.87
   1  13  21   30.12    4.29
   1  13  21   21.06   11.25
  -1 -13 -22    7.68    2.84
  -1  13 -22    5.88    3.28
   1  13  22   10.51    3.19
   1  13  22    5.35    8.95
  -1  13 -23   13.25    3.80
  -1 -13 -23    9.49    3.21
  -1  13 -24    0.49    2.88
  -1 -13 -24    4.79    2.93
  -1 -13 -25   21.20    4.08
  -1  13 -25   15.91    4.33
  -1  13 -26    3.19    3.48
  -1  13 -27    3.31    4.17
   1  15 -26  311.55   17.43
   1  15 -25   -2.05    4.10
   1  15 -24  292.63   16.27
   1  15 -23   33.90    5.75
  -1  15  22   -0.90    4.27
   1  15 -22    0.45    3.13
  -1  15  21   -1.72    4.10
   1  15 -21    1.71    2.86
   1  15 -20    0.56    3.33
  -1  15  20    0.84    3.01
   1  15 -20    2.84    2.43
   1  15 -19    9.23    3.93
  -1  15  19    3.37    2.99
   1  15 -19    3.86    2.50
   1  15 -18  142.33    8.92
  -1  15  18  110.78   17.08
   1  15 -18  127.46   10.21
  -1  15  18  131.26    9.40
   1  15 -17   10.40    3.86
  -1  15  17   13.21    3.66
  -1  15  17   22.88   10.31
   1  15 -17   13.72    3.20
  -1  15  16   90.38    7.76
  -1  15  16   74.53   13.53
   1  15 -16   83.26    8.00
   1  15 -16   92.56    6.69
  -1  15  15  244.23   21.62
  -1  15  15  246.38   13.74
   1  15 -15  233.87   11.93
   1  15 -15  264.63   14.63
  -1  15  14    6.22    3.45
  -1  15  14    2.45    5.54
   1  15 -14    8.34    2.58
   1 -15 -14    7.52    1.62
   1  15 -14    8.89    3.58
  -1  15  13    6.26    3.12
  -1  15  13    3.21    5.17
   1 -15 -13    6.05    1.32
   1  15 -13    8.21    2.26
   1  15 -13    4.88    3.51
  -1  15  12   10.25    3.63
   1  15 -12   10.42    2.25
   1  15 -12    6.73    3.19
  -1  15  12    0.92    4.73
   1  15 -11  499.00   19.17
  -1  15  11  483.30   26.12
   1  15 -11  474.62   22.45
   1  15 -10    9.03    2.14
  -1  15  10    6.90    5.27
  -1  15  10    8.95    2.61
   1  15 -10   12.09    3.44
   1  15  -9    0.17    1.43
   1  15  -9    0.92    2.64
   1 -15  -9    4.24    2.84
  -1  15   9   -0.61    4.05
  -1  15   8   83.04    8.21
   1  15  -8   74.53    4.43
   1  15  -8   72.34    6.99
   1 -15  -8   77.49    6.55
  -1 -15   8   79.42    3.85
  -1  15   7   73.79    7.21
   1  15  -7   60.94    3.64
   1  15  -7   62.09    6.40
  -1 -15   7   58.36    3.52
   1 -15  -7   64.15    5.66
  -1  15   6   67.00    6.87
   1  15  -6   60.17    3.38
   1  15  -6   74.69    6.76
  -1 -15   6   69.03    4.00
   1 -15  -6   64.98    5.69
  -1  15   5   -1.35    2.74
   1  15  -5    2.45    0.85
   1  15  -5   -0.86    2.71
   1 -15  -5    1.25    2.21
  -1 -15   5    1.25    1.41
   1  15  -4   34.88    4.78
   1 -15  -4   25.19    3.59
  -1  15   4   31.43    4.67
  -1 -15   4   30.71    2.96
   1  15  -3   26.15    4.50
   1 -15  -3   35.67    3.90
  -1  15   3   33.29    4.85
  -1 -15   3   32.55    3.20
   1  15  -2  673.74   27.74
   1 -15  -2  652.57   25.45
  -1  15   2  688.52   27.81
  -1 -15   2  664.01   24.79
   1  15  -1    5.05    2.85
  -1  15   1    4.12    3.18
   1 -15  -1    9.27    2.51
  -1 -15   1    6.79    2.08
   1 -15   0  494.88   17.50
   1  15   0  506.32   22.30
  -1 -15   0  504.05   19.86
   1 -15   0  508.63   19.51
  -1  15   0  490.29   21.98
   1 -15   1   42.20    2.15
  -1  15  -1   48.84    5.41
   1 -15   1   59.41    4.19
  -1 -15  -1   55.17    4.59
   1  15   1   57.29    5.91
  -1  15  -2  106.04    8.01
  -1 -15  -2  115.81    7.12
   1 -15   2  111.09    5.99
   1  15   2   96.60    7.93
  -1 -15  -3  170.80    9.33
  -1  15  -3  157.22   10.14
   1  15   3  181.74   11.09
   1 -15   3  169.32    7.77
  -1 -15  -4   20.21    3.32
  -1  15  -4   12.04    3.48
   1  15   4   14.26    3.68
   1 -15   4   14.54    2.00
  -1  15  -5  151.96    5.89
   1  15   5  167.88   10.74
   1 -15   5  156.69    6.79
  -1  15  -5  177.87   10.35
  -1 -15  -5  170.77    9.55
   1  15   6    2.81    2.88
  -1  15  -6    1.24    1.12
   1 -15   6    2.39    1.06
  -1  15  -6    0.41    2.41
  -1 -15  -6    2.76    2.42
   1  15   7  151.27   10.32
  -1  15  -7  147.83    6.08
  -1  15  -7  168.84    9.99
  -1 -15  -7  144.56    8.87
  -1  15  -8   90.27    5.01
   1  15   8   93.61    8.46
  -1  15  -8  105.74    7.98
  -1 -15  -8   90.25    7.29
  -1  15  -9  423.79   16.80
   1  15   9  462.75   22.19
  -1  15  -9  482.78   20.68
  -1 -15  -9  433.60   19.93
  -1  15 -10   74.01    4.80
  -1  15 -10   64.30    6.64
  -1 -15 -10   63.44    6.46
  -1  15 -11   59.81    4.45
   1  15  11   44.57    7.25
  -1  15 -11   57.64    6.16
  -1 -15 -11   51.49    5.90
  -1  15 -12   -0.45    2.81
  -1 -15 -12   -0.45    1.18
   1  15  12   -2.40    3.86
  -1  15 -12    0.71    2.03
  -1 -15 -12   -3.19    3.36
   1  15  13  305.72   21.49
  -1  15 -13  341.74   14.77
  -1 -15 -13  345.44   12.72
  -1  15 -13  348.88   17.34
  -1 -15 -13  318.75   17.13
   1  15  14  330.57   23.91
  -1 -15 -14  364.70   13.78
  -1  15 -14  356.83   15.72
  -1  15 -14  383.22   18.29
  -1 -15 -14  340.80   18.16
  -1  15 -15   -0.47    3.26
  -1 -15 -15    0.64    1.63
   1  15  15    2.98    2.94
  -1 -15 -15   -1.03    3.36
  -1  15 -15    0.30    1.99
   1  15  16  364.09   17.56
  -1  15 -16  336.97   16.02
  -1 -15 -16  354.95   18.55
  -1  15 -16  383.68   18.40
   1  15  17   13.79    3.63
  -1  15 -17   10.99    2.90
  -1 -15 -17   13.28    4.64
  -1  15 -17   14.12    3.92
   1  15  18    2.85    3.06
  -1  15 -18    2.20    2.40
  -1 -15 -18    4.58    3.48
  -1  15 -18    1.98    3.31
   1  15  19    1.59    2.90
  -1  15 -19    0.51    3.23
  -1  15 -19    0.39    2.54
  -1 -15 -19   -1.78    4.00
   1  15  20   10.90    3.80
  -1  15 -20    7.74    3.43
   1  15  20    1.83    9.88
  -1 -15 -20   19.58    5.16
  -1  15 -20   16.40    3.59
  -1  15 -21   13.40    3.75
   1  15  21    9.26    4.13
  -1 -15 -21   12.61    4.79
  -1  15 -21   10.03    3.98
  -1  15 -22  122.86    9.37
  -1 -15 -22  116.28   10.84
  -1  15 -22  110.49    9.63
  -1  15 -23   37.41    6.20
  -1  15 -23   38.49    5.61
  -1  15 -24  105.27    8.89
  -1  15 -25   15.58    4.49
   1  17 -23   39.15    6.84
   1  17 -22    1.25    4.07
  -1  17  21  198.65   12.74
   1  17 -21  215.15   14.26
   1 -17 -20   57.28    7.94
  -1  17  20   53.94    6.85
   1  17 -20   68.25    7.90
   1 -17 -19   -1.23    4.54
   1  17 -19    5.25    3.94
  -1  17  19    1.91    3.68
   1 -17 -18    1.79    4.16
  -1  17  18    5.31    3.92
   1  17 -18    3.44    3.79
   1 -17 -17  171.90   12.06
   1  17 -17  161.07   11.80
  -1  17  17  162.85   11.20
  -1  17  17  154.27   19.72
  -1  17  16    8.14    7.86
   1 -17 -16    1.11    3.85
   1  17 -16   11.70    4.11
  -1  17  16    7.90    3.90
  -1  17  15  119.99   15.77
   1 -17 -15  108.71    9.30
   1  17 -15  112.25    9.37
  -1  17  15  101.66    8.78
  -1  17  14  101.64   13.63
   1 -17 -14   96.89    8.63
   1  17 -14  102.23    8.89
  -1  17  14   95.14    8.48
  -1  17  13   -3.52    6.84
   1 -17 -13   -0.50    3.06
   1  17 -13   -1.08    3.31
  -1  17  13    5.08    3.54
  -1  17  12   74.53   10.82
   1 -17 -12   86.24    7.74
   1  17 -12   85.56    8.10
  -1  17  12   93.69    8.32
  -1  17  11    6.21    4.46
   1 -17 -11    1.83    2.85
   1  17 -11    4.73    3.19
  -1  17  11    0.51    3.31
   1  17 -10   28.47    5.14
  -1  17  10   36.38    6.91
   1 -17 -10   38.21    5.00
   1  17  -9   15.32    4.11
  -1  17   9   20.09    5.03
   1 -17  -9   11.37    3.48
   1  17  -8  231.10   13.72
  -1  17   8  256.82   15.40
   1 -17  -8  215.63   12.53
  -1  17   7    2.85    3.73
   1 -17  -7    8.02    3.16
   1  17  -7    3.97    3.50
  -1 -17   7    7.53    1.50
  -1  17   6    5.89    3.63
   1 -17  -6   11.61    3.15
   1  17  -6    5.38    3.32
  -1 -17   6    8.93    1.79
  -1 -17   5  457.03   17.64
   1  17  -5  498.01   22.35
   1 -17  -5  460.47   20.13
  -1  17   5  473.86   22.41
  -1 -17   4   11.93    2.34
   1  17  -4    8.68    3.41
   1 -17  -4   16.22    3.33
  -1  17   4    9.00    3.67
  -1 -17   3   81.72    5.40
   1  17  -3   79.65    7.51
   1 -17  -3   80.74    6.22
  -1  17   3   85.72    7.73
  -1 -17   2  528.88   20.70
   1  17  -2  523.10   23.93
   1 -17  -2  540.19   21.55
  -1  17   2  533.01   24.07
  -1 -17   1  116.12    7.10
   1  17  -1  119.76    9.42
   1 -17  -1  120.64    7.36
  -1  17   1  119.35    9.19
   1 -17   0  662.94   25.12
  -1 -17   0  651.90   25.56
  -1  17   0  657.61   28.19
   1  17   0  671.27   28.49
   1 -17   1   60.21    4.59
  -1 -17  -1   64.74    5.30
  -1  17  -1   58.73    6.56
   1  17   1   63.28    6.87
   1 -17   2   21.73    2.93
   1  17   2   25.54    4.88
  -1  17  -2   13.35    3.88
  -1 -17  -2   24.56    3.64
   1 -17   3  367.37   14.60
  -1  17  -3  374.76   18.27
  -1 -17  -3  349.90   16.46
   1  17   3  398.48   19.07
   1 -17   4    0.30    1.43
  -1  17  -4   -0.46    2.99
  -1 -17  -4   -0.69    2.30
   1  17   4    2.02    3.56
   1 -17   5   14.04    1.89
  -1  17  -5   18.38    3.95
  -1 -17  -5   13.75    3.26
   1  17   5   22.72    4.88
   1 -17   6   86.39    4.09
   1  17   6   99.51    8.74
  -1 -17  -6   87.09    7.09
   1  17   7   34.68    5.49
  -1 -17  -7   29.12    4.54
  -1  17  -7   29.36    4.72
   1  17   8   65.82    7.31
  -1 -17  -8   49.65    5.77
  -1  17  -8   67.52    6.74
   1  17   9   68.21    7.92
  -1 -17  -9   64.37    6.61
  -1  17  -9   69.90    7.05
   1  17  10   26.59    5.65
  -1 -17 -10   19.05    4.19
  -1  17 -10   26.70    4.60
   1  17  11  117.07   11.86
  -1 -17 -11  136.00    9.80
  -1  17 -11  141.35   10.19
   1  17  12   -3.62    5.35
  -1 -17 -12    2.46    3.25
  -1  17 -12    2.00    2.78
   1  17  13   14.34    6.55
  -1  17 -13   11.66    3.79
  -1 -17 -13   10.75    4.35
   1  17  14  210.15   18.79
  -1 -17 -14  185.44   12.50
  -1  17 -14  192.26   12.42
   1  17  14  177.47   12.05
   1  17  15   92.84   14.63
  -1 -17 -15  117.40    9.76
  -1  17 -15  118.32    9.44
   1  17  15  119.28    9.47
   1  17  16   78.59   14.29
  -1 -17 -16   86.19    8.48
   1  17  16   84.16    7.73
  -1  17 -16   78.03    7.88
  -1 -17 -17   24.20    5.42
   1  17  17   12.87    4.44
  -1  17 -17   18.52    4.49
  -1 -17 -18   28.04    6.09
   1  17  18   42.98    5.98
  -1  17 -18   41.27    6.21
  -1 -17 -19  191.20   14.01
   1  17  19  219.61   12.84
  -1  17 -19  199.52   13.24
   1  17  20    2.71    3.96
  -1  17 -20   -0.55    3.77
  -1  17 -21    3.37    3.75
  -1  19  20   31.38    6.24
  -1  19  19   30.00    5.62
   1  19 -19   22.82    5.57
  -1  19  18   25.77    5.45
   1  19 -18   21.40    5.20
   1 -19 -17   27.26    5.96
  -1  19  17   27.33    5.78
   1  19 -17   22.42    5.33
   1 -19 -16   99.86    9.57
  -1  19  16  103.33    9.55
   1  19 -16  104.01    9.64
   1 -19 -15    4.54    4.44
   1  19 -15    4.16    4.10
  -1  19  15    1.67    4.11
  -1  19  14   96.44   14.89
   1 -19 -14  126.71   10.27
   1  19 -14  137.78   10.91
  -1  19  14  126.92   10.42
  -1  19  13    3.88    6.62
   1 -19 -13    3.18    3.69
   1  19 -13   -2.33    3.85
  -1  19  13   -2.28    4.12
  -1  19  12   51.76   10.18
   1 -19 -12   46.38    6.11
   1  19 -12   41.07    6.45
  -1  19  12   50.96    6.82
  -1  19  11    3.01    5.24
   1 -19 -11    2.94    3.48
   1  19 -11    0.57    3.14
  -1  19  11   -1.72    4.00
  -1  19  10   17.92    6.38
   1 -19 -10   10.38    3.62
   1  19 -10   11.87    4.57
  -1  19  10    9.71    4.62
   1  19  -9    3.36    4.34
   1 -19  -9    5.43    3.81
  -1  19   9    2.38    4.55
   1  19  -8  461.78   22.61
   1 -19  -8  467.72   21.19
  -1  19   8  431.85   24.38
   1  19  -7    4.95    3.98
   1 -19  -7   -0.41    3.26
  -1  19   7    5.25    4.04
   1  19  -6  403.01   20.97
   1 -19  -6  436.19   19.48
  -1  19   6  425.49   22.26
   1  19  -5  273.92   16.08
   1 -19  -5  290.29   14.24
  -1  19   5  237.51   15.80
   1  19  -4   12.95    4.34
   1 -19  -4   15.81    3.55
  -1  19   4   16.39    4.75
   1  19  -3   74.50    7.73
   1 -19  -3   79.53    6.40
  -1  19   3   83.83    8.26
  -1 -19   2    9.29    2.50
   1  19  -2    8.13    4.04
   1 -19  -2    4.61    2.58
  -1  19   2    8.61    3.76
   1  19  -1    2.71    3.85
   1 -19  -1    1.14    2.19
  -1 -19   1    1.60    2.15
  -1  19   1    3.73    3.49
   1  19   0   13.07    4.34
   1 -19   0   11.45    2.72
  -1 -19   0   13.58    2.94
  -1  19   0   13.68    4.29
   1  19   1   10.41    4.45
  -1  19  -1   17.24    4.66
  -1 -19  -1   18.71    3.34
   1 -19   1   17.82    2.92
  -1  19  -2    7.79    4.19
  -1 -19  -2    1.67    2.67
   1  19   2    6.64    3.61
  -1 -19  -3  200.55   11.14
  -1  19  -3  176.92   12.23
   1  19   3  192.41   13.21
  -1 -19  -4  353.78   16.68
  -1  19  -4  336.11   18.26
   1  19   4  351.38   18.97
   1  19   5   10.53    4.33
  -1 -19  -5    9.44    3.57
  -1  19  -5   15.49    4.45
   1  19   6  199.34   13.98
  -1 -19  -6  200.57   11.86
  -1  19  -6  211.10   13.22
   1  19   7    5.63    4.27
  -1 -19  -7    3.02    3.33
  -1  19  -7    5.74    4.24
   1  19   8  182.61   13.12
  -1 -19  -8  160.09   10.89
  -1  19  -8  155.76   11.39
   1  19   9   40.65    7.33
  -1 -19  -9   54.07    6.47
  -1  19  -9   51.80    6.72
   1  19  10  100.40   10.72
  -1 -19 -10  102.62    8.87
  -1  19 -10  109.66    9.23
   1  19  11   79.14   10.49
  -1 -19 -11   76.27    7.86
  -1  19 -11   81.71    8.05
   1  19  12   66.55   10.68
  -1  19 -12   59.81    7.05
  -1 -19 -12   64.85    7.44
   1  19  13    3.46    5.79
  -1 -19 -13   -0.54    3.68
   1  19  13    2.76    3.88
  -1  19 -13    5.49    3.59
  -1 -19 -14   -0.56    4.12
   1  19  14    1.10    3.60
  -1  19 -14    2.22    3.75
  -1 -19 -15   35.56    6.31
   1  19  15   28.02    5.60
  -1  19 -15   26.32    5.43
  -1 -19 -16  152.86   12.01
   1  19  16  175.75   12.05
  -1  19 -16  146.71   11.61
  -1 -19 -17   -1.24    4.49
   1  19  17    8.03    4.45
  -1  19 -17    9.11    4.56
   1  19  18   71.28    7.65
  -1  19 -18   59.15    7.50
   1  19  19  108.04    9.58
  -1  19 -19  103.11    9.96
   1 -21 -14   30.36    6.05
   1 -21 -13    1.67    4.24
   1  21 -12    1.24    4.52
   1 -21 -12    6.99    4.40
   1  21 -11  191.38   13.88
   1 -21 -11  177.60   12.49
   1  21 -10    6.73    4.55
   1 -21 -10    6.98    4.32
   1  21  -9  118.21   10.49
   1 -21  -9  117.82    9.46
   1  21  -8   80.54    8.57
   1 -21  -8   62.84    6.95
  -1  21   7    4.57    4.31
   1  21  -7    0.60    4.32
   1 -21  -7    0.44    3.31
  -1  21   6    0.71    4.46
   1  21  -6   -2.40    4.14
   1 -21  -6    0.42    3.62
  -1  21   5   39.26    6.83
   1  21  -5   39.04    6.30
  -1  21   4    0.64    3.81
   1  21  -4    6.01    4.31
   1  21  -3   87.58    8.86
  -1  21   3   90.67    9.36
  -1  21   2   58.96    7.61
   1  21  -2   62.55    7.77
  -1  21   1   11.90    4.94
   1  21  -1   28.92    5.60
   1  21   0   13.34    4.79
  -1  21   0    8.24    4.65
  -1  21  -1   39.09    6.56
   1  21   1   49.99    7.04
   1  21   2   95.88    9.94
  -1  21  -2  124.59   10.28
   1  21   3   -0.63    4.49
  -1  21  -3    4.04    4.02
   1  21   4    3.83    4.41
  -1  21  -4    1.15    3.84
  -1 -21  -4   -3.97    3.47
   1  21   5   14.40    4.88
  -1  21  -5    6.90    4.51
  -1 -21  -5   13.39    3.77
  -1  21  -6  109.68    9.72
   1  21   6  106.42   10.55
  -1 -21  -6   99.12    8.47
  -1 -21  -7   24.79    5.07
  -1  21  -7   37.47    6.24
  -1 -21  -8   64.24    7.20
  -1  21  -8   58.11    7.44
  -1 -21  -9  116.25    9.67
  -1  21  -9  119.00   10.35
  -1 -21 -10   23.83    5.27
  -1  21 -10   16.25    5.12
  -1 -21 -11   34.88    6.11
  -1  21 -11   43.18    6.65
  -1 -21 -12   -6.11    5.22
  -1  21 -12   -1.17    4.16
  -1 -21 -13  323.42   18.32
  -1  21 -13  315.30   18.38
  -1 -21 -14   89.46    9.16
  -1  21 -14   71.37    8.71
  -2   0  31    2.96    3.69
   2   0 -31    4.44    3.75
  -2   0  30   90.28    8.76
   2   0 -30  106.87    9.66
  -2   0  29   -0.55    3.35
   2   0 -29    1.16    3.14
  -2   0  28  108.02    9.31
   2   0 -28  120.46    9.73
  -2   0  27    4.10    3.68
   2   0 -27    8.48    3.91
  -2   0  26  975.18   39.29
  -2   0  26 1008.47   38.10
   2   0 -26  997.86   39.94
  -2   0  25    3.80    3.42
   2   0 -25    5.28    3.85
  -2   0  24   39.50    5.20
  -2   0  24   33.58    4.27
   2   0 -24   42.69    5.49
  -2   0  23    0.44    2.82
  -2   0  23    2.73    2.52
  -2   0  22  361.87   17.20
  -2   0  22  342.92   15.79
  -2   0  21    2.90    2.64
  -2   0  21    0.31    2.10
   2   0 -21    0.73    1.08
  -2   0  20   95.91    6.60
   2   0 -20  102.45    4.71
  -2   0  19    1.12    1.70
   2   0 -19    1.22    1.15
  -2   0  18  103.41    6.60
   2   0 -18  108.38    5.00
  -2   0  17   -0.25    1.67
   2   0 -17    0.12    1.09
  -2   0  16  459.07   18.15
   2   0 -16  451.28   17.09
  -2   0  15    0.22    1.62
   2   0 -15    1.01    1.06
   2   0 -15   -1.54    1.62
  -2   0  14 1922.10   68.58
   2   0 -14 2028.18   67.01
  -2   0  13    1.15    1.27
   2   0 -13   -2.80    3.90
   2   0 -13    0.18    0.91
  -2   0  12  990.02   35.33
   2   0 -12 1033.28   33.94
  -2   0  11    0.34    1.13
   2   0 -11   -0.88    4.68
   2   0 -11    0.53    0.80
  -2   0  10  746.89   26.33
   2   0 -10  745.38   24.96
   2   0  -9    0.53    0.61
  -2   0   9    1.22    1.07
  -2   0   8  273.76   10.47
  -2   0   8  296.16   10.63
   2   0  -7    0.30    0.47
  -2   0   7    0.86    1.15
  -2   0   6  371.71   13.59
  -2   0   5   -0.09    0.82
  -2   0   4  340.72   12.15
  -2   0   3    0.37    0.60
   2   0  -3    1.15    0.63
   2   0  -2 9232.47  310.27
  -2   0   2 9999.00  310.34
   2   0  -2 9993.59  310.33
  -2   0   2 9093.64  310.25
  -2   0   1    0.25    0.33
   2   0  -1    0.12    0.30
  -2   0   1    0.79    0.35
   2   0  -1    0.66    0.36
  -2   0   1    0.83    0.35
  -2   0   0 1074.02   40.90
   2   0   0 1479.27   41.08
  -2   0  -1    0.52    0.34
  -2   0  -2 1420.11   46.72
  -2   0  -3    0.87    0.62
  -2   0  -3    0.09    0.79
   2   0   3    0.36    0.88
  -2   0  -4  462.06   15.21
  -2   0  -4  412.65   16.86
  -2   0  -5    0.27    0.48
  -2   0  -5    1.24    1.44
  -2   0  -6    2.27    1.63
  -2   0  -6    2.32    0.74
  -2   0  -7   -0.59    1.83
   2   0   7    0.43    0.68
  -2   0  -7    0.24    0.68
   2   0   7    0.88    0.63
  -2   0  -8    2.35    1.84
   2   0   8    1.67    0.81
   2   0   8    1.47    0.74
  -2   0  -9    1.14    2.08
   2   0   9    0.10    0.71
   2   0   9    0.20    0.80
  -2   0 -10  202.78   11.81
   2   0  10  210.04    8.30
   2   0  10  204.47    8.33
  -2   0 -11   -0.94    3.67
   2   0  11    0.35    0.88
   2   0  11    0.13    0.86
  -2   0 -12   86.13   10.16
   2   0  12   93.67    4.85
   2   0  12   92.66    4.66
   2   0  13    0.31    1.36
   2   0  13    0.13    1.08
  -2   0 -14 2215.73   83.86
   2   0  14 2240.83   77.48
   2   0  14 2401.85   77.18
   2   0  15    0.90    1.31
   2   0  15    0.89    1.26
  -2   0 -15   -3.28    3.77
  -2   0 -16  304.28   18.23
   2   0  16  313.71   12.36
   2   0  17    4.06    1.50
  -2   0 -17    2.25    4.43
   2   0  18  664.78   24.20
  -2   0 -18  674.69   32.21
   2   0  19    2.10    2.24
   2   0  19    0.17    1.21
   2   0  20  167.63    7.97
   2   0  20  177.69   10.16
   2   0  21    2.96    1.75
   2   0  21    1.52    2.88
   2   0  22  533.30   22.93
   2   0  23   -1.24    2.88
   2   0  24   -0.43    2.63
   2   0  25    1.36    2.74
  -2   0 -26  118.25    9.52
   2   0  26   98.87    8.38
   2   0  27    1.96    3.02
  -2   0 -27    1.13    3.52
  -2   0 -28   86.18    8.31
   2   0  28   75.04    7.65
   2   0  29    5.31    3.88
  -2   0 -29   -0.61    4.11
  -2   0 -30  251.81   15.71
   2   0  30  233.16   14.51
   2   0  31   -0.57    4.18
  -2  -2  31  125.03   10.83
   2  -2 -31  138.51   11.30
  -2   2  31  132.64   10.98
  -2  -2  30   31.52    5.52
   2  -2 -30   31.89    5.68
  -2   2  30   23.97    4.48
  -2   2  30   27.30    5.53
  -2  -2  29   35.50    5.63
   2  -2 -29   36.68    5.83
  -2   2  29   40.53    5.19
  -2   2  29   40.25    6.24
  -2  -2  28   23.50    4.73
   2  -2 -28   14.56    3.97
  -2   2  28   17.90    3.88
  -2   2  28   11.70    4.25
  -2  -2  27   -0.51    3.36
   2  -2 -27    0.51    2.91
  -2   2  27    4.23    2.86
   2   2 -26  323.27   17.41
   2  -2 -26  341.28   17.30
  -2   2  26  337.03   15.89
  -2  -2  26  320.17   17.13
  -2  -2  25    7.16    3.46
   2   2 -25    4.91    3.63
   2  -2 -25    5.13    3.35
  -2   2  25   12.52    3.31
   2   2 -24  199.63   12.40
   2  -2 -24  205.20   12.26
  -2   2  24  214.44   11.18
  -2  -2  24  204.83   12.26
   2  -2 -23  123.02    8.53
   2   2 -23  102.19    8.16
  -2   2  23  119.69    7.64
  -2  -2  23   95.67    8.10
   2  -2 -22   26.38    4.08
   2   2 -22   21.65    4.03
  -2  -2  22   18.86    4.15
   2   2 -22   32.96    3.61
  -2   2  22   25.36    3.59
   2   2 -21   27.36    3.97
   2  -2 -21   24.95    3.87
  -2  -2  21   26.40    4.04
   2   2 -21   24.55    4.97
  -2   2  21   23.20    3.43
   2   2 -20    9.15    1.95
   2  -2 -20   10.33    2.67
   2   2 -20   10.27    2.77
  -2  -2  20   11.03    3.01
  -2   2  20    9.21    2.31
  -2   2  19   38.43    3.90
  -2  -2  19   31.93    3.88
  -2  -2  19   37.56    4.44
   2   2 -19   35.72    3.16
   2  -2 -19   38.88    4.30
  -2   2  18    8.10    2.31
  -2  -2  18    5.15    2.19
  -2  -2  18    5.47    2.36
   2   2 -18    5.78    1.74
   2  -2 -18    4.09    2.09
   2   2 -18    3.37    2.03
   2   2 -17  674.10   23.91
  -2   2  17  665.11   25.46
  -2  -2  17  649.18   25.42
  -2  -2  17  685.81   26.28
   2  -2 -17  636.45   25.63
   2   2 -17  650.60   26.00
   2  -2 -16  537.94   28.37
   2  -2 -16  598.51   20.42
   2   2 -16  578.45   20.97
  -2  -2  16  559.63   22.36
  -2  -2  16  578.48   23.13
  -2   2  16  578.63   22.70
   2  -2 -16  562.88   22.60
   2   2 -16  554.13   22.88
   2  -2 -15  388.59   22.05
   2  -2 -15  421.62   14.85
   2  -2 -15  401.09   16.76
   2   2 -15  412.07   17.06
   2   2 -15  387.31   15.23
  -2  -2  15  393.82   16.54
  -2  -2  15  417.43   17.26
   2  -2 -14   27.23    2.18
   2   2 -14   22.34    2.99
   2  -2 -14   24.95    2.93
   2  -2 -14   30.05    6.40
   2   2 -14   25.28    2.32
  -2  -2  14   26.31    3.13
  -2  -2  14   26.39    2.93
   2   2 -13  382.82   15.91
   2  -2 -13  394.34   15.74
   2  -2 -13  344.54   20.42
   2  -2 -13  404.05   14.22
   2   2 -13  381.10   14.46
  -2  -2  13  394.19   16.18
  -2  -2  13  381.43   15.61
   2   2 -12   93.23    5.67
   2  -2 -12   94.10    5.46
   2  -2 -12   94.91    4.58
   2   2 -12   92.16    4.66
  -2  -2  12   98.09    5.56
  -2  -2  12  101.49    5.97
   2   2 -11  209.37    9.48
   2  -2 -11  207.85    9.22
   2  -2 -11  213.53    8.21
   2  -2 -11  208.88   13.45
   2   2 -11  193.82    8.23
  -2  -2  11  213.93    9.33
  -2  -2  11  209.08    9.58
   2   2 -10  540.14   19.87
   2  -2 -10  513.28   19.50
   2  -2 -10  543.51   24.52
   2  -2 -10  546.70   18.68
   2   2 -10  483.45   18.61
  -2  -2  10  547.31   19.79
   2   2 -10  581.58   20.20
  -2  -2  10  529.97   19.99
   2  -2  -9   90.38    4.25
   2  -2  -9   81.82    7.59
   2   2  -9   96.70    5.08
   2  -2  -9   94.30    4.88
   2   2  -9   80.66    4.18
  -2   2   9   77.75    9.63
   2   2  -9   97.54    5.15
  -2  -2   9  105.18    5.33
  -2  -2   9   97.04    5.09
   2  -2  -8 1446.02   46.61
   2  -2  -8 1352.16   51.66
  -2  -2   8 1491.01   47.57
  -2  -2   8 1472.11   47.66
   2   2  -8 1260.76   46.44
   2  -2  -8 1361.25   47.13
   2   2  -8 1441.98   47.50
  -2   2   8 1428.92   52.93
  -2   2   7    4.45    1.82
   2  -2  -7    2.31    1.00
  -2  -2   7    2.27    1.07
   2  -2  -7    2.83    2.52
  -2   2   7    2.87    1.16
   2  -2  -7    2.23    0.94
   2   2  -7    2.32    0.97
  -2  -2   7    3.02    1.08
  -2  -2   6  993.88   34.06
   2   2  -6 1017.67   34.10
   2  -2  -6  968.38   33.66
  -2   2   6 1104.00   34.04
   2   2  -6  978.42   33.92
   2  -2  -6  966.54   33.48
   2  -2  -6  865.82   36.84
  -2   2   6 1015.83   34.76
  -2   2   5  970.72   34.11
   2   2  -5  967.56   33.57
   2  -2  -5  994.16   33.73
  -2  -2   5 1028.03   34.20
   2   2  -5 1054.89   34.14
   2   2  -5 1031.29   33.68
   2  -2  -5  956.44   33.71
  -2   2   5  997.87   33.74
   2   2  -5 1007.92   34.00
   2   2  -4    0.37    0.70
  -2  -2   4    0.48    0.78
   2   2  -4    0.09    0.81
  -2   2   4    1.89    1.94
   2  -2  -4    0.31    0.78
  -2   2   4    0.33    0.70
   2   2  -4    0.33    0.70
   2  -2  -4    0.61    0.67
   2   2  -4    0.86    0.65
   2   2  -4    0.26    0.90
  -2  -2   3  548.85   18.87
   2   2  -3  568.71   18.88
   2   2  -3  572.17   19.24
  -2   2   3  563.35   18.91
   2   2  -3  551.13   18.93
  -2  -2   3  510.61   18.87
  -2   2   3  540.92   21.66
   2  -2  -3  561.89   19.24
   2   2  -3  557.96   19.13
   2  -2  -3  556.54   18.92
   2   2  -3  581.23   19.31
   2  -2  -3  571.24   18.59
   2  -2  -2  415.71   14.44
   2  -2  -2  430.61   14.96
  -2   2   2  432.52   14.50
   2   2  -2  460.87   14.77
   2  -2  -2  399.21   14.46
  -2   2   2  428.77   16.20
   2   2  -2  439.80   14.87
   2   2  -2  427.66   14.67
   2   2  -1   52.75    2.39
  -2   2   1   52.35    2.32
   2  -2  -1   49.06    2.55
  -2   2   1   44.79    2.49
   2   2  -1   49.15    2.24
  -2   2   1   46.26    2.10
  -2   2   1   50.48    2.55
  -2   2   0   -0.04    0.45
  -2   2   0    0.07    0.60
  -2   2   0    0.17    0.58
   2   2   0   -0.04    0.45
  -2   2   0    0.07    0.39
   2   2   0   -0.06    0.58
  -2   2   0    1.02    0.41
  -2   2  -1   60.34    2.90
  -2   2  -1   60.79    2.90
   2   2   1   62.96    2.92
   2  -2   1   61.62    2.54
  -2  -2  -1   59.76    2.93
  -2   2  -1   61.25    2.53
   2  -2   2  236.82    8.41
  -2   2  -2  217.22    8.28
  -2  -2  -2  215.47    8.26
   2   2   2  222.74    8.35
  -2  -2  -3 1658.33   55.26
   2  -2   3 1681.04   55.39
  -2  -2  -3 1667.56   55.43
  -2  -2  -4  753.87   25.81
   2  -2   4  770.98   25.86
  -2   2  -4  749.08   24.97
  -2   2  -4  747.72   25.61
   2  -2   5    0.94    0.86
  -2   2  -5    2.01    0.89
  -2  -2  -5    2.37    1.15
   2   2   5    2.81    1.57
   2  -2   5    1.76    0.87
   2  -2   6 3237.94  107.76
   2   2   6 3165.75  110.67
  -2  -2  -6 3343.47  108.23
  -2   2  -6 3252.58  107.76
  -2   2  -6 3250.94  107.73
   2  -2   6 3357.68  107.88
   2   2   7 2184.14   80.58
   2  -2   7 2231.24   76.42
  -2  -2  -7 2338.71   77.26
   2  -2   7 2344.49   76.47
  -2   2  -7 2340.41   76.36
   2   2   8 2330.30   79.83
   2  -2   8 2169.04   74.38
  -2   2  -8 2189.44   74.00
  -2  -2  -8 2179.30   75.58
  -2   2  -8 2277.04   74.22
   2  -2   8 2299.71   74.34
   2   2   9  979.06   32.68
   2  -2   9  968.25   34.41
  -2   2  -9  992.95   33.97
  -2  -2  -9  952.20   35.89
  -2   2  -9  997.03   34.10
   2  -2   9 1010.66   34.26
   2   2  10  142.68    5.41
  -2  -2 -10  159.32    8.81
   2  -2  10  160.66    7.00
   2  -2  10  154.86    7.24
  -2   2 -10  146.31    6.66
   2   2  11   14.99    2.28
  -2   2 -11   20.48    2.10
   2  -2  11   22.21    2.44
   2  -2  11   17.46    2.12
   2  -2  12    1.67    1.28
  -2   2 -12    1.25    1.21
   2   2  12    1.51    0.97
   2   2  12    0.85    0.88
   2  -2  12    3.34    1.32
   2   2  13   63.30    3.80
  -2   2 -13   67.97    4.32
   2  -2  13   61.30    4.54
  -2  -2 -13   58.98    6.61
   2   2  13   63.18    3.38
   2  -2  13   62.42    4.17
  -2   2 -14 2099.74   69.28
   2  -2  14 1996.49   69.82
   2   2  14 2020.84   68.41
  -2  -2 -14 1974.47   73.14
   2  -2  14 2114.37   69.09
   2   2  14 2024.20   67.78
   2  -2  15   34.87    3.67
  -2   2 -15   38.73    3.66
   2   2  15   39.49    3.14
  -2  -2 -15   31.17    5.00
   2  -2  15   36.08    3.28
   2   2  15   36.82    2.60
   2  -2  16  904.79   33.66
   2   2  16  884.20   32.00
  -2  -2 -16  845.99   36.53
   2  -2  16  927.14   32.50
   2   2  16  924.84   31.18
   2   2  17   33.76    3.15
   2  -2  17   36.79    4.08
  -2  -2 -17   29.14    5.34
   2   2  17   39.53    2.74
   2  -2  17   39.87    3.43
   2  -2  18   38.53    4.26
   2   2  18   37.44    3.32
   2  -2  18   36.65    3.38
   2   2  18   37.21    2.79
   2   2  19    1.07    1.58
   2  -2  19    2.02    1.99
  -2   2 -19    1.28    2.34
  -2  -2 -19   -0.41    2.33
   2   2  19   -0.13    1.17
   2  -2  19    1.54    1.58
  -2   2 -19    7.03    7.79
   2   2  20  225.53    9.54
   2  -2  20  234.33   10.66
  -2   2 -20  276.68   14.14
  -2  -2 -20  271.02   13.88
   2   2  20  229.72   10.70
   2  -2  20  213.97   11.94
   2  -2  21   -2.25    2.81
  -2   2 -21    1.53    2.79
   2  -2  21    0.23    1.83
  -2  -2 -21   -0.96    3.00
   2   2  21    0.69    1.26
   2   2  21    0.72    1.73
  -2   2 -22   -1.59    2.95
   2   2  22    0.41    1.39
  -2  -2 -22    0.54    2.86
   2  -2  22    2.75    2.76
   2   2  22    0.51    1.85
  -2   2 -23    9.13    3.59
  -2  -2 -23   11.12    4.04
   2  -2  23   13.99    3.70
   2   2  23   18.89    3.11
  -2  -2 -24  157.18   11.07
  -2   2 -24  174.93   11.38
   2  -2  24  155.60   10.21
  -2   2 -25   76.77    7.70
  -2  -2 -25   96.00    8.19
   2  -2  25   79.96    7.25
  -2   2 -26  107.01    9.10
  -2  -2 -26  117.51    9.24
   2  -2  26   92.05    8.19
   2   2  26   97.83    8.62
  -2  -2 -27   88.89    8.30
  -2   2 -27   81.17    8.43
   2  -2  27   76.72    7.56
   2   2  27   97.03    8.50
  -2  -2 -28  157.26   11.62
  -2   2 -28  154.53   11.75
   2  -2  28  173.40   11.39
   2   2  28  144.77   10.69
  -2  -2 -29    7.17    4.33
   2  -2  29    6.86    4.39
   2   2  29    4.90    4.16
  -2  -2 -30  318.47   18.01
   2  -2  30  276.61   16.37
   2   2  30  302.14   17.17
   2  -2  31   75.30    8.45
   2   2  31   74.38    8.46
   2  -4 -31    4.70    4.71
  -2  -4  31   15.15    5.41
   2   4 -30   96.95    9.32
   2  -4 -30   88.97    8.70
  -2  -4  30   77.37    8.35
  -2   4  30   90.07    7.59
   2  -4 -29    7.58    3.68
   2   4 -29   14.85    4.59
  -2  -4  29    8.51    3.89
  -2   4  29   17.54    3.55
   2   4 -28   37.02    6.15
   2  -4 -28   40.48    5.88
  -2  -4  28   35.68    5.59
  -2   4  28   45.91    5.18
   2  -4 -27  106.40    8.63
   2   4 -27  112.80    9.21
  -2  -4  27  100.24    8.82
  -2   4  27  116.69    8.05
   2  -4 -26  189.60   11.51
   2   4 -26  191.31   12.12
  -2  -4  26  189.46   11.97
  -2   4  26  150.30    9.77
   2  -4 -25   -0.45    2.46
   2   4 -25   -1.99    3.36
  -2  -4  25    0.49    3.02
  -2   4  25   -1.76    2.77
   2   4 -24   27.53    4.86
   2  -4 -24   25.54    4.21
  -2  -4  24   29.67    4.96
  -2   4  24   24.25    3.75
  -2  -4  23   97.38    7.86
   2   4 -23  107.50    8.23
   2  -4 -23   89.99    7.35
   2   4 -23  105.11    6.43
  -2   4  23  109.50    7.36
  -2  -4  22    0.43    2.69
   2   4 -22    0.43    2.40
   2  -4 -22   -1.54    2.36
   2   4 -22   -0.68    2.12
  -2   4  22   -0.33    2.23
  -2  -4  21   18.13    3.71
   2  -4 -21   16.35    3.18
   2   4 -21   18.43    3.41
   2   4 -21   10.57    2.49
  -2   4  21   16.81    3.24
   2   4 -20   60.23    5.72
   2  -4 -20   56.52    5.22
  -2  -4  20   57.75    5.61
   2   4 -20   56.59    4.39
   2   4 -19  391.35   17.70
   2  -4 -19  379.47   16.98
  -2  -4  19  386.34   17.74
   2   4 -19  389.90   15.63
   2  -4 -18   43.25    4.29
   2   4 -18   48.23    4.92
  -2  -4  18   44.31    4.75
   2   4 -18   46.66    3.83
   2   4 -17   67.51    5.46
   2  -4 -17   59.03    4.95
  -2  -4  17   68.52    5.65
   2   4 -17   55.38    4.14
  -2  -4  16  531.91   21.25
   2   4 -16  542.95   21.06
   2   4 -16  525.90   21.17
   2  -4 -16  494.01   20.28
   2   4 -16  483.58   19.13
   2   4 -15  608.35   23.45
  -2  -4  15  664.27   25.46
   2  -4 -15  652.35   28.85
   2  -4 -15  651.51   24.64
   2   4 -15  697.08   25.50
   2   4 -15  687.93   25.12
   2   4 -14    2.49    1.39
  -2  -4  14    3.09    1.86
   2   4 -14    2.67    1.68
   2  -4 -14    3.38    1.46
   2   4 -14    4.53    2.10
   2   4 -13  573.53   22.65
  -2  -4  13  628.63   24.31
  -2   4  13  723.23   30.18
   2  -4 -13  619.69   27.34
   2   4 -13  670.02   24.29
   2  -4 -13  628.11   23.51
   2   4 -13  671.67   24.01
   2   4 -12  162.34    7.77
  -2  -4  12  184.75    9.08
  -2   4  12  204.76   10.67
   2  -4 -12  178.40   11.21
   2   4 -12  180.89    8.89
   2  -4 -12  171.00    8.26
   2   4 -12  186.53    8.71
   2   4 -11  371.90   14.84
  -2   4  11  401.03   16.16
  -2  -4  11  410.49   16.12
   2  -4 -11  405.15   18.74
   2   4 -11  412.36   15.78
   2  -4 -11  379.29   15.23
   2   4 -11  403.27   15.88
  -2   4  10 1110.97   38.26
  -2  -4  10 1140.04   38.87
   2  -4 -10 1179.06   41.50
   2   4 -10 1133.69   38.55
   2   4 -10 1134.61   38.62
   2  -4 -10 1088.03   37.98
   2   4 -10 1003.41   37.60
   2   4  -9   20.61    1.83
  -2   4   9   22.32    5.09
  -2   4   9   21.17    2.16
  -2  -4   9   17.55    2.25
   2  -4  -9   16.21    3.08
   2   4  -9   21.58    2.52
   2   4  -9   18.18    2.31
   2  -4  -9   20.34    2.01
   2   4  -9   15.27    2.02
   2   4  -8 2432.57   79.49
  -2   4   8 2511.16   80.31
  -2   4   8 2640.34   88.46
   2  -4  -8 2383.90   79.90
   2   4  -8 2451.59   80.50
   2   4  -8 2193.75   79.89
   2  -4  -8 2360.68   82.19
   2   4  -8 2513.14   80.86
   2   4  -8 2423.91   79.61
  -2   4   7    0.56    2.39
   2   4  -7    0.08    0.70
  -2   4   7   -0.13    1.13
  -2   4   7    0.17    0.44
   2   4  -7    0.52    0.80
   2   4  -7    0.16    1.18
   2   4  -7    1.11    1.04
   2  -4  -7    1.68    0.86
   2   4  -7    0.69    1.01
  -2  -4   7   -0.56    1.29
   2   4  -6  207.55    8.95
  -2   4   6  252.22    8.64
  -2   4   6  233.58   13.25
  -2   4   6  248.27    9.85
   2   4  -6  253.04   10.13
   2   4  -6  248.82    9.06
   2  -4  -6  238.35    9.25
   2   4  -6  256.84    9.80
  -2  -4   6  294.48   10.22
  -2  -4   5  608.26   21.67
   2   4  -5  619.79   21.79
   2   4  -5  618.05   21.30
  -2  -4   5  623.24   21.32
  -2   4   5  626.57   22.13
  -2   4   5  571.96   24.44
   2  -4  -5  595.84   21.29
  -2   4   5  611.54   20.99
   2   4  -5  626.24   21.15
   2   4  -5  623.80   22.28
  -2  -4   4  412.89   13.87
   2   4  -4  400.31   13.84
   2  -4  -4  360.90   13.57
  -2  -4   4  389.39   13.98
  -2   4   4  392.29   13.64
  -2   4   4  351.21   14.39
  -2   4   4  403.71   15.84
  -2  -4   4  398.80   13.60
   2   4  -4  403.79   14.13
   2  -4  -4  408.87   13.70
  -2   4   4  402.26   13.69
  -2   4   3 1102.00   36.32
  -2  -4   3 1081.58   36.69
   2  -4  -3 1046.76   36.64
   2  -4  -3 1090.34   36.33
   2   4  -3 1120.02   36.81
  -2  -4   3 1096.99   36.37
  -2   4   3 1188.10   37.92
  -2   4   3 1109.36   36.67
  -2  -4   3 1092.14   36.70
   2   4  -3 1118.75   36.70
  -2  -4   2  329.26   11.65
   2  -4  -2  328.75   11.78
  -2  -4   2  327.88   11.46
  -2   4   2  319.24   11.08
   2   4  -2  339.15   11.54
   2  -4  -2  332.43   11.09
   2   4  -2  320.70   11.62
   2  -4  -2  286.04   11.99
  -2   4   2  327.25   12.20
  -2   4   2  326.55   11.69
   2  -4  -1  601.15   20.27
  -2   4   1  561.22   20.08
  -2  -4   1  586.82   19.64
   2  -4  -1  589.47   19.31
  -2   4   1  585.15   19.31
   2   4  -1  579.52   19.61
   2   4  -1  563.98   19.99
  -2  -4   1  565.82   20.02
   2  -4  -1  569.66   20.32
   2   4  -1  595.65   20.72
  -2   4   1  583.87   20.34
  -2   4   0  347.85   12.84
  -2  -4   0  357.70   12.18
   2  -4   0  353.38   12.17
   2   4   0  360.55   12.17
  -2   4   0  343.33   11.99
   2  -4   0  358.30   12.91
   2   4   0  348.40   13.28
  -2   4   0  362.96   12.88
  -2  -4   0  347.40   13.27
   2   4   0  370.34   12.80
  -2  -4   0  355.74   12.83
  -2  -4  -1 1471.24   48.04
  -2   4  -1 1414.99   48.81
  -2  -4  -1 1463.66   49.26
  -2   4  -1 1470.92   48.77
   2  -4   1 1476.90   48.77
   2   4   1 1489.34   48.83
  -2  -4  -1 1435.26   48.87
  -2  -4  -2   71.40    3.89
  -2   4  -2   73.90    3.50
  -2  -4  -2   65.28    2.95
  -2   4  -2   70.49    3.64
  -2   4  -3  317.15   11.93
   2  -4   3  317.11   12.17
  -2  -4  -3  316.87   12.17
  -2   4  -3  316.28   11.65
   2  -4   4  249.04   10.05
  -2  -4  -4  246.73    9.99
   2  -4   5    4.48    1.32
  -2  -4  -5    4.21    1.38
  -2   4  -6   37.15    2.83
  -2  -4  -6   32.41    2.87
   2  -4   6   35.81    2.84
  -2   4  -7  279.03   11.15
   2  -4   7  296.47   11.46
  -2   4  -7  272.81   10.99
   2   4   7  254.66   12.32
  -2  -4  -7  265.50   11.31
   2  -4   8 4233.10  137.60
  -2   4  -8 4014.17  137.09
  -2   4  -8 4308.97  137.46
  -2  -4  -8 4169.25  137.69
   2   4   8 4066.07  140.82
   2  -4   9   62.42    4.24
  -2   4  -9   56.78    3.88
  -2   4  -9   55.99    3.92
  -2  -4  -9   55.21    4.18
   2   4   9   58.79    6.44
   2   4  10   59.53    7.66
  -2  -4 -10   79.01    5.27
  -2   4 -10   63.84    4.21
   2  -4  10   79.25    4.78
  -2   4 -10   68.14    4.53
   2   4  11  669.92   31.21
   2  -4  11  641.55   24.27
  -2  -4 -11  641.26   24.50
   2  -4  11  642.19   24.16
  -2   4 -11  630.71   23.67
  -2   4 -11  697.53   24.46
  -2   4 -11  655.31   23.85
   2   4  12   54.75    2.98
   2   4  12   54.97    9.37
   2  -4  12   51.53    4.06
  -2  -4 -12   61.08    5.06
   2  -4  12   55.26    4.11
  -2   4 -12   44.97    3.61
  -2   4 -12   44.88    3.67
  -2   4 -13  449.61   17.75
  -2  -4 -13  460.48   18.83
   2   4  13  518.65   26.22
   2   4  13  459.04   16.26
   2  -4  13  439.96   18.25
  -2   4 -13  453.68   17.59
   2  -4  13  462.26   18.06
  -2   4 -14 1226.88   43.71
  -2  -4 -14 1267.91   45.28
   2   4  14 1246.22   42.14
   2  -4  14 1322.99   44.25
  -2   4 -14 1243.12   43.61
   2  -4  14 1222.95   44.50
   2  -4  15   16.83    2.84
   2   4  15   19.58    2.59
  -2  -4 -15   17.13    3.40
   2  -4  15   15.41    2.64
   2   4  15   14.10    1.54
  -2   4 -15   21.38    2.82
  -2   4 -15   17.76    2.64
   2  -4  16 1116.69   38.58
   2  -4  16 1025.14   39.07
  -2  -4 -16 1148.26   40.35
  -2   4 -16 1099.00   38.23
   2   4  16 1082.35   36.09
  -2   4 -16 1075.97   38.32
  -2   4 -17  474.88   18.95
   2   4  17  484.24   18.49
   2   4  17  456.09   16.62
   2  -4  17  485.63   19.13
   2  -4  17  448.19   19.60
  -2   4 -18  106.54    6.81
   2   4  18  116.50    6.26
   2   4  18  109.33    4.86
   2  -4  18  114.20    6.81
  -2   4 -18   99.10    7.74
   2  -4  18  102.26    7.16
   2   4  19    5.05    1.87
  -2   4 -19    5.54    2.52
   2   4  19    6.99    1.32
   2  -4  19    8.23    2.38
  -2   4 -19    9.32    3.16
  -2  -4 -19    8.33    2.96
   2  -4  19   11.58    3.10
   2   4  20  571.04   22.10
   2  -4  20  576.04   24.16
   2   4  20  559.39   20.24
  -2   4 -20  691.15   27.03
  -2  -4 -20  658.84   25.65
   2  -4  21  424.28   19.12
   2   4  21  412.91   16.99
  -2   4 -21  395.94   14.55
   2   4  21  430.11   15.05
   2   4  22    2.42    1.95
  -2   4 -22    7.68    3.41
  -2  -4 -22   -0.48    3.21
   2  -4  22    1.22    2.62
   2   4  23   75.31    5.55
  -2  -4 -23   77.78    7.21
  -2   4 -23   75.32    7.21
   2  -4  23   74.56    6.77
   2   4  24  198.65   10.34
  -2   4 -24  217.73   13.09
   2  -4  24  194.97   11.99
   2   4  25  166.81    9.34
  -2   4 -25  189.42   12.16
  -2  -4 -25  186.83   11.83
   2  -4  25  189.79   11.63
   2   4  26   22.22    3.70
  -2   4 -26   19.77    4.90
  -2  -4 -26   23.40    4.93
   2  -4  26   18.23    4.68
  -2  -4 -27  441.01   21.54
  -2   4 -27  456.87   21.91
   2  -4  27  408.26   20.57
  -2   4 -28   18.47    5.14
  -2  -4 -28   34.73    5.69
   2  -4  28   19.19    5.06
  -2  -4 -29   43.70    6.38
  -2   4 -29   51.11    7.01
   2  -4  29   43.98    6.64
  -2   4 -30  227.45   14.60
  -2  -4 -30  226.72   14.42
   2  -4  30  201.40   13.58
   2   4  31   31.99    6.23
   2  -4  31   30.41    6.09
   2  -6 -31   63.74    7.37
   2   6 -30   12.28    4.53
   2  -6 -30    4.30    3.56
   2  -6 -29    3.62    3.41
   2   6 -29    1.18    3.40
  -2   6  28   28.27    4.31
   2  -6 -28   30.85    5.16
   2   6 -28   30.24    5.18
  -2   6  27   13.19    3.62
   2  -6 -27   14.72    3.73
   2   6 -27    6.57    3.64
  -2   6  26  353.60   16.79
   2  -6 -26  359.49   17.68
   2   6 -26  358.97   18.61
  -2   6  25    3.42    2.92
   2   6 -25   -2.52    3.74
   2  -6 -25    0.43    2.66
  -2   6  24   47.94    5.52
  -2  -6  24   43.79    5.81
   2  -6 -24   53.38    5.66
   2   6 -24   64.27    6.52
  -2  -6  23   33.10    5.09
   2  -6 -23   36.62    4.74
   2   6 -23   29.30    4.87
  -2  -6  22  543.73   23.73
   2  -6 -22  523.81   22.65
   2   6 -22  548.50   23.76
   2  -6 -21   56.09    5.42
   2   6 -21   59.79    6.08
   2   6 -20   47.77    5.14
   2  -6 -20   47.03    4.78
   2   6 -19   23.55    3.85
   2  -6 -19   27.90    3.62
   2   6 -18  179.53    9.36
  -2   6  18  226.16   24.13
   2   6 -18  216.57   11.20
   2  -6 -18  201.84   10.30
   2   6 -17    2.42    1.91
  -2   6  17    6.66    4.87
   2   6 -17    5.60    2.00
   2  -6 -17    1.91    1.66
   2   6 -17    7.02    2.44
   2   6 -16  275.07   12.71
   2   6 -16  355.20   12.99
  -2   6  16  362.72   17.72
   2  -6 -16  280.80   13.26
   2   6 -16  283.47   13.91
   2   6 -15  296.64   13.42
   2   6 -15  315.66   14.60
   2  -6 -15  321.09   13.95
  -2   6  15  363.70   15.83
   2   6 -15  355.08   13.32
   2   6 -14  696.49   22.81
  -2   6  14  601.60   23.79
   2   6 -14  588.36   23.14
   2  -6 -14  635.35   25.48
   2  -6 -14  592.15   23.35
   2   6 -14  626.51   24.37
   2   6 -14  621.65   24.08
   2   6 -13   66.58    3.97
  -2   6  13   80.31    4.95
   2   6 -13   62.14    4.44
   2  -6 -13   84.25    5.99
   2   6 -13   66.80    5.02
   2  -6 -13   68.33    4.55
   2   6 -13   67.53    5.06
   2  -6 -12  337.17   13.67
   2   6 -12  339.70   14.42
   2   6 -12  346.98   12.96
  -2   6  12  355.16   14.05
   2   6 -12  319.46   13.67
   2  -6 -12  373.67   15.55
   2   6 -12  340.59   13.11
   2   6 -12  329.63   14.39
   2  -6 -11  111.53    5.85
   2   6 -11  122.58    6.64
   2   6 -11  118.13    5.39
  -2   6  11  111.05   11.78
  -2   6  11  123.09    6.31
   2   6 -11  111.46    5.45
   2   6 -11  105.43    6.05
   2   6 -11  120.93    6.72
   2   6 -10  640.79   21.96
  -2   6  10  650.87   23.19
  -2   6  10  600.57   30.42
   2  -6 -10  588.41   22.44
   2   6 -10  576.52   22.85
   2   6 -10  659.56   23.47
  -2   6  10  643.26   21.10
   2   6 -10  621.52   21.99
   2  -6 -10  615.98   24.07
   2   6  -9  237.98    9.05
  -2   6   9  224.83   10.12
  -2   6   9  226.50   15.40
   2   6  -9  244.34   10.26
   2   6  -9  228.84   10.07
   2  -6  -9  229.64    9.47
   2   6  -9  237.93   10.68
   2   6  -9  229.31    8.97
  -2   6   9  238.70    8.52
   2   6  -8   68.33    3.43
  -2   6   8   67.25    4.39
   2   6  -8   63.00    4.23
   2   6  -8   75.25    4.32
   2  -6  -8   65.36    3.65
  -2   6   8   68.09    3.19
   2   6  -8   69.75    4.72
   2   6  -8   66.13    3.30
  -2   6   8   66.90    7.97
   2   6  -7  795.44   26.72
   2   6  -7  787.49   27.66
   2  -6  -7  751.03   26.85
  -2   6   7  777.31   28.11
  -2   6   7  792.86   26.59
   2   6  -7  779.46   26.45
   2   6  -7  807.99   28.57
  -2   6   7  787.36   31.50
  -2  -6   6  740.96   25.49
   2  -6  -6  725.02   25.44
  -2   6   6  746.85   28.80
  -2   6   6  758.68   25.54
   2   6  -6  761.75   25.52
   2   6  -6  748.25   26.21
   2   6  -5  117.93    5.43
   2  -6  -5  119.41    4.87
  -2   6   5  117.02    6.73
  -2   6   5  108.79    5.11
   2   6  -5  116.17    5.06
  -2  -6   5  121.07    5.11
   2   6  -4 1303.13   43.50
  -2  -6   4 1295.25   43.57
  -2  -6   4 1429.62   43.74
   2  -6  -4 1289.83   42.97
   2   6  -4 1283.11   43.69
  -2   6   4 1384.69   45.31
  -2   6   4 1239.67   43.69
  -2  -6   4 1283.53   42.97
   2  -6  -4 1272.96   44.86
   2   6  -3   92.06    4.36
  -2  -6   3   88.93    4.36
   2  -6  -3   96.02    3.67
   2   6  -3   97.00    4.32
  -2   6   3   97.27    5.29
  -2   6   3   94.01    4.59
  -2  -6   3   92.60    4.18
  -2   6   3  112.26    3.88
   2   6  -3   95.34    5.42
   2  -6  -3   89.35    5.17
  -2  -6   2 2212.67   73.90
  -2  -6   2 2207.01   73.35
   2   6  -2 2263.23   73.44
  -2   6   2 2311.41   74.89
   2  -6  -2 2225.22   74.82
   2   6  -2 2260.46   75.23
   2   6  -2 2277.29   73.88
  -2   6   2 2151.12   74.06
  -2  -6   1    5.70    0.80
   2  -6  -1    6.43    1.32
   2   6  -1    6.98    0.80
   2  -6  -1    5.87    1.53
  -2   6   1    6.71    1.46
   2   6  -1    5.73    1.46
   2   6  -1    6.36    1.26
  -2  -6   1    4.41    1.09
  -2   6   1    7.09    1.44
   2  -6   0  489.51   18.34
  -2  -6   0  499.07   17.00
   2   6   0  502.47   16.95
  -2   6   0  509.00   16.73
  -2   6   0  505.68   18.48
   2   6   0  477.52   18.82
   2  -6   0  520.79   18.56
  -2  -6   0  503.39   18.09
  -2   6   0  484.19   18.06
  -2  -6  -1  193.01    6.82
   2  -6   1  187.26    6.71
   2  -6   1  195.09    8.23
  -2   6  -1  186.19    8.16
   2   6   1  195.96    8.61
  -2  -6  -1  189.82    8.02
  -2   6  -1  171.89    7.85
  -2  -6  -2 1713.82   57.59
   2   6   2 1687.16   57.56
  -2   6  -2 1695.13   57.04
  -2  -6  -2 1705.28   57.03
  -2  -6  -2 1730.84   55.55
  -2   6  -2 1564.00   56.76
  -2  -6  -3   73.91    4.59
  -2   6  -3   79.04    4.29
  -2  -6  -3   73.51    4.29
  -2  -6  -3   73.82    3.20
  -2   6  -3   66.04    4.06
  -2   6  -4   49.49    3.38
  -2  -6  -4   53.40    3.88
  -2  -6  -4   55.80    3.73
  -2   6  -4   50.04    3.42
   2  -6   5   10.74    1.91
  -2  -6  -5   10.36    2.07
  -2   6  -5   10.11    1.67
   2  -6   6   34.43    3.09
  -2  -6  -6   26.86    2.95
   2  -6   7  881.19   31.08
  -2  -6  -7  834.92   30.89
  -2  -6  -8  220.42   10.19
  -2   6  -8  203.60    9.42
   2  -6   8  228.67   10.21
  -2   6  -8  228.21   10.06
   2  -6   9  105.65    6.09
  -2   6  -9   95.69    3.67
  -2   6  -9   89.94    5.32
  -2  -6  -9  103.39    6.19
   2   6   9   85.75    7.05
  -2   6  -9  110.00    6.04
  -2  -6 -10   50.05    4.50
   2   6  10   42.57    5.79
  -2   6 -10   57.55    4.32
   2  -6  10   53.55    4.25
  -2   6 -10   48.25    3.70
  -2   6 -11   67.84    4.68
   2   6  11   72.62    8.18
  -2  -6 -11   74.69    5.49
   2  -6  11   75.69    5.27
  -2   6 -11   88.31    5.54
   2   6  12  945.46   42.09
  -2   6 -12  899.87   33.78
  -2  -6 -12  958.24   34.90
   2  -6  12  965.07   34.75
  -2   6 -12  999.85   34.79
   2   6  13   95.59    4.98
   2   6  13   99.76   10.96
  -2   6 -13   88.76    5.65
  -2  -6 -13   91.97    6.35
   2  -6  13   90.70    6.17
  -2   6 -13   92.38    6.00
  -2   6 -13   92.19    6.18
   2   6  14  886.83   41.71
   2   6  14  838.96   29.80
  -2   6 -14  791.34   30.74
  -2  -6 -14  880.23   32.11
   2  -6  14  845.52   31.77
  -2   6 -14  851.74   31.38
  -2   6 -14  931.19   32.29
  -2   6 -15    8.83    2.36
   2   6  15   12.28    1.76
   2   6  15    9.81    5.99
   2  -6  15   14.50    2.74
  -2   6 -15   11.36    2.64
  -2   6 -15    9.57    2.48
  -2   6 -16  249.13   12.03
   2   6  16  284.43   11.10
   2   6  16  299.15   21.30
   2  -6  16  274.96   12.88
  -2   6 -16  307.46   14.16
  -2   6 -16  258.16   12.45
   2   6  17   79.43    3.75
   2   6  17  115.72   14.11
  -2  -6 -17  105.87    6.90
  -2   6 -17   91.71    7.08
   2   6  17   76.61    4.92
  -2  -6 -18  542.23   21.35
  -2   6 -18  560.22   22.76
   2   6  18  510.23   19.92
  -2  -6 -19  445.23   17.84
  -2   6 -19  432.58   18.28
   2   6  19  393.23   20.50
  -2  -6 -20  702.27   23.78
  -2   6 -20  597.14   23.14
   2   6  21   58.49    5.16
  -2  -6 -21   62.99    6.28
  -2   6 -21   47.73    5.83
   2   6  22  510.37   20.56
  -2   6 -22  504.72   23.06
  -2  -6 -22  555.42   23.13
   2   6  23   37.99    4.09
  -2   6 -23   42.12    5.47
  -2  -6 -23   51.94    5.62
   2   6  24  138.05    8.07
  -2  -6 -24  149.34   10.03
  -2   6 -24  154.32   10.37
   2   6  25  146.16    8.46
  -2  -6 -25  176.87   10.93
  -2   6 -25  151.35   10.75
  -2   6 -26  108.07    8.97
  -2  -6 -26  100.61    8.39
  -2   6 -27   42.06    6.18
  -2  -6 -27   40.02    5.75
  -2   6 -28   42.66    6.26
  -2  -6 -28   48.63    6.14
  -2   6 -29    5.32    3.87
  -2  -6 -29   10.36    4.10
  -2  -6 -30   85.87    8.69
   2  -8 -31  184.94   12.46
   2  -8 -30   35.41    5.96
   2  -8 -29    2.47    3.19
   2   8 -29    5.86    3.83
   2  -8 -28   11.83    3.85
   2   8 -28   23.19    4.79
  -2   8  27   13.51    3.75
   2  -8 -27   15.51    3.76
   2   8 -27   15.87    4.60
   2  -8 -26   39.42    5.25
   2   8 -26   22.17    4.95
   2   8 -25  153.46   11.22
   2  -8 -25  181.49   10.90
   2  -8 -24   35.95    4.86
   2   8 -24   34.96    5.41
   2   8 -23   75.35    7.22
   2  -8 -23   80.09    6.64
   2  -8 -22    5.77    2.69
   2   8 -22    6.67    2.88
  -2   8  21   14.41   15.58
   2   8 -21   13.13    3.44
   2  -8 -21   15.67    3.28
   2   8 -21   11.93    2.57
  -2   8  20  110.86   18.64
   2  -8 -20   96.50    7.03
   2   8 -20  107.08    7.95
   2   8 -20  107.02    6.56
   2   8 -19   13.12    2.65
  -2   8  19   13.03    4.74
   2  -8 -19   12.70    2.74
   2   8 -19   12.66    3.27
   2   8 -19    7.04    2.27
  -2   8  18  222.96   13.67
   2  -8 -18  214.88   11.15
   2   8 -18  242.75   12.41
   2   8 -18  212.57   10.21
   2  -8 -17  492.36   20.29
   2   8 -17  476.68   21.14
   2   8 -17  484.87   19.18
  -2   8  17  483.50   21.16
  -2   8  16 1085.56   40.59
   2   8 -16 1069.59   38.72
   2  -8 -16 1057.25   39.86
   2   8 -16 1100.29   41.04
  -2   8  15  229.56   10.83
   2   8 -15  236.96    9.53
   2   8 -15  212.90    9.37
   2   8 -15  218.19   11.26
   2  -8 -15  219.30   10.36
  -2   8  14  378.53   15.53
   2   8 -14  370.54   15.92
   2  -8 -14  361.67   14.97
   2   8 -14  348.98   13.93
   2   8 -14  387.54   14.06
   2   8 -13   47.12    3.01
  -2   8  13   41.42    3.90
   2  -8 -13   39.01    3.38
   2   8 -13   46.49    4.20
   2   8 -13   35.91    3.86
  -2   8  13   45.28    2.21
  -2   8  13   32.62    8.41
   2   8 -13   40.61    2.99
   2   8 -12  449.08   15.70
  -2   8  12  419.51   17.34
  -2   8  12  421.84   25.36
   2  -8 -12  416.85   16.44
   2   8 -12  432.38   17.51
  -2   8  12  435.02   15.00
   2   8 -12  420.80   17.27
   2   8 -12  417.45   15.56
   2   8 -11   56.99    3.17
  -2   8  11   48.09    4.12
   2  -8 -11   50.82    3.54
   2   8 -11   50.46    4.18
   2   8 -11   40.39    3.92
  -2   8  11   56.94    2.88
  -2   8  11   60.61    8.39
   2   8 -11   45.45    2.86
   2   8 -10  347.63   13.93
   2  -8 -10  318.33   12.81
  -2   8  10  336.88   14.22
   2   8 -10  323.23   13.98
  -2   8  10  347.21   12.24
  -2   8  10  309.20   18.99
   2   8 -10  322.90   12.25
   2   8  -9  352.37   13.09
  -2   8   9  344.07   18.80
   2  -8  -9  347.95   13.48
  -2   8   9  373.23   13.30
  -2   8   9  376.98   15.19
   2   8  -9  377.03   15.67
   2   8  -9  338.26   14.73
   2   8  -9  362.26   14.50
  -2   8   8  819.12   28.67
  -2   8   8  785.58   33.30
   2  -8  -8  800.50   28.54
   2   8  -8  874.73   28.45
   2   8  -8  839.80   29.59
  -2   8   7  463.88   17.29
  -2   8   7  449.84   20.51
   2  -8  -7  470.05   16.88
   2   8  -7  484.82   17.83
   2   8  -7  492.60   16.99
  -2  -8   7  486.86   16.96
   2   8  -6    2.64    1.12
  -2  -8   6    4.28    1.06
  -2   8   6    2.38    1.17
   2  -8  -6    5.04    2.14
   2  -8  -6    2.28    0.77
  -2   8   6    5.35    1.97
   2   8  -6    4.33    1.06
   2   8  -5   49.70    2.90
  -2  -8   5   48.51    2.90
   2   8  -5   50.18    3.87
  -2   8   5   47.15    3.18
  -2  -8   5   49.21    2.28
   2  -8  -5   47.67    2.31
   2   8  -5   53.54    3.15
  -2   8   5   43.90    4.04
   2   8  -5   44.80    4.05
   2  -8  -5   48.31    4.14
   2   8  -4   16.95    1.70
  -2  -8   4   13.41    1.61
   2   8  -4   14.50    2.35
  -2   8   4   14.52    1.87
  -2  -8   4   14.44    1.14
   2   8  -4   15.72    1.57
   2  -8  -4   17.32    2.65
   2   8  -4   14.76    2.45
  -2   8   4   12.92    2.50
  -2  -8   3    0.24    0.82
  -2   8   3    2.22    1.65
   2   8  -3    1.81    0.74
   2   8  -3   -0.48    1.46
   2  -8  -3    1.08    1.64
  -2  -8   3    0.70    0.79
   2   8  -3    0.11    0.95
  -2   8   3    0.43    1.15
  -2   8   2  471.13   18.31
   2   8  -2  494.78   17.21
   2   8  -2  480.88   19.51
   2  -8  -2  491.08   19.28
  -2  -8   2  459.09   18.02
  -2   8   2  499.34   19.32
  -2  -8   1  103.88    4.11
  -2   8   1   96.78    5.30
   2   8  -1  107.75    4.17
   2  -8  -1  103.86    5.99
   2   8  -1   97.30    6.07
  -2  -8   1   97.80    5.13
  -2   8   1  103.65    5.89
   2   8   0   70.93    4.81
  -2   8   0   70.64    4.57
   2  -8   0   59.22    4.38
  -2  -8   0   69.63    2.81
  -2   8   0   58.88    4.00
  -2  -8   0   58.45    3.86
  -2  -8  -1  389.56   13.30
  -2   8  -1  351.69   14.92
   2  -8   1  370.72   13.42
   2   8   1  383.30   15.98
   2  -8   1  375.12   15.47
  -2   8  -1  386.29   15.55
  -2  -8  -1  358.08   14.95
  -2   8  -2  314.53   12.62
   2   8   2  309.82   13.08
  -2  -8  -2  294.94   10.37
  -2   8  -2  278.51   12.05
   2  -8   2  301.48   10.91
  -2  -8  -2  322.53   12.41
  -2   8  -3  403.99   16.79
  -2  -8  -3  452.21   17.24
   2  -8   3  438.06   15.32
   2   8   3  465.95   18.02
  -2   8  -3  459.27   17.40
  -2  -8  -3  451.30   15.17
  -2  -8  -4  861.48   28.63
  -2   8  -4  887.22   30.89
  -2  -8  -4  881.57   31.38
   2  -8   4  844.53   28.32
   2   8   4  877.93   31.48
  -2  -8  -4  880.26   30.87
  -2   8  -4  802.23   30.31
  -2  -8  -5   67.28    4.66
  -2  -8  -5   76.39    5.28
  -2   8  -5   75.11    4.73
  -2   8  -5   61.04    4.37
   2  -8   6  675.00   24.82
  -2  -8  -6  672.85   24.89
  -2   8  -6  657.48   24.21
  -2   8  -6  603.04   23.70
   2  -8   7 2159.08   73.42
  -2   8  -7 2129.71   72.77
  -2  -8  -7 2141.84   73.44
   2  -8   8 1814.75   62.66
  -2  -8  -8 1795.16   62.56
  -2   8  -9  667.73   23.96
   2  -8   9  645.89   24.05
  -2  -8  -9  620.18   23.97
  -2   8 -10    0.54    1.83
  -2   8 -10    1.71    1.50
  -2   8 -10   -0.93    1.45
   2  -8  10    1.44    1.56
  -2  -8 -10   -1.71    2.37
  -2   8 -11   29.88    3.67
  -2   8 -11   32.42    3.37
   2   8  11   30.24    5.46
  -2   8 -11   42.97    3.87
  -2  -8 -11   37.09    4.09
  -2   8 -12   46.77    4.41
  -2   8 -12   54.22    4.56
   2   8  12   42.39    6.71
  -2   8 -12   36.69    3.71
  -2   8 -13  271.15    9.75
   2   8  13  288.96   19.22
  -2   8 -13  281.28    9.75
  -2   8 -14  146.20    8.67
  -2   8 -14  120.62    4.99
   2   8  14  119.72   12.80
  -2   8 -15   57.10    5.25
  -2  -8 -15   60.72    4.85
   2   8  15   49.09    4.01
  -2   8 -15   62.75    3.17
  -2   8 -16  111.15    7.90
  -2  -8 -16  125.67    7.72
   2   8  16  109.82    6.40
   2   8  16  107.84   15.00
  -2   8 -16  141.91    5.87
  -2   8 -17  262.00   14.22
  -2  -8 -17  338.99   14.88
   2   8  17  281.23   23.42
   2   8  17  270.38   12.48
  -2   8 -17  348.99   12.31
  -2   8 -18    4.13    2.51
  -2  -8 -18    5.97    2.64
  -2   8 -18    8.46    2.03
   2   8  18    3.69    1.95
   2   8  18    6.80    6.96
  -2   8 -19  106.08    7.68
  -2  -8 -19  107.61    7.33
   2   8  19  107.39    6.20
   2   8  19  150.09   17.22
  -2   8 -19  160.71    7.03
  -2  -8 -20  145.84    8.90
  -2   8 -20  136.34    9.19
   2   8  20  134.02    8.46
  -2   8 -21   13.47    3.39
  -2  -8 -21    9.41    2.92
   2   8  21   11.92    5.01
  -2  -8 -22    1.51    2.29
  -2   8 -22    2.20    2.60
   2   8  22   -2.22    8.54
  -2   8 -23    4.59    3.00
  -2  -8 -23    1.97    2.55
  -2   8 -24  216.32   13.08
  -2  -8 -24  211.08   12.34
   2   8  24  232.24   11.27
  -2  -8 -25    0.43    2.82
  -2   8 -25    2.50    2.83
  -2  -8 -26   -0.90    3.30
  -2   8 -26   -0.52    2.86
  -2  -8 -27   43.52    5.80
  -2   8 -27   47.67    6.46
  -2  -8 -28   38.56    5.68
  -2   8 -28   54.03    6.79
  -2  -8 -29    1.03    3.55
  -2   8 -29    8.19    4.16
  -2  -8 -30   67.86    7.63
   2 -10 -31   -1.53    3.76
   2 -10 -30   51.15    6.37
   2 -10 -29   51.68    6.38
   2  10 -28   19.14    5.06
   2 -10 -28   19.65    4.24
   2  10 -27  229.16   14.18
   2 -10 -27  225.93   13.02
   2 -10 -26    5.94    3.42
   2  10 -26    1.05    3.59
   2  10 -25  251.79   14.60
   2 -10 -25  257.29   13.69
   2 -10 -24    3.87    2.75
   2  10 -24    3.42    3.33
   2 -10 -23    6.64    2.99
   2  10 -23   10.73    3.42
  -2  10  23   16.12   14.18
   2 -10 -22    7.34    2.90
   2  10 -22   15.70    3.76
  -2  10  22    4.94    7.69
   2  10 -21   77.44    6.81
   2 -10 -21   62.82    5.61
  -2  10  21   87.29    9.73
   2 -10 -20   96.31    6.73
   2  10 -20   86.49    7.18
  -2  10  20   96.87    8.45
   2  10 -19  125.41    8.53
   2 -10 -19  125.76    7.72
  -2  10  19  114.87    8.41
   2 -10 -18   49.92    4.57
   2  10 -18   53.49    5.40
   2  10 -18   55.92    3.88
  -2  10  18   42.19    5.16
   2  10 -17    9.41    1.88
   2  10 -17    7.70    2.67
   2 -10 -17   14.72    2.67
   2  10 -17   11.32    1.85
  -2  10  17   11.91    2.92
   2  10 -16  386.40   14.39
   2 -10 -16  387.05   15.80
   2  10 -16  359.37   16.73
   2  10 -16  375.85   14.16
  -2  10  16  375.34   16.57
   2  10 -15   59.41    3.42
  -2  10  15   64.14    5.19
  -2  10  15   48.87    9.74
   2  10 -15   50.37    4.82
   2 -10 -15   56.10    4.35
   2  10 -15   57.11    3.45
   2 -10 -14   58.43    4.15
   2  10 -14   47.54    4.70
  -2  10  14   46.80    4.66
  -2  10  14   51.31    2.90
  -2  10  14   46.99    9.86
   2  10 -14   53.26    3.13
   2 -10 -13  454.26   17.29
  -2  10  13  452.61   16.08
  -2  10  13  454.96   18.88
  -2  10  13  409.43   26.81
   2  10 -13  435.20   18.47
   2  10 -13  443.02   16.05
  -2  10  12  230.22   17.32
   2 -10 -12  222.53    9.86
  -2  10  12  244.53    9.33
  -2  10  12  225.44   11.45
   2  10 -12  218.55   10.86
   2  10 -12  234.36    9.03
  -2  10  11  297.76   19.43
   2 -10 -11  334.37   13.09
  -2  10  11  352.59   12.85
  -2  10  11  348.44   15.14
   2  10 -11  311.84   14.02
   2  10 -11  333.60   12.31
  -2  10  10   60.17    5.09
   2  10 -10   58.46    4.38
   2 -10 -10   65.53    3.82
  -2  10  10   65.00    7.63
  -2  10  10   67.98    3.88
   2  10 -10   63.63    3.37
   2  10  -9  194.32    9.15
   2 -10  -9  196.42    8.10
  -2  10   9  183.99   12.44
  -2  10   9  205.49    8.60
   2  10  -9  202.83    7.95
  -2 -10   8  792.12   28.00
  -2  10   8  850.55   28.89
  -2  10   8  792.15   32.79
   2 -10  -8  823.88   27.86
   2  10  -8  823.02   29.23
   2  10  -8  815.73   28.03
   2  10  -8  815.39   31.19
   2 -10  -7   46.05    4.50
   2  10  -7   48.71    4.58
  -2 -10   7   40.54    2.74
  -2  10   7   49.80    3.48
  -2  10   7   54.42    5.20
   2  10  -7   46.57    3.31
   2 -10  -7   45.19    2.35
   2  10  -7   40.35    4.16
   2  10  -7   41.66    2.74
   2 -10  -6    2.24    0.57
   2  10  -6    2.59    1.77
  -2  10   6    0.66    1.40
  -2  10   6    1.98    1.69
   2  10  -6    2.29    1.09
   2 -10  -6    4.93    2.28
   2  10  -6    0.31    1.75
  -2 -10   6    1.88    1.02
   2  10  -5    7.64    2.24
  -2  10   5    5.61    1.68
  -2  10   5    7.00    2.19
   2  10  -5    8.61    1.40
   2 -10  -5    8.76    2.55
   2  10  -5    4.60    1.90
  -2 -10   5    7.23    1.37
   2  10  -4   19.82    3.08
   2 -10  -4   15.42    2.95
  -2  10   4   20.51    2.45
   2  10  -4   20.62    2.90
  -2 -10   4   17.39    1.25
   2  10  -4   23.08    1.85
  -2  10   4   21.30    3.12
  -2 -10   4   18.54    1.95
   2  10  -3  936.51   32.54
  -2  10   3  859.04   31.25
   2 -10  -3  924.89   32.81
   2  10  -3  908.55   33.09
   2  10  -3  881.09   29.80
  -2 -10   3  826.64   30.67
  -2  10   3  891.66   32.73
   2  10  -2   16.36    1.28
   2  10  -2   12.26    2.68
  -2  10   2   14.80    2.62
   2 -10  -2   17.00    2.91
  -2  10   2   14.66    2.30
   2  10  -2   19.43    2.79
  -2 -10   2   12.71    1.93
   2  10  -1  854.04   28.09
   2  10  -1  853.79   31.77
   2 -10  -1  835.33   31.27
  -2 -10   1  829.99   29.98
  -2  10   1  811.10   30.21
  -2  10   1  834.38   31.32
   2  10  -1  886.46   31.16
  -2 -10   0 1398.79   48.17
   2 -10   0 1379.66   47.52
   2  10   0 1415.18   49.79
  -2  10   0 1417.52   49.36
   2 -10   0 1484.24   49.46
  -2  10   0 1345.36   48.26
   2 -10   1  198.67    8.10
  -2 -10  -1  206.55    9.16
   2 -10   1  191.26    9.56
  -2  10  -1  192.26    9.62
   2  10   1  178.83    9.87
   2 -10   1  191.43    7.11
  -2  10  -1  187.84    9.01
  -2  10  -2  305.43   13.28
   2  10   2  281.42   13.54
  -2  10  -2  293.61   12.62
  -2  10  -2  305.61   10.58
  -2 -10  -2  305.64   12.79
   2 -10   2  299.42   11.36
  -2  10  -3  329.93   14.30
   2  10   3  357.52   15.06
   2 -10   3  321.99   12.04
  -2 -10  -3  337.43   13.96
  -2  10  -3  317.09   13.61
  -2  10  -3  335.32   11.88
  -2 -10  -4  367.54   12.34
  -2  10  -4  367.43   15.38
  -2  10  -4  333.22   14.66
  -2 -10  -4  354.98   15.05
   2 -10   4  351.42   12.72
   2  10   4  395.16   16.32
  -2  10  -4  362.94   13.14
   2 -10   5   31.05    1.67
  -2  10  -5   34.10    2.47
  -2 -10  -5   37.16    3.63
  -2  10  -5   28.41    3.22
  -2 -10  -5   33.86    1.88
  -2  10  -5   32.23    3.39
   2  10   5   29.78    3.87
  -2  10  -6   -0.14    1.04
  -2 -10  -6    1.60    1.68
  -2  10  -6   -0.67    1.96
  -2 -10  -6   -0.31    2.17
  -2  10  -6    0.26    1.60
   2  10   6    0.32    1.67
  -2 -10  -6    0.72    0.85
  -2 -10  -7   83.24    5.90
  -2  10  -7   85.02    4.69
  -2  10  -7   78.15    5.67
  -2 -10  -8  366.63   16.24
  -2  10  -8  378.04   14.65
  -2  10  -8  368.50   15.99
  -2  10  -9   87.17    5.24
  -2  10  -9   86.21    6.05
  -2  10 -10    4.55    1.67
  -2 -10 -10    4.90    1.50
  -2  10 -10    4.96    2.04
  -2 -10 -11  143.88    6.83
  -2  10 -11  116.81    7.01
  -2  10 -12   92.59    5.99
  -2  10 -12   84.95    3.57
  -2  10 -13  826.27   29.82
  -2  10 -13  742.31   26.58
   2  10  13  768.87   36.44
  -2  10 -14  439.96   18.66
  -2  10 -14  438.98   15.90
   2  10  14  396.66   25.24
  -2  10 -15  163.49    6.77
  -2  10 -15  138.92    8.64
  -2 -10 -15  156.79    8.33
   2  10  15  159.95    8.57
   2  10  15  157.76   15.60
   2  10  16   60.25    4.88
  -2  10 -16   57.31    5.23
  -2 -10 -16   66.66    4.97
   2  10  16   57.05   10.41
   2  10  17   49.56    4.45
  -2 -10 -17   54.29    4.59
  -2  10 -17   47.16    5.06
   2  10  18   14.09    2.74
  -2  10 -18   13.42    3.10
  -2 -10 -18   12.54    2.77
   2  10  18   12.99    8.30
  -2  10 -19   -1.52    2.52
  -2 -10 -19    1.80    1.92
   2  10  19   -3.01    7.71
   2  10  19    0.97    1.99
  -2  10 -20  180.61   10.73
  -2 -10 -20  163.23    9.57
   2  10  20  176.77    9.05
  -2  10 -21  284.07   15.26
  -2 -10 -21  322.65   14.88
   2  10  21  305.82   13.82
  -2 -10 -22   30.07    4.27
  -2  10 -22   33.05    4.85
   2  10  22   24.81    4.34
  -2  10 -23   58.98    6.69
  -2 -10 -23   69.05    6.23
  -2 -10 -24   56.45    5.77
  -2  10 -24   44.78    5.92
  -2  10 -25    7.02    3.50
  -2 -10 -25    2.88    2.75
  -2 -10 -26    3.88    2.91
  -2  10 -26    0.52    3.13
  -2  10 -27   44.95    6.17
  -2 -10 -27   41.84    5.55
  -2 -10 -28   50.48    6.15
  -2  10 -28   38.13    6.04
  -2 -10 -29   45.33    6.39
  -2 -10 -30   29.43    5.56
   2 -12 -29    1.39    3.19
   2  12 -28   -2.25    3.46
   2 -12 -28   -1.34    2.98
   2  12 -27    2.73    3.56
   2 -12 -27    2.13    3.09
   2  12 -26  132.48   10.40
   2 -12 -26  143.08    9.58
   2  12 -25   92.21    8.46
   2 -12 -25  111.91    8.23
   2  12 -24   15.65    4.21
   2 -12 -24   19.89    3.85
  -2  12  23   -0.96    5.67
   2  12 -23   -0.47    3.06
   2 -12 -23    1.07    2.74
  -2  12  22  235.71   15.95
   2 -12 -22  266.48   12.94
   2  12 -22  223.63   13.43
  -2  12  21    2.45    3.48
   2 -12 -21    3.20    2.45
   2  12 -21    7.76    3.29
  -2  12  20    6.40    3.20
   2  12 -20    3.29    2.60
   2 -12 -20   -0.30    2.15
  -2  12  19   -1.47    2.40
   2 -12 -19    1.13    2.16
   2  12 -19    0.39    2.52
  -2  12  18  704.69   27.74
   2  12 -18  657.21   27.74
   2 -12 -18  708.15   26.51
  -2  12  17   24.61    3.93
  -2  12  17   13.58    8.44
   2  12 -17   24.55    3.83
   2 -12 -17   25.63    3.33
  -2  12  16   20.52    3.74
   2  12 -16   20.65    3.32
   2 -12 -16   19.07    2.86
  -2  12  15  182.67   18.79
  -2  12  15  165.48    9.88
   2  12 -15  161.70    9.33
   2 -12 -15  183.04    8.62
  -2  12  14   91.32    6.84
  -2  12  14   89.13    4.58
   2  12 -14   91.13    6.21
   2 -12 -14   90.98    5.23
   2  12 -14   73.66    3.74
  -2  12  14   89.17   12.21
  -2  12  13   19.53    6.71
   2 -12 -13   22.24    2.56
  -2  12  13   23.30    2.40
  -2  12  13   31.78    4.24
   2  12 -13   19.95    2.98
   2  12 -13   22.35    1.81
  -2  12  12  176.74   10.24
  -2  12  12  178.42    7.89
   2 -12 -12  181.79    7.81
   2  12 -12  163.71    8.79
   2  12 -12  172.63    6.88
  -2  12  11  308.58   14.71
  -2  12  11  327.16   12.43
   2  12 -11  299.23   13.10
   2 -12 -11  292.48   11.62
   2  12 -11  295.87   15.02
  -2  12  10   79.17    6.59
   2 -12 -10   87.14    4.26
   2  12 -10   90.58    5.55
  -2  12  10   90.72    9.01
   2  12 -10   88.67    7.22
  -2  12  10   89.34    5.24
   2 -12  -9 1172.40   39.56
   2  12  -9 1173.99   41.46
  -2  12   9 1237.95   47.00
   2  12  -9 1206.91   44.45
  -2  12   9 1214.79   41.43
  -2 -12   8   14.53    1.73
  -2  12   8   20.23    2.80
   2 -12  -8   14.61    1.02
   2  12  -8   14.39    2.15
   2  12  -8   15.29    3.40
  -2  12   8   18.24    4.12
  -2  12   7  492.63   22.06
   2  12  -7  492.87   18.38
  -2  12   7  520.52   19.12
   2  12  -7  488.55   21.38
  -2 -12   7  483.67   17.85
  -2  12   6  384.68   17.61
   2  12  -6  388.17   14.42
  -2  12   6  387.61   15.42
   2  12  -6  368.49   17.40
  -2 -12   6  373.51   14.39
  -2  12   5   11.17    2.88
   2  12  -5   16.41    1.74
   2  12  -5   14.49    3.10
  -2 -12   5   12.48    1.87
  -2  12   5   14.05    2.48
   2  12  -4  311.90   11.14
  -2  12   4  319.49   12.98
   2  12  -4  321.73   14.86
  -2 -12   4  289.22   10.28
  -2 -12   4  286.61   11.98
  -2  12   4  325.62   14.73
   2  12  -3  258.37    9.22
  -2  12   3  257.77   11.41
   2  12  -3  250.98   12.82
  -2 -12   3  235.21   10.54
  -2  12   3  243.68   12.62
  -2  12   2  664.82   24.69
  -2  12   2  655.04   26.15
   2  12  -2  650.27   26.34
   2  12  -2  658.68   21.85
   2 -12  -2  635.01   24.31
  -2 -12   2  649.85   24.09
   2 -12  -1  338.59   15.44
   2  12  -1  344.52   15.78
   2 -12  -1  323.64   13.68
  -2 -12   1  344.21   13.94
  -2  12   1  354.51   15.71
  -2  12   1  330.80   14.32
   2 -12   0  613.21   20.97
   2  12   0  606.00   24.69
   2 -12   0  631.69   24.37
  -2  12   0  611.88   24.34
  -2 -12   0  611.01   22.92
   2 -12   0  591.91   22.20
  -2  12   0  582.95   23.15
   2 -12   1    4.11    0.87
  -2 -12  -1    2.50    1.70
   2 -12   1    5.42    1.50
   2  12   1    4.32    2.43
   2  12   1    4.83    2.38
  -2  12  -1    2.47    1.93
   2  12   2  794.48   27.47
   2 -12   2  687.26   25.03
  -2 -12  -2  705.47   26.71
  -2  12  -2  694.26   27.49
   2  12   2  707.13   28.21
   2 -12   3   10.02    1.48
  -2 -12  -3   11.26    2.31
  -2  12  -3    7.64    2.45
   2  12   3   10.29    2.86
   2  12   3   10.46    2.61
  -2  12  -3   10.96    1.07
   2  12   4   78.38    6.38
  -2  12  -4   86.13    3.91
  -2 -12  -4   75.45    5.62
   2  12   4   90.26    5.87
  -2  12  -4   75.81    5.93
   2 -12   4   83.95    3.99
   2 -12   5   -0.07    0.74
  -2  12  -5   -0.31    1.56
  -2  12  -5   -0.22    0.96
   2  12   5   -0.48    2.06
  -2 -12  -5   -0.57    1.82
   2  12   5    1.10    2.11
  -2  12  -6  263.36   12.47
  -2  12  -6  243.33   10.03
   2  12   6  280.24   11.77
  -2 -12  -6  248.37   12.22
   2  12   6  228.86   12.78
  -2 -12  -7  257.83   12.34
  -2 -12  -7  235.25    8.73
  -2  12  -7  255.69   12.38
  -2 -12  -7  239.53    8.76
   2  12   7  267.75   11.30
  -2  12  -7  240.18   10.01
   2  12   7  243.87   13.03
  -2 -12  -8    0.33    1.94
  -2 -12  -8    0.94    0.98
  -2  12  -8    0.66    1.77
   2  12   8   -0.87    1.90
  -2  12  -8    2.38    1.38
  -2 -12  -8    1.22    0.85
   2  12   8   -0.41    2.36
  -2 -12  -9    3.16    2.11
  -2 -12  -9    1.99    1.20
   2  12   9    4.43    2.76
  -2 -12  -9    4.07    1.06
  -2  12  -9    6.25    1.63
   2  12   9    4.83    1.99
  -2  12  -9    5.04    2.27
  -2  12 -10   16.72    2.35
  -2 -12 -10   21.12    2.03
   2  12  10   21.26    2.77
  -2 -12 -10   23.61    3.80
  -2  12 -10   19.64    3.39
   2  12  11  201.08    9.26
  -2  12 -11  199.50    9.58
  -2 -12 -11  197.52    8.46
  -2 -12 -11  193.23   11.25
  -2  12 -11  208.82   11.06
   2  12  12   65.29    4.46
  -2  12 -12   61.35    4.78
  -2 -12 -12   57.13    3.88
  -2 -12 -12   62.93    6.08
  -2  12 -12   63.87    5.79
  -2  12 -13  120.80    7.35
   2  12  13  129.49    6.67
  -2 -12 -13  122.37    6.44
  -2  12 -13  131.13    8.54
  -2  12 -14  315.21   14.38
  -2 -12 -14  312.02   13.20
   2  12  14  322.34   12.96
  -2  12 -14  328.49   15.57
  -2  12 -15  572.16   22.77
  -2 -12 -15  570.37   21.46
   2  12  16   89.75   12.58
   2  12  16   85.93    6.45
  -2  12 -16   82.45    6.35
  -2 -12 -16   75.56    5.43
   2  12  17   35.45    9.39
   2  12  17   41.70    4.57
  -2  12 -17   53.07    5.14
  -2 -12 -17   51.62    4.29
   2  12  18  165.73    9.40
   2  12  18  145.29   17.60
  -2  12 -18  172.26   10.04
  -2 -12 -18  163.28    8.85
   2  12  19   68.35   12.99
   2  12  19   65.65    5.47
  -2  12 -19   64.99    6.17
  -2 -12 -19   68.33    5.43
   2  12  20  230.50   23.04
   2  12  20  222.52   11.24
  -2  12 -20  225.62   12.52
  -2 -12 -20  221.03   11.31
   2  12  21    2.34    2.48
  -2  12 -21    0.43    2.83
  -2 -12 -21    5.16    2.64
   2  12  22   95.06   16.27
   2  12  22   88.85    6.67
  -2  12 -22   92.13    7.88
  -2 -12 -22  110.23    7.45
  -2  12 -23   75.65    7.42
  -2 -12 -23   90.35    6.92
  -2 -12 -24   10.90    3.22
  -2  12 -24    7.80    3.44
  -2 -12 -25   32.75    4.51
  -2  12 -25   35.62    5.48
  -2 -12 -26   81.97    7.25
  -2  12 -26   83.69    8.10
  -2 -12 -27    9.95    3.50
  -2  12 -27    8.28    4.08
  -2 -12 -28    3.60    3.29
  -2 -12 -29   32.39    5.63
   2  14 -27    2.20    3.43
   2  14 -26   -0.53    3.59
   2  14 -25   96.59    8.77
   2  14 -24   48.54    6.21
  -2  14  23   51.81    8.34
   2  14 -23   58.69    6.40
  -2  14  22    7.90    4.23
   2  14 -22   10.34    3.53
   2 -14 -21    5.39    2.62
  -2  14  21    3.59    2.97
   2  14 -21    4.73    3.06
   2 -14 -20   10.92    2.80
  -2  14  20   10.06    3.30
   2  14 -20   13.55    3.59
   2 -14 -19    1.55    2.01
   2  14 -19    0.78    2.51
  -2  14  19    3.67    3.00
  -2  14  19   -6.86    9.56
  -2  14  18   48.50   12.36
   2  14 -18   65.13    5.67
   2 -14 -18   58.50    4.70
  -2  14  18   49.11    5.73
  -2  14  17   54.90   12.33
  -2  14  17   65.66    6.54
   2 -14 -17   82.31    5.31
   2  14 -17   67.89    5.96
  -2  14  16  176.67   19.36
  -2  14  16  192.60   11.65
   2  14 -16  196.07   10.92
   2 -14 -16  217.60    9.57
   2  14 -16  212.25   12.93
  -2  14  15  111.02    8.36
   2  14 -15  119.79    9.23
  -2  14  15   99.67   14.04
   2  14 -15  111.99    7.37
   2 -14 -15  117.44    6.17
  -2  14  14   18.38    3.90
   2  14 -14   15.95    3.96
  -2  14  14   16.51    7.10
   2  14 -14   17.30    2.95
   2 -14 -14   17.37    2.16
  -2  14  13   88.74    7.42
   2  14 -13   81.20    7.57
  -2  14  13   92.09   13.21
   2 -14 -13   81.84    4.37
   2  14 -13   75.80    5.73
  -2  14  12  363.41   17.59
   2  14 -12  350.57   15.08
   2 -14 -12  358.99   12.98
   2  14 -12  380.54   18.15
  -2  14  11   46.92    8.74
   2  14 -11   33.15    3.46
  -2  14  11   34.97    3.56
  -2  14  11   37.60    5.14
   2  14 -11   43.23    5.53
   2 -14 -11   38.77    2.10
  -2  14  10   51.62    5.77
   2  14 -10   50.56    4.11
  -2  14  10   65.84    8.53
   2  14 -10   57.49    6.10
  -2  14  10   58.60    4.47
   2  14  -9  443.37   17.31
  -2  14   9  425.88   22.50
   2  14  -9  470.28   20.99
  -2  14   9  456.92   18.01
  -2  14   8   97.86    6.13
  -2  14   8   97.90    8.61
   2  14  -8   88.92    5.15
   2  14  -8   98.89    8.01
  -2 -14   8   90.89    4.67
  -2  14   7  302.37   12.88
   2  14  -7  288.91   11.36
   2  14  -7  278.48   14.77
  -2 -14   7  270.47   11.23
  -2  14   7  294.45   15.56
   2  14  -6   15.82    1.81
  -2 -14   6   13.36    2.06
   2  14  -6   17.82    3.68
  -2  14   6   15.92    3.85
   2  14  -5   54.59    5.56
   2  14  -5   47.26    2.76
  -2 -14   5   45.01    3.48
  -2  14   5   43.42    5.42
   2  14  -4   64.61    6.32
   2  14  -4   69.40    3.16
   2 -14  -4   69.32    5.34
  -2  14   4   74.98    6.52
  -2 -14   4   65.48    4.47
   2 -14  -3   32.99    3.65
   2  14  -3   33.65    4.58
  -2  14   3   42.83    5.02
  -2 -14   3   37.00    3.37
   2 -14  -2  264.91   12.19
   2  14  -2  277.44   14.20
  -2  14   2  283.86   14.13
  -2 -14   2  274.34   11.92
   2 -14  -1   68.37    3.73
   2 -14  -1   71.20    4.93
  -2 -14   1   72.53    5.02
   2  14  -1   70.24    6.38
  -2  14   1   66.78    6.07
  -2 -14   0   69.08    5.14
   2 -14   0   72.04    4.77
   2  14   0   71.51    6.46
   2 -14   0   76.74    3.57
  -2  14   0   70.50    6.13
  -2  14  -1   27.48    3.90
   2  14   1   21.82    3.96
   2 -14   1   21.58    1.36
  -2 -14  -1   20.43    2.97
   2 -14   1   22.51    2.57
   2 -14   2   13.07    1.95
  -2 -14  -2   13.43    2.73
  -2  14  -2    9.43    2.79
   2  14   2    9.83    2.99
   2 -14   3    1.21    1.34
  -2  14  -3   -0.36    2.39
   2  14   3    2.90    2.58
  -2 -14  -3   -0.58    1.99
  -2  14  -4  603.04   20.37
  -2 -14  -4  634.80   24.41
   2 -14   4  643.69   21.49
  -2  14  -4  588.35   20.40
   2  14   4  630.36   25.96
  -2  14  -4  632.52   25.15
  -2 -14  -5   78.05    6.08
   2 -14   5   74.18    3.71
  -2  14  -5   80.20    3.80
   2  14   5   75.87    7.01
  -2  14  -5   91.62    6.88
  -2 -14  -6   28.62    4.13
   2 -14   6   28.79    1.62
  -2  14  -6   32.34    4.44
   2  14   6   27.13    4.86
  -2  14  -6   38.36    2.57
  -2  14  -7  731.69   25.98
  -2  14  -7  753.69   29.49
  -2 -14  -7  723.79   29.02
   2  14   7  748.53   30.66
  -2  14  -8  530.99   22.24
   2  14   8  541.38   23.62
  -2  14  -8  503.96   19.07
  -2 -14  -8  508.16   22.01
  -2 -14  -9  197.52   11.07
  -2 -14  -9  177.11    6.59
  -2 -14  -9  183.69    6.65
   2  14   9  205.58   12.60
  -2  14  -9  211.37   11.28
   2  14   9  216.75   10.05
  -2  14  -9  192.09    8.69
  -2 -14 -10   63.92    6.18
   2  14  10   73.29    8.34
  -2 -14 -10   71.26    3.44
  -2  14 -10   84.45    6.75
   2  14  10   80.02    5.52
  -2  14 -10   66.50    4.68
  -2 -14 -10   67.55    3.37
  -2 -14 -11   11.03    3.56
  -2 -14 -11    7.58    1.53
   2  14  11   12.11    2.71
   2  14  11    5.01    4.82
  -2  14 -11   10.34    2.34
  -2 -14 -11   10.84    1.55
  -2  14 -11   10.48    3.29
  -2 -14 -12  313.46   12.68
  -2  14 -12  361.02   14.72
  -2 -14 -12  343.68   12.96
  -2 -14 -12  352.09   17.03
  -2  14 -12  366.75   16.93
  -2 -14 -13  193.59    8.38
  -2  14 -13  175.21    9.57
  -2 -14 -13  187.60   11.81
  -2  14 -13  204.15   11.63
  -2 -14 -14    0.17    1.70
  -2  14 -14   -0.58    2.25
  -2 -14 -14   -1.93    3.73
  -2  14 -14   -0.43    3.08
  -2 -14 -15  831.22   28.90
  -2  14 -15  763.00   30.35
  -2 -14 -15  775.89   33.00
  -2  14 -15  790.02   32.12
   2  14  16    1.54    2.93
  -2  14 -16    1.98    2.34
  -2 -14 -16    1.28    1.93
  -2 -14 -16   -3.12    3.90
  -2  14 -16   -1.32    3.50
   2  14  17  188.42   20.20
   2  14  17  231.94   12.50
  -2  14 -17  216.47   12.82
  -2 -14 -17  223.81   14.08
  -2  14 -17  209.06   11.71
  -2 -14 -17  243.78   10.78
   2  14  18   21.62    4.09
  -2 -14 -18   22.11    3.25
  -2  14 -18   16.78    3.62
   2  14  18   32.01   11.05
  -2 -14 -18   16.74    4.80
  -2  14 -18   18.27    3.95
   2  14  19   72.39    6.43
  -2  14 -19   80.51    7.47
  -2 -14 -19   69.19    7.85
  -2  14 -19   86.15    6.96
  -2 -14 -19   85.51    5.97
   2  14  20    7.38    3.05
  -2 -14 -20    9.83    2.77
  -2  14 -20    9.55    3.31
   2  14  20    3.52    8.67
  -2  14 -20    6.64    3.35
  -2 -14 -20   11.31    4.55
  -2 -14 -21   23.93    5.43
  -2 -14 -21   23.40    3.81
  -2  14 -21   25.77    4.44
   2  14  21   27.16    4.24
   2  14  21   25.29   11.42
  -2 -14 -22   39.15    6.82
  -2  14 -22   38.46    5.35
   2  14  22   52.08   17.13
  -2 -14 -23   15.58    5.38
  -2  14 -23   18.27    4.27
   2  14  23   24.45   13.11
  -2  14 -24   34.68    5.43
  -2  14 -25    3.67    3.47
  -2  14 -26  134.62   10.79
   2  16 -24   31.91    7.04
   2  16 -23   21.90    5.23
  -2  16  22    8.28    4.36
   2  16 -22    7.03    4.28
   2  16 -21   84.65    8.71
  -2  16  21   68.87    7.48
   2  16 -20    1.20    3.50
  -2  16  20   -7.53   12.98
  -2  16  20   -5.59    3.92
   2  16 -19   48.02    6.61
  -2  16  19   35.24   12.60
  -2  16  19   43.67    5.96
   2  16 -18   15.99    4.57
  -2  16  18   14.33    9.18
  -2  16  18   16.72    4.32
   2  16 -17   19.03    4.74
  -2  16  17   13.58    4.16
  -2  16  17   17.28    8.35
   2  16 -16    0.32    2.20
   2  16 -16    3.85    3.20
  -2  16  16    4.69    3.36
  -2  16  16    1.62    5.54
   2  16 -15   91.92    6.59
   2  16 -15   94.39    8.71
  -2  16  15  108.77    8.76
  -2  16  15  100.28   14.48
   2  16 -14   24.81    3.44
   2  16 -14   27.80    4.81
  -2  16  14   22.56    4.54
  -2  16  14   31.03    8.55
   2  16 -13  205.86   10.16
   2  16 -13  235.77   13.72
  -2  16  13  212.80   12.88
   2  16 -12  327.88   14.23
  -2  16  12  338.87   17.61
  -2  16  12  296.09   22.01
   2  16 -11  146.24    7.59
  -2  16  11  141.35   13.42
  -2  16  11  159.15   10.59
   2  16 -11  142.29   10.45
  -2  16  10    4.75    3.97
   2  16 -10    6.09    3.50
  -2  16  10   -3.40    3.14
  -2  16   9   91.12    9.46
   2  16  -9   99.58    8.42
   2 -16  -9   93.69    7.46
  -2  16   8    6.11    3.99
  -2 -16   8    3.33    1.29
   2 -16  -8    2.27    2.62
   2  16  -8    3.93    3.14
  -2  16   7   62.42    7.30
   2  16  -7   73.77    7.04
   2 -16  -7   66.90    6.02
  -2 -16   7   63.89    4.01
  -2  16   6  180.27   11.62
   2  16  -6  165.15   10.97
   2 -16  -6  156.10    9.52
  -2 -16   6  163.28    7.69
  -2  16   5    5.32    3.27
   2  16  -5    2.35    2.75
   2 -16  -5    2.89    2.33
  -2 -16   5    9.47    1.98
  -2  16   4   81.72    7.45
   2  16  -4   77.31    7.16
   2 -16  -4   76.26    6.03
  -2 -16   4   78.78    5.11
  -2  16   3  674.43   28.47
   2  16  -3  688.69   28.62
   2 -16  -3  664.10   26.11
  -2 -16   3  677.12   25.24
  -2  16   2   20.44    4.26
   2  16  -2   22.57    4.48
  -2 -16   2   14.14    2.74
   2 -16  -2   18.60    2.25
   2 -16  -2   18.36    3.11
   2 -16  -1  257.54   12.02
  -2  16   1  247.99   14.14
   2  16  -1  265.41   14.48
  -2 -16   1  261.25   12.20
   2 -16  -1  274.65   10.18
   2 -16   0   -1.10    2.09
   2 -16   0    0.74    0.95
  -2 -16   0    0.27    2.09
  -2  16   0    0.86    2.87
   2  16   0   -0.46    2.98
  -2  16  -1  193.45   11.72
   2  16   1  192.38   12.07
  -2 -16  -1  210.88   10.45
   2 -16   1  186.07    9.06
  -2 -16  -2   13.11    2.93
   2  16   2   19.22    4.23
  -2  16  -2   16.04    3.88
   2 -16   2   13.49    2.22
  -2 -16  -3   43.74    4.65
   2 -16   3   40.92    3.21
  -2  16  -3   40.98    5.12
   2  16   3   37.47    5.33
   2  16   4   42.29    5.75
  -2 -16  -4   50.42    5.04
   2 -16   4   45.86    3.16
  -2  16  -4   51.37    5.57
   2  16   5    6.86    3.41
  -2 -16  -5    4.26    2.57
   2 -16   5    3.24    1.19
  -2  16  -5    2.93    2.86
  -2 -16  -6   80.55    6.52
  -2  16  -6   78.40    6.86
   2 -16   6   66.46    2.88
   2  16   6   86.70    7.91
   2  16   7   81.86    7.74
  -2 -16  -7   76.03    6.67
  -2  16  -7   74.84    6.90
   2  16   8   35.45    5.67
  -2 -16  -8   31.03    4.66
  -2  16  -8   41.74    5.16
   2  16   9  115.86    9.79
  -2 -16  -9  103.84    8.35
  -2  16  -9  123.09    8.81
   2  16  10  220.08   14.54
  -2 -16 -10  209.38   12.49
  -2  16 -10  213.29   12.52
   2  16  11   89.12    9.52
  -2 -16 -11   93.81    7.99
  -2  16 -11  108.38    8.37
   2  16  12   79.99    9.56
  -2 -16 -12   68.77    7.22
  -2  16 -12   75.41    7.31
   2  16  13  431.53   26.04
  -2 -16 -13  446.28   21.52
  -2  16 -13  472.66   21.49
  -2 -16 -14   48.43    6.27
  -2  16 -14   40.17    5.55
  -2 -16 -15  123.17    9.90
  -2  16 -15  118.93    9.30
  -2 -16 -16   11.76    4.13
   2  16  16    0.89    3.36
  -2  16 -16   10.20    3.29
  -2 -16 -17   73.56    8.14
   2  16  17   73.08    7.18
  -2  16 -17   95.02    8.16
  -2 -16 -18   15.56    4.87
  -2  16 -18   21.95    4.63
   2  16  18   20.36    4.25
   2  16  19    9.04   11.95
  -2 -16 -19    3.09    4.17
  -2  16 -19   -1.01    3.80
   2  16  19   -0.43    3.40
  -2 -16 -20    8.91    4.86
   2  16  20    7.43    3.84
  -2  16 -20    3.08    3.44
   2  16  21  169.12   10.63
  -2  16 -21  163.45   11.61
  -2  18  21   -2.14    4.05
   2  18 -21    6.48    4.69
  -2  18  20    3.15    3.84
   2  18 -20    2.53    3.80
   2 -18 -19   -2.50    5.18
  -2  18  19    4.19    3.89
   2  18 -19    0.62    4.07
   2 -18 -18  202.63   14.30
  -2  18  18  216.62   13.51
   2  18 -18  207.96   14.12
   2 -18 -17  172.10   12.37
   2  18 -17  152.47   12.03
  -2  18  17  147.73   11.24
  -2  18  16   97.86   16.63
   2 -18 -16  121.09   10.60
   2  18 -16  132.17   11.04
   2 -18 -15  160.65   11.88
   2  18 -15  192.87   12.87
  -2  18  15  169.43   20.14
  -2  18  15  173.43   12.05
  -2  18  14    4.41    6.95
   2 -18 -14    8.97    4.20
   2  18 -14    8.76    4.39
  -2  18  14   15.28    4.41
  -2  18  13    6.54    6.18
   2 -18 -13    0.51    3.16
   2  18 -13    4.63    3.47
  -2  18  13    6.05    4.02
  -2  18  12   -2.33    5.25
   2 -18 -12    1.46    3.19
   2  18 -12    1.72    3.08
  -2  18  12   -0.55    3.55
  -2  18  11   24.36    7.48
   2 -18 -11   39.33    5.46
   2  18 -11   39.47    5.99
  -2  18  11   22.62    5.31
  -2  18  10   15.04    6.07
   2 -18 -10   17.94    4.39
   2  18 -10   20.09    4.98
  -2  18  10   22.07    4.96
  -2  18   9  416.38   23.90
   2 -18  -9  418.44   19.56
   2  18  -9  414.77   20.96
  -2  18   9  402.95   20.80
   2  18  -8    5.44    3.79
   2 -18  -8    4.93    3.22
  -2  18   8   -0.70    4.72
   2  18  -7  174.02   12.00
   2 -18  -7  185.81   10.81
  -2  18   7  151.86   12.35
   2  18  -6  217.15   13.70
   2 -18  -6  223.32   12.24
  -2  18   6  233.03   14.86
  -2 -18   5   15.83    2.52
   2  18  -5   13.72    4.21
   2 -18  -5    8.78    3.03
  -2  18   5   21.00    4.74
  -2 -18   4    7.98    2.32
   2  18  -4    5.76    3.73
   2 -18  -4   10.23    3.09
  -2  18   4    6.38    3.64
  -2 -18   3   80.37    5.67
   2  18  -3   84.45    8.06
   2 -18  -3   98.06    6.73
  -2  18   3   90.02    8.40
  -2 -18   2   55.77    4.69
   2  18  -2   43.63    6.23
   2 -18  -2   54.08    4.92
  -2  18   2   57.46    6.68
  -2 -18   1  100.40    6.52
   2  18  -1   86.70    8.27
   2 -18  -1   87.29    6.26
  -2  18   1  100.51    8.51
   2 -18   0   54.21    4.62
  -2 -18   0   63.20    5.42
   2  18   0   62.92    6.93
  -2  18   0   66.46    6.95
   2  18   1   41.56    6.14
  -2  18  -1   49.82    6.35
   2 -18   1   56.13    4.42
  -2 -18  -1   62.98    5.41
  -2 -18  -2  285.80   13.85
   2 -18   2  283.89   12.00
   2  18   2  282.78   16.00
  -2  18  -2  268.69   15.45
  -2 -18  -3   80.86    6.54
   2 -18   3   76.42    4.69
   2  18   3   77.68    8.09
  -2  18  -3   81.82    7.79
   2  18   4    7.05    3.93
  -2 -18  -4    5.19    2.91
  -2  18  -4    9.54    3.71
   2  18   5   74.11    7.72
  -2 -18  -5   70.82    6.48
  -2  18  -5   64.52    6.95
   2  18   6  138.11   10.79
  -2 -18  -6  133.50    9.27
  -2  18  -6  129.60    9.85
   2  18   7  373.76   19.60
  -2 -18  -7  339.40   17.16
  -2  18  -7  356.70   17.99
   2  18   8  259.16   16.22
  -2 -18  -8  280.99   14.69
  -2  18  -8  245.06   14.51
   2  18   9  124.28   10.97
  -2 -18  -9  110.12    8.83
  -2  18  -9  129.34    9.62
   2  18  10  215.02   15.37
  -2 -18 -10  222.01   13.31
  -2  18 -10  222.90   13.42
   2  18  11   15.16    5.53
  -2 -18 -11   17.51    4.61
  -2  18 -11   19.89    4.42
   2  18  12    2.72    4.72
  -2 -18 -12    2.08    3.54
  -2  18 -12    6.55    3.62
   2  18  13   46.62    8.69
  -2 -18 -13   41.36    5.97
  -2  18 -13   33.18    5.32
   2  18  14   79.72   12.01
  -2  18 -14   71.85    7.39
  -2 -18 -14   71.14    7.87
   2  18  15   50.94   11.28
  -2 -18 -15   58.68    7.45
   2  18  15   58.66    7.07
  -2  18 -15   60.47    7.18
  -2 -18 -16   -1.78    3.79
   2  18  16   -3.55    3.96
  -2  18 -16    0.53    3.48
  -2 -18 -17    6.75    4.72
   2  18  17    2.00    3.59
  -2  18 -17   11.73    4.33
  -2 -18 -18  148.67   11.72
   2  18  18  129.96   10.23
  -2  18 -18  131.11   10.69
   2  18  19   12.97    4.41
  -2  18 -19   14.64    4.62
   2  18  20   -1.41    3.73
  -2  20  16   12.93    4.93
   2 -20 -16   10.65    4.92
   2 -20 -15   75.58    8.67
  -2  20  15  109.42   10.00
   2  20 -15  101.47   10.21
   2 -20 -14   28.80    6.04
  -2  20  14   36.07    6.59
   2  20 -14   45.66    6.93
   2 -20 -13   39.05    6.21
  -2  20  13   39.79    6.76
   2  20 -13   39.06    6.70
   2 -20 -12  103.02    9.25
   2  20 -12  116.26   10.28
  -2  20  12  113.98   10.23
  -2  20  11    2.30    5.42
   2 -20 -11    0.50    3.39
   2  20 -11   -2.44    3.70
  -2  20  11    0.61    4.08
  -2  20  10   32.70    7.85
   2 -20 -10   22.42    4.96
   2  20 -10   29.02    5.99
  -2  20  10   30.78    6.10
  -2  20   9  316.25   21.75
   2 -20  -9  306.86   16.63
   2  20  -9  339.89   18.55
  -2  20   9  318.71   18.48
  -2  20   8    6.49    5.24
   2 -20  -8    6.58    3.62
   2  20  -8   -0.59    4.27
  -2  20   8    6.14    4.37
   2  20  -7  160.13   12.08
   2 -20  -7  151.70   10.06
  -2  20   7  141.61   12.76
   2 -20  -6   58.29    5.93
  -2  20   6   49.67    7.87
   2  20  -5    1.17    3.59
   2 -20  -5    0.75    2.71
  -2  20   5    0.64    4.11
   2  20  -4   59.94    7.46
   2 -20  -4   57.37    5.62
  -2  20   4   46.41    6.79
   2  20  -3   19.24    4.96
   2 -20  -3   11.78    3.11
  -2  20   3   19.84    4.80
   2  20  -2    3.49    3.72
  -2  20   2    5.12    3.92
   2  20  -1   34.40    5.99
  -2  20   1   42.38    6.07
   2  20   0    4.68    3.83
  -2 -20   0    5.30    2.65
  -2  20   0   12.64    4.13
  -2 -20  -1   87.63    6.87
  -2  20  -1   72.34    8.04
   2  20   1   94.49    9.04
  -2  20  -2   43.09    6.09
  -2 -20  -2   35.02    4.77
   2  20   2   42.10    6.60
  -2  20  -3    7.50    3.99
  -2 -20  -3    6.81    3.26
   2  20   3    7.80    4.27
  -2  20  -4   41.67    6.19
  -2 -20  -4   40.32    5.26
   2  20   4   40.69    6.89
  -2 -20  -5   77.55    7.09
  -2  20  -5   81.84    7.95
   2  20   5   71.54    8.59
  -2  20  -6   11.22    4.25
  -2 -20  -6    4.38    3.49
   2  20   6    5.73    5.02
  -2  20  -7  155.34   11.57
  -2 -20  -7  174.28   11.28
   2  20   7  180.93   13.23
  -2  20  -8   13.91    4.44
  -2 -20  -8   16.21    4.31
   2  20   8   21.73    6.16
  -2  20  -9   71.52    7.78
  -2 -20  -9   76.23    7.64
   2  20   9   69.29    9.38
  -2 -20 -10  204.73   13.09
  -2  20 -10  200.30   13.27
  -2 -20 -11   34.59    6.08
  -2  20 -11   27.72    5.58
  -2 -20 -12  142.81   11.06
  -2  20 -12  159.26   11.56
  -2 -20 -13   26.80    5.97
  -2  20 -13   34.07    6.11
   2  20  14    3.43    3.95
  -2 -20 -14    8.83    4.85
  -2  20 -14    6.08    4.19
   2  20  15  173.01   12.57
  -2 -20 -15  177.79   13.08
  -2  20 -15  166.69   12.25
   2  20  16    7.30    4.67
  -2  20 -16    7.85    4.35
   2  20  17    8.33    4.84
   2  20  18   11.93    4.97
   2 -22 -13   27.25    5.89
   2 -22 -12  106.24    9.66
  -2  22   1   15.03    5.07
  -2  22   0    1.84    4.56
  -2  22  -1  231.08   15.19
  -2  22  -2   -4.19    5.04
  -2  22  -3   38.12    6.72
  -2  22  -4   20.15    5.61
  -2  22  -5   33.00    6.23
  -2  22  -6    1.18    3.98
  -2  22  -7    2.94    4.26
  -2 -22  -8    8.04    3.90
  -2  22  -8    4.71    4.27
  -2 -22  -9   32.85    5.76
  -2  22  -9   30.07    5.84
  -2 -22 -10   22.68    5.24
  -2 -22 -11   71.06    8.05
  -2 -22 -12   88.94    9.25
   3  -1 -31   49.26    6.81
  -3   1  31   51.10    7.08
  -3  -1  31   29.12    6.01
   3  -1 -30    1.79    3.27
  -3   1  30   -0.58    3.63
  -3  -1  30    2.88    3.72
   3  -1 -29    5.72    3.43
  -3   1  29    1.67    3.11
  -3   1  29    2.61    2.97
  -3  -1  29    3.34    3.29
   3  -1 -28    4.92    3.23
  -3   1  28    3.38    2.79
  -3   1  28    3.24    3.15
  -3  -1  28    7.00    3.64
   3  -1 -27  368.46   18.13
  -3  -1  27  318.79   17.51
  -3   1  27  342.49   17.79
  -3   1  27  321.27   16.28
   3  -1 -26   23.40    4.39
  -3   1  26   22.45    4.17
  -3   1  26   24.92    4.89
  -3  -1  26   19.37    4.54
   3  -1 -25   13.76    3.71
  -3  -1  25   13.41    3.48
  -3   1  25   17.10    3.56
  -3   1  25    9.49    3.71
  -3  -1  25   16.27    4.02
   3  -1 -24   98.55    7.87
  -3  -1  24   80.70    6.72
  -3  -1  24   89.50    7.61
  -3   1  24   83.42    6.68
   3  -1 -23  409.67   18.82
  -3  -1  23  381.60   17.79
  -3   1  23  408.26   17.82
  -3  -1  23  385.20   18.79
   3   1 -22  133.94    6.38
   3  -1 -22  133.44    9.02
  -3  -1  22  129.33    9.06
  -3   1  22  130.62    8.21
  -3  -1  22  120.96    8.24
   3   1 -21   10.23    2.26
   3  -1 -21   16.28    1.98
  -3  -1  21   10.09    3.35
  -3   1  21   10.76    2.60
  -3  -1  21   15.58    3.16
   3  -1 -21   12.61    3.15
   3   1 -20    4.06    1.58
   3  -1 -20    4.78    1.47
   3   1 -20    9.79    2.84
  -3  -1  20    4.63    2.32
  -3   1  20    2.12    1.84
  -3  -1  20    6.00    2.18
   3  -1 -20    3.25    1.95
   3   1 -19    7.02    3.60
   3   1 -19    4.77    1.69
   3  -1 -19    4.15    1.45
  -3   1  19    6.09    2.14
  -3  -1  19    1.83    2.23
  -3  -1  19    6.31    2.16
   3  -1 -19    3.74    2.04
   3   1 -18  304.04   19.98
   3   1 -18  362.53   13.73
   3  -1 -18  381.67   13.58
  -3  -1  18  344.63   16.23
  -3   1  18  341.52   15.35
  -3  -1  18  355.12   15.64
   3  -1 -18  339.15   15.82
   3   1 -17 1210.33   40.62
   3  -1 -17 1224.99   40.48
  -3   1  17 1169.71   42.48
  -3  -1  17 1207.88   43.54
  -3  -1  17 1190.17   42.56
   3  -1 -17 1159.27   42.91
   3   1 -16   15.70    7.92
   3   1 -16   21.32    2.20
   3  -1 -16   21.32    2.21
   3  -1 -16   25.96    6.57
  -3  -1  16   24.22    3.53
  -3   1  16   22.35    3.13
  -3  -1  16   22.28    3.06
   3  -1 -16   18.52    3.04
   3   1 -15 1233.03   43.49
   3  -1 -15 1327.27   42.81
   3  -1 -15 1268.47   43.72
  -3  -1  15 1362.39   46.45
  -3  -1  15 1219.58   45.15
  -3   1  15 1309.11   45.61
   3  -1 -15 1223.24   45.50
   3  -1 -14  125.57    6.35
   3  -1 -14  136.85    5.26
   3   1 -14  134.56    5.86
   3  -1 -14  153.52   13.74
   3   1 -14  115.14    7.13
   3  -1 -14  119.46    7.08
  -3   1  14  125.97    7.48
  -3  -1  14  133.43    7.13
  -3  -1  14  136.13    7.80
   3  -1 -13  119.48    4.65
   3   1 -13  103.98    5.09
   3   1 -13  108.29    6.40
   3  -1 -13  118.04    5.96
  -3  -1  13  128.13    7.16
  -3  -1  13  109.03    6.22
   3  -1 -12   48.80    2.33
   3   1 -12   40.41    2.64
   3   1 -12   43.67    3.64
  -3  -1  12   42.60    3.48
   3  -1 -11  873.30   28.09
   3   1 -11  876.50   30.38
   3   1 -11  772.07   28.57
   3  -1 -11  867.25   30.63
  -3  -1  11  836.79   30.00
   3  -1 -10   86.49    3.55
   3   1 -10   91.44    5.16
  -3  -1  10  104.84    5.58
   3   1 -10   82.04    4.01
  -3   1  10  110.63    5.56
  -3  -1  10   89.98    5.04
   3  -1 -10   99.68    6.04
   3   1  -9   19.79    2.11
  -3  -1   9   19.47    2.38
  -3   1   9   19.78    2.39
   3  -1  -9   15.35    1.02
  -3  -1   9   16.77    2.05
   3  -1  -9   16.22    2.71
  -3   1   8  170.63    7.31
   3   1  -8  155.20    7.28
  -3  -1   8  166.58    7.31
   3  -1  -8  178.56    9.40
   3   1  -7  318.16   12.16
  -3   1   7  310.89   11.97
  -3  -1   7  307.39   12.08
   3  -1  -7  349.53   15.12
  -3   1   6  530.91   19.18
   3   1  -6  539.53   19.33
   3  -1  -6  596.02   22.88
  -3  -1   6  542.84   19.36
  -3  -1   5  525.92   18.63
   3   1  -5  507.64   18.61
  -3   1   5  522.46   18.51
   3   1  -5  543.94   18.53
   3  -1  -5  559.61   22.04
   3   1  -4  649.78   21.81
  -3  -1   4  609.41   21.90
  -3   1   4  633.68   21.82
   3   1  -4  634.33   21.96
   3   1  -4  625.92   21.74
   3  -1  -4  708.66   25.34
   3   1  -3 3391.94  110.43
   3   1  -3 3287.54  110.57
  -3   1   3 3326.90  110.44
   3   1  -3 3522.47  110.41
   3   1  -3 3280.43  110.41
   3  -1  -3 3613.14  113.60
  -3   1   2   64.54    3.04
   3   1  -2   69.37    3.09
   3   1  -2   61.76    3.01
  -3   1   2   60.90    2.94
   3  -1  -2   67.97    4.56
   3   1  -2   64.01    2.81
   3   1  -1  185.06    6.58
  -3   1   1  185.11    6.94
   3  -1  -1  175.40    8.04
  -3   1   1  194.71   10.43
   3   1  -1  183.88    6.95
  -3   1   1  189.42    6.91
   3   1  -1  192.55    7.04
  -3   1   0  471.65   16.07
  -3   1   0  484.13   18.85
  -3   1   0  471.86   16.14
   3   1   0  471.79   16.20
  -3  -1   0  453.90   16.26
   3   1   0  487.38   16.31
  -3  -1  -1  430.83   15.23
  -3   1  -1  437.05   14.94
  -3  -1  -1  438.25   14.93
  -3   1  -1  453.93   16.79
   3  -1   2   97.33    4.11
  -3  -1  -2  106.03    4.52
  -3   1  -2  106.41    4.15
   3  -1   2   98.46    4.23
  -3   1  -2  107.14    3.94
  -3   1  -2  109.43    5.19
  -3  -1  -2  106.34    4.20
   3   1   2  107.30    4.18
  -3   1  -3  619.53   20.58
   3   1   3  632.65   20.82
   3  -1   3  616.67   20.68
  -3   1  -3  600.92   21.37
   3  -1   3  608.28   20.58
  -3  -1  -3  603.11   20.72
  -3  -1  -3  631.40   21.21
   3  -1   3  604.77   20.68
  -3   1  -3  598.10   20.69
  -3   1  -4 1484.09   52.27
   3  -1   4 1600.34   51.81
   3  -1   4 1601.24   52.02
  -3   1  -4 1554.82   52.02
  -3  -1  -4 1606.40   52.56
   3  -1   4 1551.41   51.98
  -3  -1  -4 1582.05   52.10
   3   1   4 1633.32   52.72
  -3  -1  -5 5682.85  184.19
  -3   1  -5 5739.07  183.69
  -3  -1  -5 5951.83  183.97
   3   1   5 5654.65  185.89
   3  -1   5 5652.31  183.70
  -3   1  -5 5258.94  183.56
  -3   1  -6  559.18   20.47
   3   1   6  584.58   23.72
  -3   1  -6  595.61   20.81
  -3  -1  -6  642.27   21.53
   3  -1   6  597.82   21.08
   3   1   6  618.60   20.06
   3  -1   6  601.68   20.91
  -3   1  -7 1059.17   37.01
   3   1   7 1249.25   41.71
   3  -1   7 1124.47   37.75
   3   1   7 1113.28   36.76
  -3   1  -7 1135.62   37.23
   3  -1   7 1093.81   37.68
  -3  -1  -7 1121.41   38.75
   3  -1   8  232.09    9.31
   3  -1   8  226.07    9.37
   3   1   8  232.60    8.51
  -3   1  -8  237.61    8.93
  -3  -1  -8  231.91   10.72
   3  -1   9   20.34    2.05
   3  -1   9   21.86    2.20
   3   1   9   22.57    1.65
  -3   1  -9   23.10    1.91
  -3  -1  -9   22.04    3.24
   3  -1  10  125.40    5.90
   3   1  10  118.12    5.21
  -3   1 -10  123.24    5.52
   3  -1  10  125.08    6.12
  -3  -1 -10  115.25    7.78
  -3   1 -11  393.94   18.44
   3  -1  11  347.81   13.82
   3   1  11  360.28   13.56
   3  -1  11  373.08   14.44
  -3   1 -11  362.58   13.61
   3   1  11  355.52   13.25
  -3  -1 -11  360.88   18.52
  -3   1 -12   90.70    7.87
   3  -1  12   81.21    4.50
   3   1  12   73.65    4.08
   3  -1  12   74.08    4.82
   3   1  12   70.73    3.96
  -3   1 -12   78.90    4.41
  -3  -1 -12   66.16    6.62
  -3   1 -13 2110.59   70.91
   3  -1  13 1961.57   64.73
   3   1  13 1859.78   64.16
   3   1  13 1939.82   64.20
   3  -1  13 1905.18   65.52
  -3  -1 -13 1812.99   68.90
  -3   1 -14  124.24    9.85
   3  -1  14  109.88    5.86
   3   1  14  117.38    5.58
   3   1  14  104.28    5.49
   3  -1  14  117.01    6.66
  -3  -1 -14  102.62    8.57
  -3   1 -15   73.63    8.05
   3  -1  15   74.19    4.66
   3   1  15   82.90    4.43
   3  -1  15   63.76    5.04
   3   1  15   77.89    4.50
  -3  -1 -15   78.13    7.68
  -3   1 -16   24.60    5.58
   3   1  16   28.27    2.57
   3  -1  16   32.08    3.06
   3   1  16   27.96    2.77
   3  -1  16   25.68    3.41
  -3  -1 -16   20.40    4.72
  -3   1 -17  436.33   23.10
   3  -1  17  440.19   16.67
   3   1  17  430.63   16.09
   3  -1  17  395.37   17.67
  -3  -1 -17  395.17   21.09
   3  -1  18   11.87    2.16
   3   1  18   12.14    1.90
   3  -1  18    9.28    2.52
  -3  -1 -18    6.81    3.96
  -3   1 -18    8.60    4.44
   3   1  19   93.17    5.22
   3  -1  19  102.34    5.78
   3  -1  19   86.05    6.51
  -3   1 -19   89.76   10.57
   3   1  20   72.63    4.53
   3  -1  20   70.10    5.93
   3  -1  20   75.81    5.01
   3   1  21   21.53    2.56
   3  -1  21   21.16    2.90
   3  -1  21   23.35    3.70
   3  -1  22    3.66    1.98
   3   1  22    4.01    1.87
  -3  -1 -22    9.18    3.48
   3  -1  22    1.53    2.33
   3  -1  23  337.98   14.45
   3   1  23  349.37   13.95
   3  -1  23  323.67   16.38
   3   1  23  333.11   16.76
   3   1  24  162.14    7.90
   3   1  24  143.69   10.08
   3  -1  24  164.61   10.37
  -3  -1 -25   26.25    5.07
   3   1  25   23.52    4.27
   3  -1  25   19.50    3.97
  -3  -1 -26   98.77    8.88
   3   1  26   94.51    7.92
   3  -1  26   76.19    7.21
  -3  -1 -27   12.38    4.40
   3   1  27   12.25    3.79
   3  -1  27   12.02    3.92
  -3  -1 -28    3.02    3.53
   3   1  28   11.19    3.98
   3  -1  28   10.47    4.20
   3   1  29  322.52   17.69
   3  -1  29  322.48   17.71
  -3  -1 -30   48.97    7.56
   3   1  30   47.93    6.73
   3  -1  30   46.33    6.76
   3   1  31  116.66   10.02
   3  -1  31  123.31   10.12
  -3  -1 -33   10.13    3.94
  -3  -3  31   38.64    6.50
   3  -3 -31   39.75    6.26
  -3   3  31   34.68    6.55
  -3   3  31   42.16    5.54
  -3  -3  30   24.55    5.41
   3  -3 -30   16.60    4.80
   3   3 -30   16.59    5.32
  -3   3  30   21.20    4.46
  -3   3  30   22.19    5.30
  -3  -3  29  162.07   11.75
   3   3 -29  165.19   12.08
   3  -3 -29  178.77   12.00
  -3   3  29  174.20   10.81
  -3  -3  28   74.26    8.03
   3  -3 -28  100.12    8.67
   3   3 -28   94.80    8.68
  -3   3  28   94.69    7.54
  -3  -3  27   82.14    8.32
   3  -3 -27   98.15    8.40
   3   3 -27   98.83    8.71
  -3   3  27   99.91    7.58
  -3  -3  26    2.03    3.20
   3  -3 -26   -0.96    3.14
   3   3 -26    3.13    3.13
  -3   3  26    1.14    2.44
  -3  -3  25   53.20    6.18
   3  -3 -25   69.13    6.62
   3   3 -25   71.27    7.14
  -3   3  25   68.22    6.01
  -3  -3  24   26.25    4.54
   3  -3 -24   19.16    3.84
   3   3 -24   30.44    4.84
  -3   3  24   22.22    3.86
   3  -3 -23    5.77    2.51
   3   3 -23    8.13    3.02
  -3  -3  23    5.39    3.10
  -3   3  23    4.85    2.56
   3   3 -23    3.80    2.15
   3   3 -22    1.43    1.77
   3  -3 -22    0.39    2.07
   3   3 -22    3.86    2.57
  -3  -3  22    3.00    2.50
   3   3 -22   10.78   11.82
  -3   3  22   -0.34    2.15
  -3   3  21    1.67    2.02
  -3  -3  21    4.11    2.59
   3   3 -21    4.96    1.93
   3  -3 -21    1.47    1.92
   3   3 -21    1.63    1.97
  -3   3  20   46.32    4.86
  -3  -3  20   54.69    5.51
   3   3 -20   57.37    4.19
   3  -3 -20   54.90    5.20
   3   3 -20   58.89    5.62
  -3  -3  19  192.14   10.91
   3   3 -19  193.69    8.95
   3  -3 -19  200.00   10.64
   3   3 -19  196.26   10.98
  -3  -3  18   89.41    6.83
   3   3 -18   88.36    5.21
   3   3 -18   90.62    6.76
   3  -3 -18   89.70    6.41
  -3  -3  17 1045.16   38.86
  -3  -3  17 1030.72   38.21
   3   3 -17 1030.67   36.41
   3   3 -17 1113.04   38.98
   3  -3 -17 1027.49   38.15
   3  -3 -16  563.16   29.56
  -3  -3  16  616.67   24.56
  -3  -3  16  629.97   24.18
   3   3 -16  597.87   22.35
   3  -3 -16  622.29   23.90
   3   3 -16  647.61   24.60
   3  -3 -15  238.32   16.41
   3  -3 -15  253.26   10.10
  -3  -3  15  243.02   11.53
  -3  -3  15  245.27   11.89
   3   3 -15  239.98   10.17
   3  -3 -15  239.90   11.30
   3   3 -15  252.29   11.82
   3  -3 -14  144.94   12.38
   3  -3 -14  170.18    7.47
  -3  -3  14  177.44    9.10
  -3  -3  14  182.36    8.93
   3   3 -14  162.28    7.49
   3  -3 -14  168.54    8.51
   3   3 -14  169.83    8.90
   3  -3 -13  595.91   20.62
   3  -3 -13  562.63   27.46
   3  -3 -13  570.12   21.62
   3   3 -13  587.24   22.17
  -3  -3  13  580.74   21.99
  -3  -3  13  574.68   22.21
   3   3 -13  530.22   20.47
  -3  -3  12    4.90    1.63
   3   3 -12    1.40    1.77
   3  -3 -12    0.63    4.15
   3  -3 -12    4.11    1.45
   3   3 -12    5.66    1.64
  -3  -3  12    4.04    1.69
   3   3 -12    4.29    1.31
   3  -3 -12    2.93    1.28
  -3   3  11 1159.42   60.38
   3  -3 -11 1540.27   49.12
   3  -3 -11 1391.28   55.70
   3   3 -11 1624.81   50.59
  -3  -3  11 1463.12   50.21
   3  -3 -11 1428.21   49.73
   3   3 -11 1514.18   50.28
   3   3 -11 1347.10   48.84
  -3  -3  11 1374.96   50.19
   3  -3 -10   26.37    2.40
   3   3 -10   29.23    2.94
  -3  -3  10   24.37    2.75
   3  -3 -10   38.01    5.87
   3  -3 -10   29.52    2.60
   3   3 -10   23.32    2.57
   3   3 -10   22.94    2.22
  -3  -3  10   31.52    3.10
  -3   3  10   16.78    4.99
   3   3  -9 3714.95  131.19
  -3  -3   9 4770.51  132.30
  -3   3   9 4370.33  131.42
   3  -3  -9 3673.38  130.79
  -3   3   9 4404.45  136.09
  -3  -3   9 3900.86  131.42
   3  -3  -9 3234.50  134.90
   3  -3  -9 3907.59  130.55
   3  -3  -8    1.58    1.14
  -3   3   8    0.28    1.68
   3   3  -8   -0.11    0.89
   3   3  -8    0.16    1.01
  -3  -3   8    0.45    1.08
  -3   3   8   -0.28    1.17
   3  -3  -8    0.26    0.89
   3   3  -8    0.81    1.09
   3   3  -8    0.32    1.26
  -3  -3   8    0.17    1.18
   3   3  -7   60.16    3.28
  -3   3   7   56.56    4.03
   3  -3  -7   68.48    3.66
   3   3  -7   57.73    3.33
   3  -3  -7   59.46    3.40
  -3  -3   7   61.63    3.64
  -3   3   7   63.37    3.48
   3   3  -7   63.37    3.72
   3   3  -7   63.85    3.81
  -3  -3   7   59.85    3.81
   3  -3  -6  435.74   14.23
   3   3  -6  412.01   15.03
  -3   3   6  491.92   20.72
  -3   3   6  420.90   15.82
   3  -3  -6  415.76   15.39
   3   3  -6  428.35   15.07
   3   3  -6  419.98   15.51
   3  -3  -6  408.87   15.13
   3   3  -6  401.93   15.55
   3   3  -6  419.14   15.58
  -3  -3   6  416.92   15.41
  -3   3   6  408.23   15.13
   3   3  -5 1128.47   37.80
   3   3  -5 1111.77   37.59
   3  -3  -5 1073.25   37.20
   3   3  -5 1112.93   37.12
   3   3  -5 1128.42   37.71
  -3  -3   5 1104.75   37.18
   3   3  -5 1111.02   37.19
  -3  -3   5 1073.35   37.22
  -3   3   5 1185.55   42.63
   3  -3  -5 1090.59   37.61
  -3   3   5 1104.93   37.84
   3  -3  -5 1137.08   36.59
  -3   3   5 1107.44   37.22
  -3  -3   5 1069.09   37.46
   3   3  -4    7.35    1.33
  -3  -3   4    7.39    1.01
  -3   3   4    7.08    1.05
  -3  -3   4    6.92    1.12
   3   3  -4    5.59    1.01
  -3  -3   4    6.92    1.09
   3  -3  -4    7.10    1.38
   3   3  -4    7.60    1.18
  -3   3   4   23.09    3.40
   3   3  -4    6.31    1.23
   3  -3  -4    6.77    0.85
   3   3  -3  647.38   21.55
  -3  -3   3  627.15   21.55
   3  -3  -3  642.38   21.26
   3  -3  -3  621.08   21.95
  -3   3   3  597.30   24.05
  -3   3   3  617.68   21.27
   3   3  -3  638.94   21.63
  -3  -3   3  620.74   21.54
   3  -3  -3  616.91   21.27
   3  -3  -3  599.13   22.18
  -3  -3   3  631.45   21.35
   3   3  -3  617.04   21.76
   3  -3  -2   45.64    2.47
  -3  -3   2   41.66    2.44
   3   3  -2   42.45    2.46
   3  -3  -2   41.27    2.30
   3  -3  -2   45.44    2.81
  -3  -3   2   41.58    2.35
  -3   3   2   40.50    2.14
   3   3  -2   43.00    2.36
  -3   3   2   42.05    3.14
   3  -3  -2   46.71    2.67
   3   3  -2   42.08    2.50
   3  -3  -2   44.37    2.20
   3  -3  -1  558.67   19.27
  -3   3   1  575.01   19.92
   3  -3  -1  558.02   19.41
  -3   3   1  574.63   19.66
  -3  -3   1  550.93   19.29
  -3   3   1  555.35   19.28
   3   3  -1  567.73   19.56
   3  -3  -1  568.63   19.10
  -3   3   1  591.68   19.17
   3   3  -1  545.05   19.26
   3   3   0  135.09    5.43
  -3   3   0  136.94    5.31
  -3  -3   0  141.15    5.47
  -3   3   0  138.52    5.44
  -3   3   0  142.57    6.06
   3   3   0  140.01    5.78
   3  -3   0  140.14    5.33
  -3   3   0  140.07    5.36
   3  -3   0  142.81    5.47
  -3   3   0  137.76    5.76
  -3  -3  -1  101.70    4.36
   3  -3   1  105.87    4.08
  -3   3  -1  105.06    4.86
  -3   3  -1  111.40    4.24
   3   3   1  106.34    4.78
   3  -3   1  107.28    4.32
  -3  -3  -1  106.09    4.91
  -3   3  -1  108.00    4.28
  -3   3  -1  106.68    4.79
   3  -3   2  896.24   29.32
  -3  -3  -2  856.06   29.81
  -3   3  -2  887.38   30.33
  -3  -3  -2  915.62   30.43
  -3   3  -2  882.63   29.65
  -3   3  -2  896.27   30.35
   3   3   2  896.61   30.37
  -3  -3  -3   98.30    4.61
  -3   3  -3   89.15    4.50
   3  -3   3   97.75    4.67
   3   3   4  127.98    6.00
   3  -3   4  150.39    6.28
  -3   3  -4  136.34    4.97
  -3  -3  -4  138.89    6.24
   3  -3   4  137.68    4.97
  -3  -3  -4  134.81    6.07
   3   3   5 2138.37   67.93
  -3  -3  -5 1946.29   67.63
  -3   3  -5 2078.30   67.49
   3  -3   5 2094.49   67.86
  -3   3  -5 1980.14   66.39
  -3  -3  -5 2056.69   67.96
   3   3   6  133.54    6.50
  -3  -3  -6  125.80    5.89
  -3   3  -6  116.37    4.72
  -3   3  -6  121.76    5.61
   3  -3   6  128.24    5.95
  -3   3  -6  114.33    5.73
  -3  -3  -7 5350.18  177.47
   3   3   7 5292.71  179.46
  -3   3  -7 5349.38  176.20
   3  -3   7 5416.23  177.56
  -3   3  -7 5459.11  177.38
  -3   3  -7 5585.26  177.27
   3  -3   8  400.20   15.66
  -3  -3  -8  434.25   16.07
   3   3   8  404.17   19.00
   3  -3   8  415.22   15.92
  -3   3  -8  416.10   15.80
  -3   3  -8  425.98   15.72
   3   3   9  624.57   28.44
   3  -3   9  638.38   23.78
  -3  -3  -9  663.85   24.10
   3  -3   9  670.66   23.98
  -3   3  -9  644.62   23.78
  -3   3  -9  689.11   23.96
   3  -3  10  152.21    7.25
  -3  -3 -10  146.17    7.58
   3  -3  10  150.45    7.26
  -3   3 -10  144.30    6.79
   3   3  11  228.96   15.17
   3  -3  11  224.64    9.89
  -3  -3 -11  214.49   10.23
   3  -3  11  225.25    9.88
  -3   3 -11  214.15    9.37
   3   3  12  578.76   20.20
  -3  -3 -12  621.83   23.21
   3  -3  12  599.76   22.52
   3  -3  12  624.20   22.47
  -3   3 -12  585.68   21.82
   3   3  13 1392.52   46.80
   3  -3  13 1377.14   49.42
  -3  -3 -13 1493.19   50.46
  -3   3 -13 1412.30   48.69
   3   3  13 1465.66   48.04
   3  -3  13 1445.67   49.32
  -3   3 -14   21.81    1.75
   3  -3  14   21.00    2.88
  -3  -3 -14   29.38    3.82
  -3   3 -14   23.63    2.75
   3   3  14   24.17    2.31
   3  -3  14   23.29    2.89
  -3   3 -15 1149.47   39.10
   3  -3  15 1144.86   41.99
  -3  -3 -15 1241.48   43.36
  -3   3 -15 1222.52   41.24
   3   3  15 1164.14   40.30
   3  -3  15 1210.45   41.62
   3   3  15 1171.40   39.88
  -3   3 -16  305.02   10.61
   3  -3  16  279.94   13.38
  -3  -3 -16  289.03   14.42
  -3   3 -16  321.87   12.87
   3   3  16  276.55   11.80
   3   3  16  292.66   11.46
   3  -3  16  309.78   13.12
  -3   3 -17  141.30    5.19
  -3  -3 -17  142.41    9.02
   3   3  17  127.10    6.11
   3  -3  17  138.27    7.55
   3  -3  17  126.09    7.86
  -3   3 -17  144.92    7.63
   3   3  17  124.40    6.54
   3   3  18   46.89    3.10
   3  -3  18   43.32    4.01
   3  -3  18   49.06    4.58
  -3   3 -18   47.54    4.44
   3   3  18   43.10    3.49
   3   3  19  238.61    9.69
   3  -3  19  244.22   11.26
   3  -3  19  236.44   12.08
   3   3  19  232.07   10.38
   3  -3  20   15.51    2.73
   3   3  20   14.59    2.03
   3  -3  20   14.82    3.31
   3   3  20   13.37    2.43
   3   3  21  235.45    9.77
   3  -3  21  250.53   11.53
   3  -3  21  227.45   12.39
   3   3  21  227.78   10.71
   3   3  22   15.33    2.18
  -3   3 -22   17.54    4.41
  -3  -3 -22   19.00    4.51
   3  -3  22   14.78    2.92
   3   3  22   16.02    2.81
   3  -3  22   11.29    3.44
   3   3  23  328.01   13.17
   3   3  23  331.36   14.53
   3  -3  23  333.83   16.55
  -3   3 -24   35.83    5.72
  -3  -3 -24   36.39    5.94
   3  -3  24   35.82    4.84
  -3  -3 -25  118.63    9.84
  -3   3 -25  122.98    9.78
   3  -3  25   91.35    7.90
  -3  -3 -26   83.59    8.07
  -3   3 -26   82.65    8.17
   3  -3  26   59.07    6.45
  -3   3 -27   30.54    5.77
  -3  -3 -27   21.60    5.24
   3  -3  27   30.09    5.13
  -3  -3 -28   41.58    6.82
  -3   3 -28   65.43    7.68
   3   3  28   50.58    7.10
   3  -3  28   58.53    6.96
  -3  -3 -29  571.75   25.66
  -3   3 -29  546.33   25.56
   3   3  29  481.89   23.98
   3  -3  29  472.35   23.63
  -3  -3 -30    0.63    4.32
  -3   3 -30   -4.46    4.82
   3   3  30   14.19    5.27
   3  -3  30    8.67    4.83
   3   3  31  307.52   16.95
   3  -3  31  254.05   15.70
   3  -5 -31   23.26    5.26
   3   5 -30   49.69    6.83
   3  -5 -30   38.13    5.88
  -3   5  30   41.27    5.30
  -3  -5  30   38.51    6.39
   3  -5 -29   13.58    4.02
   3   5 -29   11.22    4.42
  -3   5  29   19.67    4.09
  -3  -5  29   16.91    4.86
   3   5 -28    4.58    3.57
   3  -5 -28    1.01    2.97
  -3   5  28    3.62    2.80
  -3  -5  28   -0.56    3.56
   3   5 -27   60.13    6.81
   3  -5 -27   72.45    6.95
  -3   5  27   63.37    6.14
  -3  -5  27   66.15    7.31
   3  -5 -26    7.40    3.30
   3   5 -26   12.16    3.73
  -3   5  26   10.45    3.30
  -3  -5  26   11.07    3.76
   3  -5 -25   -2.20    3.16
   3   5 -25   -0.51    3.15
  -3   5  25    2.31    3.11
  -3  -5  25   -1.52    3.39
   3  -5 -24  532.97   23.34
   3   5 -24  522.57   24.01
  -3   5  24  547.92   23.07
  -3  -5  24  541.58   24.25
   3   5 -23  549.14   23.95
   3  -5 -23  531.22   23.16
  -3   5  23  548.99   23.52
  -3  -5  23  529.32   23.97
  -3  -5  22  121.96    9.19
   3   5 -22  112.34    8.83
   3  -5 -22  133.32    8.61
  -3  -5  21    0.43    2.67
   3   5 -21    0.46    1.84
   3  -5 -21    0.36    2.11
   3   5 -21    2.51    2.37
  -3  -5  20  148.22    9.69
   3   5 -20  146.12    7.97
   3   5 -20  162.75    9.88
   3  -5 -20  168.63    9.44
  -3  -5  19   42.51    4.68
   3   5 -19   27.84    3.16
   3  -5 -19   30.14    3.83
   3   5 -19   34.14    4.32
  -3  -5  18   48.25    5.08
   3   5 -18   44.71    3.82
   3   5 -18   42.16    4.72
   3  -5 -18   46.74    4.45
   3   5 -17  567.25   21.33
   3  -5 -17  556.65   22.30
   3   5 -17  587.58   23.13
  -3  -5  17  553.19   23.23
   3   5 -16  527.06   20.45
   3   5 -16  571.86   22.34
   3  -5 -16  541.58   21.40
  -3  -5  16  545.88   22.40
  -3   5  16  480.72   36.11
  -3   5  15  267.63   20.12
   3  -5 -15  220.84   10.68
   3   5 -15  243.31   11.61
   3   5 -15  224.05   10.18
  -3  -5  15  230.53   11.66
   3   5 -15  249.70   11.51
  -3   5  14 1259.77   46.59
   3   5 -14 1153.38   38.10
   3  -5 -14 1028.63   38.58
   3   5 -14 1100.51   39.51
   3  -5 -14 1133.92   42.46
   3   5 -14 1015.81   37.98
  -3  -5  14 1067.17   39.72
   3   5 -14 1117.68   39.30
  -3   5  13  279.50   14.12
   3   5 -13  261.54   10.58
   3  -5 -13  245.43   11.03
   3   5 -13  242.82   11.55
   3   5 -13  233.51   10.62
   3  -5 -13  270.97   13.98
  -3  -5  13  252.23   11.94
   3   5 -13  267.17   11.67
   3   5 -12  750.90   26.49
  -3   5  12  766.53   28.83
   3   5 -12  733.74   26.58
   3  -5 -12  799.06   30.65
   3   5 -12  701.06   26.82
   3  -5 -12  741.57   27.11
   3   5 -12  733.91   27.79
   3   5 -12  751.07   27.71
   3   5 -12  831.37   28.36
  -3   5  11  790.44   29.20
   3   5 -11  869.61   29.60
   3   5 -11  771.90   28.39
   3  -5 -11  765.70   28.38
   3   5 -11  799.38   29.16
   3   5 -11  793.86   27.96
   3   5 -11  787.14   27.84
  -3   5  10   20.44    5.61
  -3   5  10   21.52    2.56
   3   5 -10   16.91    1.82
   3  -5 -10   15.42    1.92
   3   5 -10   15.99    2.27
   3   5 -10   20.30    2.70
   3   5 -10   19.35    2.00
   3   5 -10   14.03    2.14
   3   5  -9  136.24    6.10
  -3   5   9  144.25    6.99
  -3   5   9  154.33   12.56
   3   5  -9  137.34    6.92
   3   5  -9  131.05    6.67
   3  -5  -9  133.65    6.38
   3   5  -9  143.70    7.26
   3   5  -9  137.80    6.12
   3   5  -8   75.13    3.80
   3   5  -8   71.11    4.67
  -3   5   8   77.16    4.58
  -3   5   8   89.76    8.97
   3   5  -8   71.21    3.78
  -3  -5   8   88.26    4.88
   3   5  -8   70.86    4.40
   3  -5  -8   71.45    3.99
  -3  -5   7  369.73   13.58
   3   5  -7  339.07   12.92
  -3   5   7  340.64   12.30
  -3   5   7  318.37   18.13
  -3   5   7  346.91   13.86
   3   5  -7  359.76   13.68
   3  -5  -7  351.59   13.07
   3   5  -7  341.02   12.76
   3   5  -7  369.63   14.18
   3   5  -7  340.76   13.86
   3   5  -6  216.81    9.39
  -3   5   6  223.77    8.37
   3  -5  -6  196.80    7.91
  -3  -5   6  214.22    8.73
   3   5  -6  218.27    8.43
  -3  -5   6  220.94    8.48
  -3   5   6  229.48    9.43
   3   5  -6  210.48    8.89
   3  -5  -6  216.52    8.42
  -3   5   6  195.43   12.02
  -3   5   6  218.36    8.02
   3   5  -6  218.83    9.30
   3  -5  -5  403.33   14.67
  -3  -5   5  410.79   15.09
  -3   5   5  414.67   14.65
   3   5  -5  416.69   15.00
  -3  -5   5  436.92   15.09
  -3   5   5  442.90   15.99
  -3   5   5  401.36   17.89
   3  -5  -5  394.05   15.87
  -3  -5   5  419.12   14.69
   3   5  -5  414.80   15.27
   3  -5  -5  425.57   14.74
  -3   5   5  404.27   14.64
  -3   5   4 2028.16   66.04
  -3  -5   4 1973.24   66.53
   3  -5  -4 2014.58   66.45
   3  -5  -4 2005.11   66.06
   3   5  -4 2006.00   66.64
  -3  -5   4 1989.16   66.11
   3  -5  -4 1994.69   67.37
  -3   5   4 2065.10   68.69
  -3   5   4 1997.92   66.33
   3   5  -4 2009.81   66.49
  -3  -5   4 2015.86   66.53
  -3  -5   3  348.99   13.04
   3  -5  -3  343.19   12.39
  -3   5   3  357.49   12.42
   3   5  -3  377.28   13.01
  -3   5   3  353.76   12.99
   3  -5  -3  351.56   13.09
   3  -5  -3  356.70   13.63
  -3   5   3  355.79   13.99
  -3  -5   3  364.13   12.90
   3   5  -3  362.82   13.06
  -3  -5   2   34.50    2.39
   3  -5  -2   37.90    1.89
   3   5  -2   35.00    2.17
  -3  -5   2   37.47    2.24
  -3   5   2   38.18    1.89
   3   5  -2   37.10    2.45
   3   5  -2   39.86    3.00
   3  -5  -2   34.47    2.68
   3  -5  -2   37.26    2.57
  -3   5   2   32.84    2.39
  -3   5   2   39.05    2.74
  -3   5   1 1313.05   45.08
  -3  -5   1 1313.17   44.92
  -3   5   1 1339.07   44.92
   3  -5  -1 1413.21   45.25
  -3  -5   1 1314.12   44.34
   3   5  -1 1325.61   44.30
  -3   5   1 1323.76   43.97
   3   5  -1 1327.85   44.87
   3   5  -1 1324.79   45.66
   3  -5  -1 1337.82   45.09
   3  -5  -1 1369.41   44.40
   3  -5   0  852.13   28.27
   3  -5   0  887.36   29.47
  -3   5   0  807.53   29.05
  -3  -5   0  847.78   28.36
  -3   5   0  853.25   29.08
  -3   5   0  836.68   28.12
   3   5   0  830.52   28.32
   3  -5   0  833.03   29.09
  -3  -5   0  833.18   29.14
   3   5   0  875.47   29.11
  -3  -5  -1 2048.03   67.43
   3   5   1 2065.04   68.30
  -3  -5  -1 2005.56   68.39
  -3   5  -1 2095.11   68.15
  -3  -5  -1 2078.61   68.84
   3  -5   1 2051.86   68.14
  -3   5  -1 2012.25   68.30
  -3   5  -2  192.48    8.27
  -3   5  -2  197.18    7.05
  -3  -5  -2  199.70    7.43
  -3  -5  -2  190.11    8.34
  -3   5  -2  200.50    8.01
  -3  -5  -2  206.72    8.69
  -3  -5  -3    1.67    0.81
  -3   5  -3    2.30    0.83
  -3  -5  -3    1.28    1.26
  -3   5  -3    0.98    0.47
  -3  -5  -4    1.48    1.34
  -3   5  -4    1.35    0.84
   3  -5   4    2.77    1.26
  -3   5  -4    1.16    1.18
  -3  -5  -5   -0.17    1.27
   3  -5   5    0.18    1.08
  -3  -5  -6   65.76    4.42
   3  -5   6   79.81    4.74
   3   5   6   72.69    4.64
   3  -5   7 2000.82   66.99
  -3  -5  -7 1931.76   66.77
   3   5   7 1969.46   67.32
  -3   5  -7 1986.76   66.58
   3   5   8   60.57    4.95
  -3  -5  -8   59.62    4.28
   3  -5   8   56.24    4.16
  -3   5  -8   55.63    3.88
  -3   5  -8   56.21    2.47
  -3   5  -8   55.58    3.99
  -3  -5  -9  152.02    8.03
   3   5   9  174.09   10.26
  -3   5  -9  160.51    7.82
  -3   5  -9  163.01    6.08
   3  -5   9  171.52    8.23
  -3   5  -9  152.59    7.68
   3  -5  10  816.70   30.47
  -3   5 -10  798.58   29.76
  -3  -5 -10  858.24   30.56
   3   5  10  821.08   34.62
  -3   5 -10  840.46   28.12
  -3   5 -10  853.75   30.26
  -3  -5 -11 1074.78   39.15
  -3   5 -11 1150.58   39.12
  -3   5 -11 1055.83   38.52
   3  -5  11 1147.96   39.37
   3   5  11 1042.12   44.98
  -3  -5 -12  638.71   24.54
  -3   5 -12  694.68   24.68
   3  -5  12  628.48   24.48
  -3   5 -12  625.17   23.89
   3   5  12  634.96   31.32
  -3  -5 -13  829.78   30.72
  -3   5 -13  842.58   30.12
  -3   5 -13  786.13   29.80
   3  -5  13  846.05   30.67
   3   5  13  829.33   38.86
   3   5  14   13.45    5.30
   3   5  14   20.41    1.87
  -3   5 -14   15.10    2.56
  -3  -5 -14   16.64    3.08
  -3   5 -14   17.05    2.64
   3  -5  14   23.11    2.89
   3   5  15   28.06    2.31
   3   5  15   34.21    7.81
  -3   5 -15   33.47    3.47
  -3  -5 -15   26.50    3.81
   3  -5  15   36.88    3.81
  -3   5 -15   38.66    3.68
   3   5  16  215.80    8.82
   3  -5  16  229.77   11.10
  -3   5 -16  224.54   10.59
   3   5  17   55.21    4.03
   3   5  17   53.90    3.19
   3  -5  17   53.10    4.70
  -3   5 -17   58.19    4.59
   3   5  18   75.18    9.03
   3   5  18   77.73    4.03
   3  -5  18   74.52    6.04
   3  -5  18   81.12    6.00
   3   5  18   81.08    5.09
  -3   5 -18   92.01    6.01
  -3   5 -19  510.53   18.87
   3   5  19  542.43   18.87
   3  -5  19  509.13   22.24
   3  -5  19  532.79   21.69
   3   5  19  538.11   20.30
  -3   5 -20  377.27   14.54
   3   5  20  398.10   14.57
   3  -5  20  398.18   18.19
   3  -5  20  436.76   17.77
  -3   5 -20  450.04   19.83
   3   5  20  426.98   16.22
  -3   5 -21   57.26    3.13
   3  -5  21   51.27    5.44
   3   5  21   52.28    4.15
   3  -5  21   56.56    5.26
  -3   5 -21   62.38    6.72
   3   5  21   49.56    3.07
   3  -5  22    2.04    2.99
   3   5  22    3.29    1.99
  -3   5 -22    5.86    3.71
  -3  -5 -22    7.39    3.60
   3   5  22    2.05    1.24
   3   5  23  387.91   16.49
   3  -5  23  357.68   18.50
  -3   5 -24  434.52   20.54
  -3  -5 -24  449.81   20.68
   3   5  24  376.20   16.38
   3  -5  24  377.37   18.79
  -3  -5 -25  123.16    9.63
  -3   5 -25  123.93    9.95
   3   5  25  102.60    6.85
   3  -5  25  115.91    9.16
  -3  -5 -26  638.73   27.25
  -3   5 -26  559.53   26.66
  -3   5 -27   49.34    6.59
  -3  -5 -27   43.92    6.61
  -3  -5 -28  110.38    9.45
  -3   5 -28   99.27    9.20
  -3   5 -29  203.22   13.55
  -3  -5 -29  198.57   13.29
  -3  -5 -30   25.07    5.16
   3  -7 -31    0.54    3.75
   3  -7 -30   13.04    4.26
   3  -7 -29    5.02    3.28
   3   7 -29    0.59    3.33
  -3   7  29    5.79    3.13
   3   7 -28    9.64    3.96
   3  -7 -28    4.82    3.53
  -3   7  28    7.89    3.26
   3  -7 -27  198.66   11.96
   3   7 -27  189.66   12.61
  -3   7  27  183.58   11.41
   3  -7 -26   73.88    7.01
   3   7 -26   75.20    7.63
  -3   7  26   82.01    7.52
   3  -7 -25    3.38    2.73
   3   7 -25   -1.01    3.49
   3  -7 -24    0.81    2.82
   3   7 -24    1.95    3.33
   3   7 -23  420.00   20.18
   3  -7 -23  426.59   19.20
   3  -7 -22    1.83    2.70
   3   7 -22   -1.34    3.11
   3  -7 -21   27.87    3.85
   3   7 -21   32.44    4.71
   3   7 -21   42.17    4.48
   3   7 -20  117.54    7.18
   3   7 -20  124.58    8.72
   3  -7 -20  111.78    7.71
   3   7 -19    5.25    2.10
   3  -7 -19    4.95    2.25
   3   7 -19   12.71    3.18
   3   7 -19    7.07    2.32
   3   7 -18  237.51   11.02
   3  -7 -18  241.64   11.97
   3   7 -18  234.03   12.63
  -3   7  18  241.50   20.26
   3   7 -18  285.04   11.78
   3   7 -17  707.07   27.20
   3  -7 -17  701.64   28.13
   3   7 -17  712.12   29.22
   3  -7 -16  195.95    9.78
   3   7 -16  192.14   10.57
  -3   7  16  221.67   12.70
   3   7 -16  208.85    9.27
   3   7 -16  194.00    9.03
   3   7 -16  189.74    9.59
   3   7 -15 1016.74   36.87
   3  -7 -15  969.21   35.72
   3   7 -15  912.36   35.46
   3   7 -15 1082.31   35.05
  -3   7  15  980.46   37.14
   3   7 -15  983.50   34.77
  -3   7  14   57.86    5.04
   3   7 -14   61.73    5.03
   3  -7 -14   63.99    4.61
   3   7 -14   61.76    4.65
   3   7 -14   62.04    3.99
   3   7 -14   70.47    4.18
   3   7 -13  325.14   14.44
   3   7 -13  361.23   13.59
  -3   7  13  359.21   14.94
   3  -7 -13  354.41   14.29
   3   7 -13  351.11   15.13
   3   7 -13  338.06   15.06
   3   7 -13  345.02   13.46
   3   7 -12   37.61    2.76
  -3   7  12   31.55    3.32
   3   7 -12   36.79    3.63
   3   7 -12   34.26    3.47
   3  -7 -12   38.92    3.15
  -3   7  12   28.60    6.54
   3   7 -12   31.23    3.69
   3   7 -12   34.06    2.68
  -3   7  11  349.23   14.35
  -3   7  11  353.55   21.84
   3   7 -11  338.99   14.35
   3  -7 -11  335.64   13.43
   3   7 -11  346.39   14.28
   3   7 -11  333.87   12.79
   3   7 -11  360.38   14.96
   3   7 -11  331.36   12.90
   3   7 -10 1148.17   38.72
   3   7 -10 1117.04   40.17
   3   7 -10 1145.26   40.13
  -3   7  10 1070.95   48.12
  -3   7  10 1169.03   40.33
  -3   7  10 1148.75   37.93
   3   7 -10 1177.81   40.86
   3   7 -10 1110.91   38.47
   3  -7 -10 1113.89   39.12
   3   7  -9    3.66    1.19
   3   7  -9    2.51    1.36
   3  -7  -9    2.15    1.10
  -3   7   9    3.53    1.69
  -3   7   9    3.21    0.97
   3   7  -9    1.72    1.67
   3   7  -9    1.71    1.94
  -3   7   9    0.72    4.26
   3   7  -8  161.33    6.74
   3   7  -8  155.64    7.91
  -3   7   8  155.11    7.98
  -3   7   8  162.23    6.48
   3   7  -8  150.51    7.42
   3  -7  -8  155.35    6.77
   3   7  -8  169.98    8.38
   3   7  -7  170.65    7.15
  -3  -7   7  165.63    7.09
  -3   7   7  175.16    8.50
  -3   7   7  172.94    7.05
   3   7  -7  161.45    7.62
   3  -7  -7  164.95    6.99
   3  -7  -7  163.35    8.59
  -3   7   7  151.73   10.94
   3  -7  -6    0.43    1.88
  -3  -7   6    1.33    0.78
   3   7  -6    1.10    1.00
  -3  -7   6    1.36    0.97
  -3   7   6    0.65    1.55
   3  -7  -6    1.31    0.84
   3   7  -6    2.17    1.04
  -3   7   6    0.54    1.01
  -3  -7   6    0.96    1.11
  -3  -7   5  485.39   17.88
  -3  -7   5  521.73   17.98
   3  -7  -5  484.26   17.25
   3   7  -5  471.31   18.06
  -3  -7   5  475.02   17.27
  -3   7   5  477.03   17.89
  -3   7   5  481.89   20.05
   3  -7  -5  492.75   19.27
   3   7  -5  491.99   17.85
  -3   7   4   72.52    4.83
  -3   7   4   68.32    3.87
   3   7  -4   69.15    3.76
  -3  -7   4   65.68    3.76
   3  -7  -4   67.34    3.01
   3   7  -4   67.09    3.65
  -3  -7   4   67.13    3.25
   3  -7  -4   66.23    4.51
  -3  -7   4   70.30    3.66
  -3   7   4   68.78    2.99
   3   7  -3 2706.32   89.08
  -3  -7   3 2652.36   89.12
   3  -7  -3 2694.35   87.87
   3   7  -3 2667.65   88.70
   3  -7  -3 2726.79   90.16
   3   7  -3 2754.78   90.70
  -3   7   3 2639.41   89.22
  -3   7   3 2736.87   87.88
  -3  -7   3 2681.68   88.62
   3  -7  -3 2593.51   89.34
  -3   7   3 2733.51   90.33
   3   7  -2  162.23    7.03
  -3  -7   2  151.14    7.01
   3   7  -2  159.55    6.46
  -3   7   2  168.50    5.89
   3   7  -2  159.52    8.05
   3  -7  -2  158.62    7.71
  -3   7   2  164.75    7.21
  -3  -7   2  161.07    6.47
   3  -7  -2  163.49    7.41
  -3   7   2  166.48    7.77
   3   7  -1   13.92    1.27
  -3   7   1   11.88    0.94
  -3  -7   1   11.74    1.23
   3   7  -1    9.21    1.60
   3  -7  -1   12.10    1.33
   3  -7  -1   10.65    1.99
   3   7  -1   14.51    2.19
  -3   7   1   13.10    1.88
   3  -7  -1   12.80    1.84
  -3   7   1   10.20    1.67
  -3  -7   1   11.75    1.76
  -3   7   0    1.33    1.24
   3  -7   0    1.26    1.12
  -3  -7   0    2.38    0.76
  -3   7   0    0.33    0.55
   3   7   0    1.50    0.70
  -3  -7   0   -0.46    0.97
   3   7   0   -0.65    1.31
  -3   7   0    0.67    1.11
   3  -7   0    0.33    1.22
   3  -7   0    1.03    0.70
   3  -7   1  295.20   10.50
  -3   7  -1  294.28   10.56
  -3  -7  -1  309.94   10.74
   3  -7   1  288.94   12.05
   3   7   1  309.63   12.71
  -3  -7  -1  313.78   12.77
  -3   7  -1  305.06   12.12
  -3   7  -1  279.48   11.83
  -3  -7  -1  300.38   12.08
   3  -7   1  306.40   12.42
  -3   7  -2    5.03    1.38
  -3  -7  -2    4.60    1.91
  -3  -7  -2    5.34    0.90
  -3  -7  -2    6.80    1.61
  -3   7  -2    5.73    1.56
  -3  -7  -3  193.20    9.04
  -3   7  -3  197.42    8.42
  -3  -7  -3  184.78    7.19
  -3  -7  -3  197.35    8.72
  -3   7  -3  174.83    8.28
  -3   7  -4  122.95    6.07
  -3  -7  -4  115.85    6.63
  -3  -7  -4  117.48    5.07
  -3  -7  -4  126.61    6.48
  -3   7  -4  119.70    6.18
  -3  -7  -5  111.46    6.26
  -3   7  -5  102.07    5.84
  -3  -7  -5  112.45    6.46
  -3   7  -5  126.09    5.99
   3  -7   5  110.97    6.42
  -3   7  -6 2445.89   82.23
  -3  -7  -6 2464.75   83.14
   3  -7   6 2506.34   83.34
  -3  -7  -6 2413.16   82.96
  -3  -7  -7  489.16   19.12
   3  -7   7  512.46   19.43
  -3  -7  -7  446.56   18.84
  -3  -7  -8  280.75   12.37
   3  -7   8  273.18   12.42
   3   7   8  263.70   12.70
  -3   7  -9  211.31    9.97
  -3  -7  -9  213.88   10.62
  -3   7  -9  238.66   10.66
   3  -7   9  236.39   10.94
   3   7   9  220.95   11.71
  -3   7 -10  135.95    7.50
  -3  -7 -10  168.06    8.88
   3   7  10  151.97    9.93
  -3   7 -10  159.16    8.25
   3  -7  10  157.64    8.48
  -3   7 -11  136.62    7.55
   3  -7  11  148.87    8.37
  -3   7 -11  161.60    8.42
   3   7  11  162.72   11.21
  -3  -7 -11  148.77    8.40
  -3   7 -12  194.77    6.90
  -3   7 -12  184.96    6.95
   3  -7  12  185.36    9.82
  -3  -7 -12  194.18    9.95
   3   7  12  167.08   13.08
  -3   7 -12  173.49    8.95
  -3   7 -12  195.01    9.73
  -3   7 -13  494.57   19.80
   3   7  13  466.51   26.39
  -3  -7 -13  456.91   19.65
  -3   7 -13  439.14   18.73
   3  -7  13  519.00   20.25
  -3   7 -13  485.32   16.59
   3  -7  14  198.83   10.54
   3   7  14  199.21   16.67
  -3   7 -14  204.86    7.87
   3  -7  15  354.77   15.92
   3   7  15  341.88   13.76
   3   7  15  317.03   23.11
  -3   7 -15  357.20   12.88
   3  -7  16  120.39    7.93
   3   7  16  140.68   19.12
   3   7  16  119.86    6.20
  -3   7 -16  125.90    5.65
   3  -7  17  391.66   17.33
  -3   7 -17  420.71   18.33
   3   7  17  385.60   14.87
   3   7  17  435.30   27.44
  -3   7 -17  372.40   14.45
   3  -7  18   96.27    7.01
  -3   7 -18  105.58    7.99
  -3   7 -18   92.32    5.01
   3   7  18   95.26    5.29
   3   7  19   94.72    5.52
  -3   7 -19   98.24    5.26
  -3   7 -19  113.74    8.51
  -3  -7 -19  110.99    7.67
   3   7  19   87.41    4.30
  -3   7 -20    9.42    2.05
  -3   7 -20   13.40    3.94
  -3  -7 -20   15.97    3.56
   3   7  20   11.93    1.44
   3   7  21   57.33   12.57
  -3   7 -21   72.31    4.72
   3   7  21   75.73    5.47
  -3   7 -21   66.68    6.86
  -3   7 -22  169.37    8.44
   3   7  22  178.58    8.96
  -3   7 -22  170.62   11.16
  -3  -7 -22  182.29   11.34
  -3   7 -23  157.98    8.02
   3   7  23  145.82    8.08
  -3   7 -23  148.61   10.46
  -3  -7 -23  171.26   10.70
  -3   7 -24    8.37    3.38
  -3  -7 -24   13.24    3.70
  -3   7 -25   40.24    5.58
  -3  -7 -25   27.87    4.65
  -3  -7 -26    0.48    3.07
  -3   7 -26    0.53    3.03
  -3   7 -27   24.64    5.09
  -3  -7 -27   32.50    5.27
  -3   7 -28   54.56    7.00
  -3  -7 -28   61.88    7.07
  -3   7 -29  115.09   10.24
  -3  -7 -29  126.07   10.11
  -3  -7 -30  230.19   14.61
   3  -9 -31   74.30    7.80
   3  -9 -30    7.02    3.60
   3  -9 -29   56.11    6.59
   3   9 -29   51.99    6.84
   3  -9 -28   89.54    7.67
   3   9 -28   79.15    8.34
   3   9 -27    0.55    3.69
   3  -9 -27    2.69    3.18
   3  -9 -26  136.08    9.27
   3   9 -26  121.96    9.85
   3  -9 -25   15.59    3.78
   3   9 -25   13.24    3.88
   3  -9 -24    5.89    2.75
   3   9 -24   15.62    3.89
   3   9 -23    4.70    2.85
   3  -9 -23    2.99    2.60
  -3   9  23  -11.71   26.64
   3  -9 -22   31.38    4.27
   3   9 -22   30.98    4.76
   3   9 -21   35.33    4.59
   3  -9 -21   32.44    4.06
  -3   9  21   41.95   12.08
   3  -9 -20    1.60    1.94
   3   9 -20   -0.82    2.56
   3  -9 -19   19.91    3.29
   3   9 -19   24.65    3.90
   3   9 -19   30.05    3.33
   3   9 -19   25.69    3.03
  -3   9  19   29.63    7.66
  -3   9  18  345.88   17.68
   3   9 -18  350.34   14.24
   3   9 -18  313.04   16.13
   3  -9 -18  348.48   15.46
  -3   9  17  530.13   23.53
   3   9 -17  544.49   23.50
   3  -9 -17  567.93   22.41
   3   9 -17  548.60   21.06
   3   9 -16  338.68   15.70
   3  -9 -16  337.92   14.65
   3   9 -16  373.81   13.83
   3   9 -16  327.66   13.40
  -3   9  16  374.35   26.47
  -3   9  16  324.97   15.41
   3  -9 -15   19.70    2.72
   3   9 -15   18.19    3.05
   3   9 -15   20.04    2.22
   3   9 -15   15.84    2.20
  -3   9  15   17.04    3.92
  -3   9  15   20.27   10.60
   3   9 -14  316.57   12.11
   3   9 -14  316.72   14.17
   3  -9 -14  311.27   13.03
   3   9 -14  301.07   11.94
  -3   9  14  269.48   21.92
  -3   9  14  298.02   13.86
   3   9 -13  208.45    8.41
   3   9 -13  203.95   10.08
  -3   9  13  209.68   10.25
  -3   9  13  189.23   16.83
   3  -9 -13  188.39    8.97
   3   9 -13  185.04    8.06
  -3   9  12   31.98    3.67
  -3   9  12   34.02    2.22
   3   9 -12   34.14    3.51
   3  -9 -12   31.45    2.88
   3   9 -12   36.72    2.74
  -3   9  11  217.60   16.69
  -3   9  11  219.49   10.98
  -3   9  11  221.66    8.84
   3  -9 -11  234.60    9.70
   3   9 -11  231.74   10.63
   3   9 -11  226.06    9.17
  -3   9  10  201.30   14.73
   3   9 -10  200.14    9.43
   3  -9 -10  201.25    8.50
  -3   9  10  196.54    8.05
  -3   9  10  198.50   10.05
   3   9 -10  191.15    8.11
   3   9 -10  196.62   10.07
   3   9  -9  658.17   24.88
   3   9  -9  705.48   25.57
  -3   9   9  629.20   24.82
  -3   9   9  646.65   22.70
   3  -9  -9  612.07   22.66
   3   9  -9  636.61   23.74
   3   9  -9  656.57   22.65
   3  -9  -9  620.42   24.99
  -3   9   9  611.79   29.17
  -3  -9   8   58.50    3.34
  -3   9   8   52.12    4.56
  -3   9   8   56.78    3.46
   3  -9  -8   51.35    3.10
   3   9  -8   51.80    3.76
   3   9  -8   55.89    3.30
  -3   9   8   51.97    6.09
   3  -9  -8   51.99    4.70
  -3   9   7    0.41    1.87
   3  -9  -7    2.08    0.90
   3   9  -7    1.17    0.95
  -3   9   7   -0.28    1.29
  -3  -9   7    2.37    1.02
  -3   9   7    1.90    1.39
   3  -9  -7    0.81    2.11
   3   9  -7    1.21    1.04
   3   9  -6  142.25    6.26
  -3  -9   6  133.06    5.42
  -3  -9   6  131.35    6.18
   3   9  -6  149.72    8.00
   3  -9  -6  136.53    5.43
  -3   9   6  135.69    6.50
   3   9  -6  130.35    6.39
  -3   9   6  148.09    8.63
   3   9  -6  147.29    8.19
   3  -9  -6  135.06    7.81
  -3   9   5    1.16    2.59
   3   9  -5    2.10    1.00
   3   9  -5    1.79    1.11
  -3  -9   5    1.51    1.02
   3  -9  -5    4.66    0.72
  -3   9   5    4.28    1.45
  -3  -9   5    1.41    0.65
   3  -9  -5    5.05    2.24
   3   9  -5    2.62    1.63
  -3  -9   5    3.42    1.26
  -3  -9   4   46.73    3.17
  -3  -9   4   52.04    3.14
  -3   9   4   41.19    3.22
   3   9  -4   55.23    4.50
   3  -9  -4   42.51    4.01
   3   9  -4   41.55    2.80
  -3   9   4   43.41    4.36
   3   9  -4   46.04    3.10
  -3  -9   3    3.92    1.27
  -3  -9   3    4.63    1.01
  -3   9   3    5.93    1.67
   3   9  -3    5.03    1.95
   3  -9  -3    1.43    1.82
   3   9  -3    4.20    0.95
  -3   9   3    3.71    1.92
   3   9  -3    4.34    1.38
   3   9  -2   16.87    1.49
  -3   9   2   14.63    2.11
  -3  -9   2   11.57    1.83
   3  -9  -2   12.95    2.41
   3   9  -2   15.67    2.60
  -3   9   2   11.63    2.18
  -3  -9   2   13.92    1.33
  -3  -9   1  868.13   29.11
   3   9  -1  863.38   29.11
  -3   9   1  833.34   30.62
  -3  -9   1  828.12   30.59
   3  -9  -1  869.65   29.49
   3  -9  -1  902.60   31.61
   3   9  -1  878.20   32.16
  -3   9   1  905.19   31.64
  -3   9   0  322.28   13.77
  -3   9   0  320.57   11.08
  -3   9   0  295.07   12.99
  -3  -9   0  340.48   11.54
  -3  -9   0  329.21   13.25
   3   9   0  321.50   14.27
   3  -9   0  336.31   13.83
   3  -9   0  330.13   11.74
  -3   9  -1   12.83    1.07
  -3   9  -1   14.81    2.19
   3  -9   1   13.07    1.16
  -3  -9  -1   13.24    2.06
  -3   9  -1   12.23    2.05
   3   9   1   13.18    2.31
   3  -9   1   10.75    2.19
  -3  -9  -1   15.83    1.24
  -3   9  -2    1.14    1.74
  -3  -9  -2    0.06    0.65
   3  -9   2    0.98    1.50
  -3  -9  -2    0.83    1.17
   3   9   2    0.27    1.53
  -3   9  -2    0.22    1.33
  -3  -9  -3  337.16   11.39
   3  -9   3  323.23   13.96
   3  -9   3  306.28   11.32
  -3  -9  -3  323.36   13.53
   3   9   3  333.86   14.33
  -3  -9  -3  334.40   14.21
  -3   9  -3  297.57   13.26
  -3   9  -3  299.13   13.05
  -3  -9  -4  216.51   10.86
  -3   9  -4  226.61   10.35
  -3   9  -4  212.40   10.01
   3  -9   4  224.75    7.93
  -3  -9  -4  224.74   10.45
  -3  -9  -4  229.61    8.42
  -3  -9  -5 1087.66   38.05
  -3   9  -5 1073.10   37.16
  -3   9  -5  964.10   36.59
  -3  -9  -5 1054.06   37.48
  -3  -9  -5 1041.05   34.97
  -3   9  -6 1451.39   50.47
  -3  -9  -6 1534.88   51.62
  -3   9  -6 1316.06   50.05
  -3  -9  -6 1472.41   51.05
  -3  -9  -6 1481.67   48.55
  -3   9  -7 1323.47   45.37
  -3  -9  -7 1361.40   46.41
  -3  -9  -7 1295.14   45.91
   3  -9   7 1379.75   46.58
  -3  -9  -8  776.25   28.44
  -3   9  -8  701.00   27.30
  -3  -9  -8  733.00   28.12
   3  -9   8  734.31   28.40
  -3   9  -9  103.32    6.23
  -3  -9  -9   95.09    6.81
   3  -9   9  100.89    6.74
  -3  -9  -9   91.56    6.52
  -3   9 -10  325.28   14.19
  -3  -9 -10  293.41   14.23
   3   9  10  298.80   15.33
   3  -9  10  309.80   14.45
   3   9  11   79.61    7.52
   3  -9  11   83.15    6.28
   3   9  12  505.89   25.25
   3  -9  12  511.92   21.97
  -3   9 -12  555.53   21.45
   3   9  13  363.13   21.50
   3  -9  13  361.57   16.82
  -3   9 -13  385.05   16.47
   3   9  14  123.31   14.32
  -3   9 -14  121.86    8.03
   3   9  15   -4.41    4.85
  -3   9 -15    3.32    2.36
   3   9  16   53.00   11.28
  -3   9 -16   69.41    6.15
   3   9  16   53.12    4.29
   3   9  17   19.70    2.75
  -3   9 -17   23.23    3.81
  -3  -9 -17   19.34    3.30
  -3   9 -17   19.49    1.47
   3   9  17   15.86    7.72
  -3   9 -17   16.85    1.34
  -3  -9 -18    5.92    2.61
  -3   9 -18    1.58    2.40
   3   9  18   -2.80    9.66
   3   9  18    3.34    1.96
  -3   9 -18    1.69    1.00
   3   9  19   56.61    4.38
   3   9  19   54.94   11.91
  -3   9 -19   60.69    3.29
  -3   9 -19   63.19    6.05
  -3  -9 -19   72.76    6.23
  -3   9 -20  103.34    7.95
  -3  -9 -20  124.94    8.14
   3   9  20  131.19   15.99
   3   9  20   99.49    6.09
   3   9  21   84.76    5.84
  -3   9 -21   94.56    7.66
  -3  -9 -21   96.14    7.24
   3   9  22   15.34    4.01
  -3   9 -22   11.59    3.63
  -3  -9 -22   19.25    3.90
  -3  -9 -23  121.30    8.26
  -3   9 -23   88.86    8.04
  -3   9 -24   14.99    3.91
  -3  -9 -24    8.68    3.17
  -3   9 -25   26.15    4.63
  -3  -9 -25   21.93    4.13
  -3  -9 -26   -0.45    3.13
  -3   9 -26    0.52    3.18
  -3  -9 -27    6.10    3.34
  -3   9 -27    3.81    3.35
  -3   9 -28   71.75    8.03
  -3  -9 -28   79.23    7.73
  -3  -9 -29  227.91   14.06
  -3  -9 -30   73.61    8.01
   3 -11 -31    1.00    3.76
   3 -11 -30   -0.49    2.91
   3 -11 -29   22.12    4.69
   3 -11 -28   75.45    7.25
   3  11 -28   79.09    8.22
   3  11 -27   61.89    7.28
   3 -11 -27   55.30    6.16
   3 -11 -26   43.99    5.40
   3  11 -26   41.08    6.07
   3 -11 -25   88.03    7.28
   3  11 -25   88.15    8.22
   3  11 -24   85.62    7.95
  -3  11  24   84.31   24.59
   3 -11 -24  100.27    7.71
   3  11 -23  268.37   14.78
  -3  11  23  267.59   27.64
   3 -11 -23  259.78   13.49
   3  11 -22  127.18    9.37
   3 -11 -22  138.18    8.67
  -3  11  22  129.38   14.49
   3 -11 -21   50.23    4.95
   3  11 -21   41.61    5.31
  -3  11  21   50.82    7.81
   3  11 -20   18.63    3.72
   3 -11 -20   16.81    3.18
  -3  11  20    8.37    3.63
   3  11 -19  398.23   18.23
   3 -11 -19  420.58   17.17
   3 -11 -18   73.82    5.61
   3  11 -18   65.91    6.12
  -3  11  18   71.96    6.21
  -3  11  18   77.36   13.23
   3  11 -17   38.99    4.64
   3 -11 -17   38.48    3.98
  -3  11  17   32.41   11.49
  -3  11  17   38.26    4.93
  -3  11  16  451.21   31.53
  -3  11  16  462.61   20.50
   3  11 -16  485.69   17.76
   3 -11 -16  518.15   19.44
   3  11 -16  468.63   20.46
  -3  11  15   42.30    4.64
  -3  11  15   45.41    9.40
   3  11 -15   41.40    2.93
   3 -11 -15   41.31    3.79
   3  11 -15   40.25    4.36
  -3  11  14  122.96    7.91
  -3  11  14   97.87   13.28
   3 -11 -14  112.34    6.35
   3  11 -14  118.14    7.46
   3  11 -14  121.68    5.60
  -3  11  13    3.44    4.38
   3 -11 -13    3.46    1.56
  -3  11  13    4.26    1.35
  -3  11  13    7.92    2.54
   3  11 -13    3.34    1.95
   3  11 -13    2.96    1.24
  -3  11  12  408.56   24.86
  -3  11  12  378.72   17.02
  -3  11  12  396.56   14.53
   3  11 -12  380.73   14.25
   3 -11 -12  385.21   14.90
   3  11 -12  368.62   16.09
  -3  11  11   41.50    4.50
  -3  11  11   32.86    2.79
   3  11 -11   30.16    3.33
   3 -11 -11   28.57    2.63
   3  11 -11   34.93    2.57
  -3  11  11   26.44    6.35
  -3  11  10  509.20   21.68
  -3  11  10  531.11   19.23
   3  11 -10  509.57   20.11
   3 -11 -10  536.64   18.75
   3  11 -10  511.32   18.69
  -3  11  10  479.30   25.90
   3  11  -9   26.04    3.84
  -3 -11   9   20.07    2.04
  -3  11   9   22.10    3.29
  -3  11   9   21.14    2.48
   3 -11  -9   21.58    1.87
   3  11  -9   23.43    2.72
   3  11  -9   24.00    2.16
  -3  11   9   25.07    4.83
   3  11  -8    1.10    2.23
  -3 -11   8    0.66    1.19
  -3  11   8   -0.33    1.99
  -3  11   8    1.19    1.51
   3  11  -8    1.12    1.46
   3 -11  -8    0.52    0.81
   3  11  -8    2.18    1.35
  -3  11   8   -0.51    2.55
  -3 -11   7  102.25    5.23
   3 -11  -7   98.97    4.03
  -3  11   7  109.02    5.77
   3  11  -7  107.65    7.39
   3  11  -7  107.65    5.55
   3  11  -7  103.26    5.17
  -3  11   7  101.18    7.87
  -3  11   6   63.16    4.27
  -3  11   6   69.81    5.93
   3  11  -6   60.13    3.77
   3  11  -6   60.47    5.42
  -3 -11   6   55.92    3.72
   3  11  -5   98.84    6.97
   3 -11  -5  114.63    7.25
  -3  11   5  103.64    5.76
  -3 -11   5   95.36    4.11
   3  11  -5   97.70    4.91
  -3  11   5  101.30    7.06
  -3 -11   5   97.26    5.25
   3  11  -4  752.18   25.82
  -3  11   4  734.07   27.08
   3  11  -4  772.45   29.34
   3 -11  -4  752.57   28.63
  -3 -11   4  734.91   25.25
  -3 -11   4  726.59   26.60
  -3  11   4  775.26   29.02
   3  11  -3  313.58   11.70
  -3  11   3  310.02   13.24
   3 -11  -3  331.37   14.55
   3  11  -3  340.87   15.13
  -3  11   3  324.47   14.65
  -3 -11   3  299.55   12.84
   3  11  -2  174.68    6.84
  -3  11   2  172.47    8.59
   3 -11  -2  174.54    9.51
   3  11  -2  189.64   10.17
  -3  11   2  182.57    9.63
  -3 -11   2  176.41    8.38
  -3  11   1 1103.06   38.58
  -3  11   1 1106.17   39.73
  -3 -11   1 1074.25   38.32
   3  11  -1 1144.57   40.39
   3 -11  -1 1078.03   39.56
   3 -11  -1 1068.68   36.82
  -3  11   0  139.11    7.64
  -3  11   0  145.44    8.50
  -3 -11   0  137.14    7.57
   3  11   0  136.13    8.70
   3 -11   0  140.72    8.33
   3 -11   0  139.56    6.09
  -3  11  -1 1230.70   45.11
   3 -11   1 1310.16   42.76
   3 -11   1 1269.02   43.85
  -3 -11  -1 1284.86   45.35
   3 -11   1 1347.82   46.15
  -3  11  -1 1327.74   46.18
   3  11   1 1310.51   46.91
  -3 -11  -1 1282.91   42.36
  -3  11  -2  175.73    9.09
  -3  11  -2  181.59    6.96
  -3 -11  -2  187.39    6.67
   3 -11   2  194.86    7.82
  -3 -11  -2  195.62    9.46
   3  11   2  199.29   10.46
  -3  11  -2  196.94    9.85
  -3  11  -2  196.24    6.96
  -3  11  -3   26.78    1.81
   3 -11   3   25.49    1.94
  -3 -11  -3   19.93    2.92
   3  11   3   25.18    3.51
  -3  11  -3   23.64    3.13
  -3  11  -3   23.44    3.00
  -3 -11  -3   27.41    1.52
   3  11   4    5.73    2.37
  -3  11  -4    9.70    2.35
  -3 -11  -4   10.01    1.04
   3 -11   4   10.49    1.14
  -3 -11  -4   11.19    2.34
  -3  11  -4    8.97    1.27
  -3 -11  -5   93.46    4.09
  -3  11  -5   98.39    6.35
  -3  11  -5  103.28    4.88
  -3 -11  -5   91.41    6.26
   3  11   5   98.90    6.98
  -3  11  -6   56.15    4.78
  -3  11  -6   60.59    3.68
  -3 -11  -6   54.65    4.88
  -3 -11  -6   54.43    2.91
  -3  11  -7   -0.56    1.76
  -3  11  -7    2.05    1.28
  -3 -11  -7    1.24    1.83
  -3 -11  -7    2.52    1.05
  -3  11  -8   67.60    5.22
  -3  11  -8   60.55    4.16
  -3 -11  -8   53.04    5.06
  -3 -11  -8   63.08    3.55
  -3  11  -9    0.42    1.43
  -3 -11  -9    2.05    2.23
  -3  11  -9   -0.59    1.93
  -3  11 -10   13.03    2.33
  -3 -11 -10   11.44    2.86
  -3  11 -10    7.59    2.32
  -3  11 -11  406.98   16.68
  -3 -11 -11  392.79   18.20
  -3  11 -11  404.42   17.51
  -3 -11 -12  257.83   13.68
   3  11  12  266.88   16.28
  -3  11 -12  256.88   12.34
  -3 -11 -12  293.84   11.82
  -3  11 -12  252.98   12.83
   3  11  13  396.53   22.96
  -3 -11 -13  374.36   18.83
  -3  11 -13  416.00   17.75
   3  11  14  148.12   13.37
  -3  11 -14  124.82    5.08
  -3 -11 -14  122.42    8.96
  -3  11 -14  141.07    8.13
   3  11  15   12.83    5.79
  -3  11 -15   18.91    1.69
  -3 -11 -15   15.46    4.07
  -3 -11 -15   16.22    2.99
  -3  11 -15   16.17    3.22
  -3  11 -16   76.22    6.19
  -3 -11 -16   84.70    5.97
   3  11  17   73.25    5.54
   3  11  17   66.88   12.10
  -3 -11 -17   73.15    5.53
  -3  11 -17   69.74    5.86
   3  11  18    1.09    2.17
   3  11  18    4.42    6.65
  -3  11 -18    1.85    2.30
  -3 -11 -18    1.74    2.23
  -3 -11 -19  418.56   17.49
  -3  11 -19  392.12   18.24
   3  11  19  399.47   16.79
  -3  11 -20   23.24    4.00
  -3 -11 -20   19.20    3.43
   3  11  20   15.51    3.08
   3  11  20   25.47    9.42
  -3  11 -21   95.55    7.69
  -3 -11 -21   91.03    6.94
   3  11  21   94.23    6.19
  -3 -11 -22   28.57    4.11
   3  11  22   25.58    3.78
  -3 -11 -23   28.42    5.58
  -3  11 -23   33.64    5.12
  -3 -11 -23   23.34    3.98
  -3 -11 -24  104.97    9.48
  -3  11 -24  103.33    8.70
  -3 -11 -24  107.94    8.06
  -3 -11 -25   35.28    6.50
  -3  11 -25   46.20    6.10
  -3 -11 -25   46.51    5.39
  -3 -11 -26   33.63    6.25
  -3  11 -26   36.48    5.77
  -3 -11 -26   35.89    5.21
  -3  11 -27    2.19    3.50
  -3 -11 -27    1.78    3.16
  -3 -11 -28   70.35    7.28
  -3 -11 -29   -1.44    3.60
  -3 -11 -30   93.98    8.56
   3  13 -27   27.93    5.28
   3  13 -26   36.66    5.71
   3 -13 -25    2.32    3.05
   3  13 -25    1.02    3.15
  -3  13  24    4.40   12.43
   3 -13 -24    1.85    2.72
   3  13 -24   -0.49    3.39
   3  13 -23   84.06    7.63
   3 -13 -23  104.28    7.42
  -3  13  23   97.13   12.19
  -3  13  22    5.67    4.70
   3 -13 -22   13.74    3.35
   3  13 -22   11.77    3.64
  -3  13  21    3.83    3.77
   3 -13 -21    2.53    2.26
   3  13 -21   -0.43    2.53
   3 -13 -20   57.38    5.26
   3  13 -20   56.03    5.91
  -3  13  20   65.97    6.85
   3  13 -19   70.21    6.57
   3 -13 -19   79.70    5.93
  -3  13  19   73.21    6.78
  -3  13  19   74.60   14.25
   3 -13 -18  443.20   18.00
   3  13 -18  434.84   19.41
  -3  13  18  415.68   19.56
  -3  13  18  435.93   31.44
  -3  13  17   46.55    5.33
   3  13 -17   35.12    4.71
  -3  13  17   53.53   11.28
   3 -13 -17   52.52    4.35
   3  13 -16   97.23    7.08
   3 -13 -16  103.43    6.17
  -3  13  16   95.91   14.15
  -3  13  16  101.88    7.76
   3 -13 -15   -0.19    1.56
   3  13 -15    0.32    1.99
  -3  13  15   -5.66    8.13
  -3  13  15    3.10    2.91
   3 -13 -14   67.14    4.42
   3  13 -14   66.69    5.47
  -3  13  14   61.34   11.41
  -3  13  14   66.82    6.30
   3  13 -13   57.22    4.83
   3 -13 -13   53.48    3.66
  -3  13  13   50.58    5.60
  -3  13  13   55.14   11.10
  -3  13  12  205.39   11.59
  -3  13  12  205.75    8.97
   3  13 -12  187.18    9.78
   3 -13 -12  197.89    8.30
  -3  13  12  190.93   16.57
   3  13 -12  197.47   11.96
  -3  13  11  194.07   11.37
  -3  13  11  213.08    9.20
   3 -13 -11  195.61    7.94
   3  13 -11  198.11    9.72
  -3  13  11  208.81   16.29
   3  13 -11  180.85   11.65
   3  13 -10  772.16   31.51
  -3  13  10  797.47   31.16
  -3  13  10  799.71   28.14
   3  13 -10  770.16   28.37
  -3  13  10  754.97   35.51
   3 -13 -10  764.09   26.12
  -3 -13   9    0.13    1.27
  -3  13   9    1.99    2.57
   3  13  -9   -0.20    1.53
  -3  13   9    3.20    3.84
   3  13  -9    0.43    2.74
  -3  13   9   -1.79    2.29
  -3  13   8  618.17   23.44
  -3  13   8  646.85   28.35
   3  13  -8  642.38   23.03
   3  13  -8  645.58   26.50
  -3 -13   8  607.09   22.40
  -3  13   7  248.97   14.05
   3  13  -7  249.83   10.32
  -3  13   7  255.05   11.26
   3  13  -7  253.92   13.41
  -3 -13   7  235.72   10.21
  -3  13   6    7.67    3.09
   3  13  -6    6.86    1.56
  -3 -13   6    8.70    1.81
   3  13  -6    8.58    3.10
  -3  13   6    5.08    2.20
   3  13  -5   68.31    3.74
  -3  13   5   73.91    5.03
  -3 -13   5   71.50    4.47
  -3 -13   5   61.85    2.79
   3  13  -5   59.16    5.85
  -3  13   5   83.24    6.90
   3  13  -4   26.36    2.02
  -3  13   4   27.64    3.29
   3  13  -4   32.50    4.29
  -3 -13   4   26.83    1.78
  -3 -13   4   23.90    2.78
  -3  13   4   32.67    4.76
  -3  13   3  606.59   24.75
   3  13  -3  608.12   20.51
   3  13  -3  605.47   25.13
  -3 -13   3  567.38   22.36
   3 -13  -2   74.34    4.08
   3  13  -2   66.37    6.07
  -3  13   2   75.40    6.22
  -3 -13   2   72.35    4.94
   3 -13  -1   20.64    1.92
   3  13  -1   22.98    3.64
  -3  13   1   24.34    3.59
  -3 -13   1   18.45    2.72
   3 -13  -1   20.21    2.55
   3 -13   0    5.07    1.03
  -3 -13   0    7.09    2.02
   3 -13   0    5.43    1.63
   3  13   0    4.20    2.39
  -3  13   0    2.69    2.10
  -3 -13  -1    0.77    1.66
   3 -13   1   -1.08    1.34
   3  13   1   -0.38    2.20
  -3  13  -1    1.99    1.90
   3 -13   2    0.67    1.09
  -3 -13  -2    2.17    1.85
  -3  13  -2    1.30    2.27
   3  13   2   -0.39    2.11
   3  13   3  171.42   10.45
  -3  13  -3  164.80    6.12
  -3  13  -3  169.83    9.56
   3 -13   3  167.01    7.01
  -3 -13  -3  177.42    9.27
  -3  13  -3  161.77    6.15
  -3 -13  -4  198.13   10.48
   3  13   4  196.60   11.57
  -3  13  -4  204.93    7.82
   3 -13   4  213.91    8.01
  -3  13  -4  208.27    7.91
  -3  13  -4  192.76   10.77
  -3  13  -5   81.77    6.31
   3 -13   5   76.54    3.32
   3  13   5   78.25    6.88
  -3 -13  -5   84.60    6.21
  -3  13  -5   77.61    4.00
   3  13   6 1332.41   48.49
  -3  13  -6 1352.03   47.32
  -3  13  -6 1284.65   44.11
  -3 -13  -6 1270.70   47.05
   3  13   7    0.42    2.53
  -3  13  -7    1.33    2.48
  -3  13  -7    2.24    1.35
  -3 -13  -7    1.14    0.83
  -3 -13  -7   -0.69    2.36
  -3 -13  -7    0.29    0.90
  -3 -13  -8  363.41   13.58
  -3  13  -8  385.97   15.01
  -3 -13  -8  402.13   13.72
  -3 -13  -8  392.20   17.62
  -3  13  -8  398.59   17.31
  -3 -13  -9   44.91    2.83
  -3  13  -9   47.37    3.74
  -3 -13  -9   44.89    2.82
  -3 -13  -9   48.47    5.08
  -3  13  -9   47.24    4.77
  -3 -13 -10  361.49   13.53
  -3  13 -10  351.35   14.76
  -3 -13 -10  368.47   13.61
  -3 -13 -10  357.52   17.12
  -3  13 -10  376.07   16.88
  -3 -13 -11   -0.67    1.56
  -3  13 -11    1.45    2.36
  -3 -13 -11    0.41    2.38
  -3 -13 -11    1.79    1.30
  -3  13 -11    2.31    1.93
  -3  13 -12    4.81    2.66
  -3 -13 -12    7.76    3.29
  -3  13 -12    3.76    1.94
  -3 -13 -12    4.85    1.60
  -3  13 -13   21.20    3.84
   3  13  13   32.18    3.32
  -3 -13 -13   21.83    2.66
  -3  13 -13   29.26    3.38
  -3 -13 -13   24.71    4.35
  -3  13 -14  591.30   24.58
  -3  13 -14  566.62   23.13
  -3 -13 -14  593.89   21.91
  -3 -13 -14  586.93   25.57
   3  13  14  567.77   30.93
  -3  13 -15   75.23    6.79
  -3  13 -15   82.85    6.31
  -3 -13 -15   85.71    5.43
  -3 -13 -15   79.70    7.68
   3  13  15   82.28   11.54
  -3  13 -16  183.03   10.97
   3  13  16  160.53   16.60
  -3  13 -16  185.97   10.19
  -3 -13 -16  190.89    9.25
  -3 -13 -16  172.64   11.79
  -3  13 -17  166.92   10.48
   3  13  17  175.06    9.94
   3  13  17  160.03   17.38
  -3  13 -17  160.59    9.74
  -3 -13 -17  170.05    8.82
  -3 -13 -17  154.71   11.20
  -3  13 -18  113.22    8.33
   3  13  18  107.77    7.44
  -3  13 -18   98.75    7.56
  -3 -13 -18  109.08    6.76
  -3 -13 -18  106.09    9.06
   3  13  18   79.78   13.86
   3  13  19   50.59    5.09
  -3  13 -19   43.72    5.20
  -3 -13 -19   48.58    4.65
  -3 -13 -19   43.04    6.24
   3  13  20   18.63    3.37
  -3  13 -20   16.98    3.57
  -3 -13 -20   12.94    2.99
  -3 -13 -20   18.44    4.91
   3  13  20    6.82    9.66
   3  13  21    3.35    2.69
   3  13  21    5.27    9.47
  -3 -13 -21    4.15    4.13
  -3  13 -21    0.44    2.78
  -3 -13 -21    2.56    2.63
  -3  13 -22  316.26   16.66
  -3 -13 -22  332.75   15.58
   3  13  22  361.91   30.53
  -3 -13 -23   63.30    5.91
  -3  13 -23   48.45    6.20
   3  13  23   74.71   17.50
  -3  13 -24   37.21    5.51
  -3 -13 -24   33.05    4.57
  -3 -13 -25    8.97    3.25
  -3  13 -25    8.80    3.54
  -3  13 -26   23.22    5.04
   3  15 -26  105.68    9.63
   3  15 -25   72.52    7.92
   3  15 -24    1.47    3.35
   3  15 -23    4.70    3.35
  -3  15  23    8.46    5.36
   3  15 -22   36.30    5.30
  -3  15  22   31.56    6.88
   3  15 -21    4.72    2.97
  -3  15  21   10.77    5.30
  -3  15  21   20.37   13.65
   3  15 -20    8.17    3.33
  -3  15  20    8.02    3.76
   3  15 -19  117.17    8.43
  -3  15  19  128.30    9.39
  -3  15  19  132.69   19.03
   3  15 -18   83.61    7.05
  -3  15  18   97.45   16.15
   3  15 -18   83.89    8.56
  -3  15  18   96.72    8.02
   3  15 -17   75.02    6.34
  -3  15  17   67.62   13.84
   3  15 -17   80.34    7.87
  -3  15  17   72.54    7.06
   3  15 -16  133.47    8.20
   3  15 -16  116.15    9.73
  -3  15  16  127.08    9.36
   3  15 -15  124.75    7.80
  -3  15  15  114.41   15.57
   3  15 -15  132.04   10.08
  -3  15  15  119.05    9.15
   3  15 -14   20.10    3.25
  -3  15  14    9.63    6.80
   3  15 -14   25.62    4.82
  -3  15  14   16.90    4.20
  -3  15  13  481.14   21.38
  -3  15  13  426.33   28.43
   3  15 -13  445.15   18.37
   3  15 -13  466.63   21.88
   3 -15 -13  438.89   15.61
   3  15 -12   58.39    4.66
   3  15 -12   58.41    6.57
  -3  15  12   46.59    5.87
   3  15 -11    5.32    1.92
  -3  15  11    7.57    5.60
   3  15 -11    8.00    3.42
  -3  15  11    5.09    3.23
   3  15 -10  123.06    6.81
  -3  15  10  141.88   13.05
   3  15 -10  142.84   10.03
  -3  15  10  126.65    9.54
  -3  15   9  174.84   11.10
  -3  15   9  156.55   12.90
   3  15  -9  164.77    7.85
   3  15  -9  173.98   11.27
  -3 -15   9  161.32    7.31
  -3  15   8    1.38    2.75
   3  15  -8    4.87    1.56
   3  15  -8    2.87    2.67
  -3 -15   8    3.49    1.56
  -3  15   8    3.07    4.11
  -3  15   7  106.18    9.42
  -3 -15   7   87.80    5.12
   3  15  -7   87.45    7.70
   3  15  -7   90.31    4.78
  -3  15   6   30.43    5.17
  -3 -15   6   35.43    3.13
   3  15  -6   31.61    4.82
   3  15  -6   29.29    2.37
  -3  15   5  188.38   11.59
   3  15  -5  180.36    7.18
  -3 -15   5  179.44    8.65
   3  15  -5  176.44   11.35
  -3  15   4   49.83    5.76
   3  15  -4   50.65    2.47
   3 -15  -4   54.22    4.78
   3  15  -4   53.75    5.97
  -3 -15   4   51.68    4.07
   3 -15  -3   49.86    3.52
   3 -15  -3   46.21    4.41
  -3  15   3   58.20    5.92
   3  15  -3   53.94    6.11
  -3 -15   3   56.05    4.39
   3 -15  -2    7.73    1.58
   3 -15  -2    5.07    2.02
   3  15  -2    7.97    3.15
  -3  15   2    5.33    3.06
  -3 -15   2   10.61    2.43
   3 -15  -1   12.62    1.67
   3 -15  -1   13.25    2.54
   3  15  -1   10.14    3.58
  -3  15   1   10.82    3.25
  -3 -15   1   10.81    2.53
   3 -15   0  353.00   14.42
  -3 -15   0  345.31   15.36
   3  15   0  360.33   17.44
  -3  15   0  372.21   17.07
   3 -15   0  353.98   12.60
   3  15   1  287.79   15.13
  -3  15  -1  302.85   14.80
  -3 -15  -1  297.29   13.52
   3 -15   1  277.69   11.91
  -3  15  -2   75.44    6.50
   3  15   2   67.53    6.62
   3 -15   2   73.86    4.44
  -3 -15  -2   78.48    5.97
  -3  15  -3  288.10   14.43
  -3 -15  -3  292.01   13.76
   3 -15   3  283.11   11.27
   3  15   3  296.60   15.41
   3 -15   4   11.46    1.57
   3  15   4    7.29    3.44
  -3  15  -4   14.38    3.25
  -3 -15  -4    9.35    2.91
   3  15   5  105.41    8.57
  -3  15  -5  108.14    4.54
   3 -15   5  105.47    4.42
  -3  15  -5  112.02    7.88
  -3 -15  -5  103.42    7.40
  -3  15  -6  379.03   14.22
  -3  15  -6  407.15   18.22
   3  15   6  410.14   19.38
  -3 -15  -6  413.96   18.11
  -3  15  -7  335.84   13.17
   3  15   7  354.33   17.97
  -3 -15  -7  369.01   16.75
  -3  15  -7  353.56   16.65
   3  15   8  292.97   15.91
  -3  15  -8  276.20   11.52
  -3 -15  -8  283.57   14.67
  -3  15  -8  306.59   14.74
   3  15   9   82.88    8.18
  -3  15  -9   86.69    7.21
  -3  15  -9   84.21    5.09
  -3 -15  -9   91.98    7.51
  -3 -15 -10   69.30    3.20
  -3 -15 -10   88.89    7.25
  -3 -15 -10   68.52    3.18
  -3  15 -10   83.13    5.12
  -3 -15 -11  496.07   22.47
  -3 -15 -11  499.05   17.51
  -3  15 -11  496.32   19.55
  -3  15 -11  498.64   22.03
  -3 -15 -12  563.84   24.66
  -3  15 -12  532.12   21.54
  -3 -15 -12  560.87   19.79
  -3  15 -12  562.55   24.11
  -3  15 -13    8.24    2.63
  -3 -15 -13    8.45    1.85
  -3  15 -13   14.49    3.90
  -3 -15 -14  198.49   12.40
  -3 -15 -14  194.65    8.53
  -3  15 -14  180.48    9.80
  -3  15 -14  178.95   11.30
  -3 -15 -15   24.82    5.02
  -3  15 -15   38.23    5.04
  -3 -15 -15   29.39    2.95
  -3  15 -15   26.72    3.84
  -3 -15 -16    3.29    3.55
   3  15  16    6.50    6.78
  -3  15 -16    6.70    3.36
  -3  15 -16   11.98    2.81
   3  15  17    6.46    3.09
  -3 -15 -17    6.80    3.91
   3  15  17    4.39    6.45
  -3  15 -17    6.81    3.45
  -3  15 -17   12.43    3.04
   3  15  18   29.79    4.68
  -3 -15 -18   38.07    6.00
   3  15  18   37.16    9.99
  -3  15 -18   27.16    4.74
  -3  15 -18   33.61    4.49
   3  15  19    3.87    2.88
  -3 -15 -19    0.60    3.52
   3  15  19    3.47    7.65
  -3  15 -19    0.47    3.16
  -3  15 -19    2.79    2.61
   3  15  20    9.03    3.77
  -3 -15 -20   13.08    5.10
   3  15  20   18.19   13.05
  -3  15 -20   10.95    3.82
  -3  15 -20    7.18    3.39
   3  15  21   59.47    6.06
  -3 -15 -21   54.48    7.59
   3  15  21   50.55   15.66
  -3  15 -21   59.64    6.47
  -3  15 -21   68.83    7.12
  -3  15 -22    7.01    3.33
  -3  15 -23   50.54    6.29
  -3  15 -24    4.12    4.15
  -3  17  22   42.02    6.86
   3  17 -22   45.80    7.54
  -3  17  21   25.59    5.53
   3  17 -21   36.96    6.48
  -3  17  20    0.52    3.61
   3  17 -20    6.41    4.09
  -3  17  19  142.21   10.98
   3  17 -19  172.01   12.44
  -3  17  18   33.83   12.90
  -3  17  18   45.99    6.47
   3  17 -18   40.92    6.62
  -3  17  17   89.72   16.36
  -3  17  17  115.16    9.56
   3  17 -17  125.49   10.56
  -3  17  16  224.86   13.45
   3  17 -16  209.08   13.85
  -3  17  15   48.50   10.78
  -3  17  15   49.99    6.53
   3  17 -15   40.73    6.42
  -3  17  14  173.99   11.84
  -3  17  14  154.00   17.73
   3  17 -14  166.74   11.87
  -3  17  13   58.92   11.52
  -3  17  13   68.47    7.43
   3  17 -13   56.65    7.21
  -3  17  12   95.89   13.29
  -3  17  12  120.70    9.69
   3  17 -12  130.25   10.01
  -3  17  11   -1.03    5.18
  -3  17  11    0.53    3.50
   3  17 -11    2.77    3.58
  -3  17  10   87.30   10.65
   3  17 -10   99.14    8.92
  -3  17  10  103.52    9.10
  -3  17   9   10.30    5.01
   3 -17  -9   12.65    3.63
   3  17  -9    8.64    3.50
  -3  17   9   12.69    3.88
  -3  17   8   -1.05    3.15
  -3  17   8    1.39    3.75
   3 -17  -8    3.12    2.77
   3  17  -8   -1.60    3.32
  -3 -17   8    0.77    1.37
  -3 -17   7  111.33    5.97
   3  17  -7  113.27    9.28
   3 -17  -7  103.74    7.74
  -3  17   7  112.83   10.19
  -3 -17   6    0.58    1.64
   3  17  -6   -0.52    3.23
   3 -17  -6    0.35    2.60
  -3  17   6   -1.14    3.22
  -3 -17   5    1.07    1.70
   3  17  -5   -1.03    2.86
   3 -17  -5    1.65    2.54
  -3  17   5    1.05    3.15
  -3 -17   4  185.26    9.57
   3  17  -4  232.14   13.28
   3 -17  -4  200.42   10.74
  -3  17   4  214.10   12.89
  -3 -17   3    7.92    2.34
   3  17  -3   13.10    4.13
   3 -17  -3    8.07    2.66
  -3  17   3    2.43    2.84
  -3 -17   2  170.68    8.96
   3  17  -2  165.19   11.22
   3 -17  -2  156.66    8.85
  -3  17   2  155.24   10.75
  -3 -17   1   12.34    2.78
   3  17  -1    9.50    3.90
   3 -17  -1   13.86    2.74
  -3  17   1   19.30    4.24
  -3 -17   0  131.04    7.95
   3  17   0  128.42    9.68
   3 -17   0  118.13    6.95
  -3  17   0  134.31    9.56
   3 -17   1   76.43    5.00
  -3 -17  -1   81.75    6.28
  -3  17  -1   69.99    7.15
   3  17   1   79.30    7.61
  -3  17  -2    7.51    3.11
   3  17   2    4.06    3.04
   3 -17   2    4.05    1.74
  -3 -17  -2    5.35    2.70
  -3 -17  -3   54.07    5.24
   3 -17   3   48.17    3.41
   3  17   3   56.37    6.51
  -3  17  -3   50.50    5.84
   3 -17   4    1.26    1.20
   3  17   4   -3.63    3.31
  -3 -17  -4   -1.47    2.43
  -3  17  -4    2.62    3.19
   3  17   5   46.77    6.24
  -3 -17  -5   45.74    5.21
   3  17   6  123.26   10.24
  -3 -17  -6  134.85    9.17
  -3  17  -6  142.78    9.58
   3  17   7   49.10    6.39
  -3 -17  -7   46.88    5.60
  -3  17  -7   51.20    5.90
   3  17   8  112.24   10.07
  -3 -17  -8  128.60    9.17
  -3  17  -8  131.21    9.27
   3  17   9  312.00   17.74
  -3 -17  -9  302.78   15.88
  -3  17  -9  284.47   15.38
   3  17  10   92.67    9.24
  -3 -17 -10   80.69    7.58
  -3  17 -10   87.43    7.67
   3  17  11    9.40    5.19
  -3 -17 -11    6.87    3.59
  -3  17 -11    9.13    3.69
  -3 -17 -12  208.93   13.05
  -3  17 -12  209.81   12.75
  -3 -17 -13   61.74    7.01
  -3  17 -13   66.32    7.03
  -3 -17 -14   49.75    6.62
  -3  17 -14   46.20    6.06
  -3 -17 -15   25.46    5.26
  -3  17 -15   24.65    4.76
  -3 -17 -16  137.50   11.05
  -3  17 -16  148.27   10.67
   3  17  16  158.42   10.68
   3  17  17   20.31    9.99
  -3 -17 -17   16.31    5.23
   3  17  17   21.41    4.70
  -3  17 -17   22.76    5.01
  -3 -17 -18   18.07    5.27
   3  17  18   13.79    4.44
  -3  17 -18   13.98    4.51
  -3 -17 -19   23.13    5.68
   3  17  19   21.02    4.36
  -3  17 -19   29.29    5.30
   3  17  20   64.12    6.86
  -3  19  21    1.19    3.79
  -3  19  20    6.96    4.65
  -3  19  19   27.24    5.93
  -3  19  18  154.68   12.00
   3 -19 -17   15.39    5.28
  -3  19  17   26.09    5.53
   3  19 -17   10.24    5.03
   3 -19 -16  173.45   12.56
  -3  19  16  166.23   12.12
   3  19 -16  173.04   12.78
   3 -19 -15   78.07    8.46
   3  19 -15   92.86    9.48
  -3  19  15  103.05    9.33
  -3  19  14    8.06    8.58
   3 -19 -14   16.58    4.78
   3  19 -14   21.76    5.62
  -3  19  14   28.34    6.12
  -3  19  13   42.56   10.95
   3 -19 -13   49.47    6.53
   3  19 -13   56.55    7.24
  -3  19  13   59.00    7.25
  -3  19  12   -1.32    7.01
   3 -19 -12    8.90    3.87
   3  19 -12    7.31    4.41
  -3  19  12    6.43    4.24
  -3  19  11   -5.81    5.95
   3 -19 -11   -0.48    3.51
   3  19 -11   -0.60    3.71
  -3  19  11   -0.59    4.43
  -3  19  10  526.30   31.40
   3 -19 -10  591.24   25.29
   3  19 -10  576.73   26.95
  -3  19  10  548.21   26.76
  -3  19   9    3.61    4.27
   3 -19  -9   -1.31    3.40
   3  19  -9    3.54    4.23
  -3  19   9   -1.77    4.20
  -3  19   8  257.63   17.35
   3 -19  -8  202.66   12.57
   3  19  -8  236.54   14.88
  -3  19   8  256.78   15.28
  -3  19   7   13.82    5.04
   3 -19  -7   13.51    3.92
   3  19  -7   17.93    5.02
  -3  19   7   15.95    4.89
  -3  19   6   12.49    4.58
   3 -19  -6    3.39    2.93
   3  19  -6    4.57    3.78
  -3  19   6    8.79    4.09
   3  19  -5    0.57    3.72
   3 -19  -5    4.27    2.80
  -3  19   5    2.44    3.40
   3  19  -4    0.57    3.61
   3 -19  -4   -1.33    2.58
  -3  19   4   -1.14    3.52
  -3 -19   3   15.67    2.92
   3  19  -3   22.50    4.99
   3 -19  -3   18.57    3.49
  -3  19   3   14.29    4.69
  -3 -19   2   41.13    4.15
   3  19  -2   34.27    5.87
   3 -19  -2   41.10    4.35
  -3  19   2   26.79    5.12
  -3 -19   1   18.39    3.43
   3  19  -1   22.00    4.87
   3 -19  -1   15.32    2.85
  -3  19   1   13.02    4.08
   3  19   0   23.69    5.19
  -3 -19   0   20.80    3.56
  -3  19   0   17.37    4.32
   3  19   1    0.57    3.35
  -3 -19  -1   -1.02    2.39
  -3  19  -1   -0.51    3.03
  -3  19  -2    3.00    3.41
   3  19   2    0.57    3.31
  -3 -19  -2    0.72    2.54
  -3  19  -3   26.28    4.94
  -3 -19  -3   23.19    4.17
   3  19   3   20.70    4.93
  -3  19  -4    0.49    3.41
  -3 -19  -4    1.20    3.07
   3  19   4    0.58    4.09
  -3 -19  -5   58.88    6.31
  -3  19  -5   59.73    6.92
   3  19   5   61.42    7.54
  -3 -19  -6  346.51   17.24
  -3  19  -6  360.91   18.10
   3  19   6  318.17   18.70
   3  19   7   47.16    6.92
  -3 -19  -7   43.94    5.87
  -3  19  -7   40.81    5.94
   3  19   8   66.49    8.21
  -3 -19  -8   64.08    6.82
  -3  19  -8   63.16    7.07
   3  19   9  257.08   16.64
  -3 -19  -9  255.47   14.71
  -3  19  -9  253.90   14.73
   3  19  10   65.84    9.03
  -3 -19 -10   74.15    7.72
  -3  19 -10   76.82    7.78
   3  19  11   21.37    6.22
  -3 -19 -11   24.69    4.97
  -3  19 -11   27.68    5.00
   3  19  12    2.78    4.91
  -3 -19 -12    0.54    3.79
  -3  19 -12    3.55    3.70
  -3 -19 -13   11.28    4.01
  -3  19 -13    5.61    3.63
  -3 -19 -14  126.40   10.52
  -3  19 -14  113.40    9.60
  -3 -19 -15    2.40    3.74
  -3  19 -15   -2.08    4.13
  -3 -19 -16   53.36    7.41
   3  19  16   44.84    6.53
  -3  19 -16   53.06    6.72
   3  19  17   44.76    6.30
   3  19  18   11.84    4.52
   3  19  19    4.53    4.09
   3 -21 -15   66.66    8.31
   3 -21 -14   20.03    5.35
   3 -21 -13  204.38   13.48
   3 -21 -12   13.48    4.59
   3 -21 -11   27.49    5.31
   3 -21 -10   37.96    5.96
   3 -21  -9    0.46    3.57
   3  21  -9    4.46    4.17
   3 -21  -8    5.72    3.69
   3  21  -8   17.11    5.00
  -3  21   7   16.07    5.74
   3  21  -7   20.82    5.42
  -3  21   6    4.61    4.42
   3  21  -6    5.65    4.33
  -3  21   5   66.59    8.74
   3  21  -5   55.54    7.40
  -3  21   4   80.71    9.28
  -3  21   4  107.86   10.01
   3  21  -4   97.30    9.35
  -3  21   3   18.13    5.38
   3  21  -3    6.88    4.75
  -3  21   2    2.41    4.06
   3  21  -2   -3.12    4.30
  -3  21   1   50.56    7.12
   3  21  -1   33.72    6.41
  -3  21   0  290.74   17.06
   3  21   0  286.11   17.50
   3  21   1  183.96   13.38
  -3  21  -1  162.62   12.23
  -3  21  -2   86.68    8.67
   3  21   2   72.14    8.86
   3  21   3  101.40    9.90
  -3  21  -3  100.42    9.45
  -3 -21  -3   98.05    8.01
   3  21   4   15.54    5.19
  -3  21  -4   10.48    4.46
  -3 -21  -4   10.60    4.11
  -3  21  -5    3.30    3.87
  -3 -21  -5   11.10    3.72
  -3  21  -6   29.05    5.47
  -3 -21  -6   26.00    4.77
  -3  21  -7    6.01    4.10
  -3 -21  -7    6.29    3.73
  -3 -21  -8    9.54    4.21
  -3  21  -8   12.06    4.43
  -3 -21  -9   67.69    7.49
  -3  21  -9   60.86    7.48
  -3 -21 -10    7.01    4.62
  -3  21 -10   19.14    5.10
  -3 -21 -11  226.33   14.57
  -3  21 -11  224.36   14.48
  -3 -21 -12  137.07   11.35
  -3  21 -12  143.48   11.30
  -3 -21 -13   20.18    5.67
  -4   0  31   -0.60    3.77
   4   0 -31    4.96    4.23
  -4   0  30    1.74    3.61
   4   0 -30    8.99    3.69
  -4   0  29    0.46    2.97
  -4   0  29   -0.56    3.65
   4   0 -29    1.15    3.10
  -4   0  28   88.72    7.50
  -4   0  28   80.48    7.93
   4   0 -28   94.05    8.55
  -4   0  27    0.52    3.28
  -4   0  27    2.16    2.85
   4   0 -27   -2.63    3.48
  -4   0  26  109.84    9.03
  -4   0  26  126.90    8.71
   4   0 -26  110.64    9.19
  -4   0  25    3.40    3.42
  -4   0  25    7.21    3.18
   4   0 -25    0.97    3.19
  -4   0  24  660.96   28.17
  -4   0  24  669.62   27.09
   4   0 -24  643.80   27.82
  -4   0  23    3.70    2.85
  -4   0  23    0.90    2.98
  -4   0  22   11.97    2.96
  -4   0  22   15.69    3.68
   4   0 -22    9.39    1.97
  -4   0  21    1.27    2.84
  -4   0  21    1.68    2.25
   4   0 -21   -0.16    1.57
  -4   0  20  134.77    8.34
   4   0 -20  142.39    7.08
  -4   0  19    0.91    2.07
   4   0 -19   -0.11    1.36
   4   0 -19   -0.23    1.90
   4   0 -18 2203.27   71.61
   4   0 -18 2236.27   74.72
   4   0 -17   -0.65    1.17
   4   0 -17   -1.66    2.92
  -4   0  17   -0.28    2.28
   4   0 -16 1548.77   51.91
  -4   0  16 1494.50   54.19
   4   0 -15   -0.39    1.05
   4   0 -15   -0.77    4.41
  -4   0  15    0.25    1.56
   4   0 -14  544.09   19.25
  -4   0  14  592.81   21.64
   4   0 -13    0.41    0.74
   4   0 -13    3.90    7.89
  -4   0  13   -0.46    1.64
   4   0 -12  177.47    7.24
  -4   0  12  201.51    9.55
  -4   0  11    0.63    1.54
  -4   0  11    0.23    1.47
  -4   0  10  301.96   12.36
  -4   0   9    0.94    1.12
  -4   0   8  698.35   24.83
  -4   0   7    0.26    1.03
  -4   0   6  157.85    6.93
   4   0  -6  162.87    6.94
  -4   0   5    0.76    1.00
   4   0  -5    0.77    1.04
  -4   0   4  346.46   12.73
   4   0  -4  348.54   12.73
   4   0  -4  345.17   12.68
  -4   0   3    0.36    0.97
   4   0  -3    0.80    0.93
  -4   0   3   -0.18    0.78
   4   0  -3   -0.70    0.93
  -4   0   2   10.81    1.31
   4   0  -2    8.96    1.25
  -4   0   2   13.27    1.37
  -4   0   2   10.25    1.26
  -4   0   1    0.24    0.80
  -4   0   1    0.85    0.89
   4   0  -1    1.50    0.89
  -4   0   0 1953.03   63.56
   4   0   0 1891.23   63.53
  -4   0   0 1929.27   63.51
  -4   0  -1    0.86    0.76
  -4   0  -1    0.78    0.90
  -4   0  -2  497.65   17.35
  -4   0  -3   -0.04    0.50
   4   0   3    0.34    0.53
   4   0   3   -0.58    0.89
  -4   0  -3    0.44    0.72
   4   0   4  102.91    5.35
  -4   0  -4  110.48    4.24
   4   0   4  110.77    4.80
  -4   0  -4  103.59    4.78
   4   0   5    0.38    1.23
  -4   0  -5   -0.21    0.98
  -4   0  -5    2.27    0.78
   4   0   5    0.57    1.94
  -4   0  -6 6192.08  201.95
  -4   0  -6 6021.46  202.07
  -4   0  -6 6188.13  200.82
   4   0   6 6277.56  201.67
  -4   0  -7    1.31    1.33
  -4   0  -7   -0.26    0.95
   4   0   7    1.01    0.54
  -4   0  -7    0.93    0.65
  -4   0  -8  833.33   27.08
  -4   0  -8  785.15   28.15
  -4   0  -9   -0.61    1.90
  -4   0  -9    0.08    0.75
  -4   0  -9   -0.15    1.03
  -4   0 -10  225.41   12.06
  -4   0 -11    8.43    7.80
   4   0  11    1.50    1.16
  -4   0 -12  870.05   35.82
   4   0  12  928.20   31.99
  -4   0 -13  -10.19    5.99
   4   0  13    0.16    1.19
  -4   0 -14 1750.83   68.89
   4   0  14 1954.02   64.31
  -4   0 -15    0.56    3.35
   4   0  15    0.18    1.49
   4   0  16  680.81   24.15
  -4   0 -16  589.54   28.73
  -4   0 -17    1.25    3.42
   4   0  17    0.58    1.39
   4   0  17   -0.30    1.73
  -4   0 -18   52.01    7.14
   4   0  18   50.63    3.87
   4   0  18   47.86    4.60
  -4   0 -19   -0.67    3.48
   4   0  19   -1.24    1.84
   4   0  19    0.66    1.96
   4   0  20    0.42    1.61
   4   0  20   -0.34    2.17
   4   0  21    1.74    1.92
   4   0  21    1.45    2.69
   4   0  22  681.69   25.23
   4   0  22  658.77   27.30
   4   0  23    0.68    2.11
   4   0  23    4.40    3.15
   4   0  24  281.49   12.20
   4   0  24  261.33   14.10
   4   0  25    1.39    2.16
   4   0  25   -1.74    2.94
  -4   0 -26  281.04   16.68
   4   0  26  207.64   12.83
  -4   0 -27    1.96    4.36
   4   0  27    1.90    3.54
  -4   0 -28  312.60   17.56
   4   0  28  259.46   15.26
  -4   0 -29   -0.39    3.03
   4   0  29   -0.51    3.47
  -4   0 -29    4.56    3.85
  -4   0 -30    3.26    3.16
   4   0  30    6.38    3.81
  -4   0 -30    1.34    3.35
  -4   0 -31    0.42    2.94
   4   0  31   -3.30    3.79
  -4   0 -32   44.53    5.79
   4   0  32   50.14    6.97
  -4   2  32    9.12    4.02
  -4  -2  31   14.45    5.00
   4  -2 -31   24.10    5.60
  -4   2  31   19.74    4.58
  -4   2  31   20.63    5.92
  -4  -2  30  229.69   14.67
   4  -2 -30  254.91   15.39
  -4   2  30  245.42   15.20
  -4   2  30  253.32   14.05
  -4  -2  29    2.82    3.81
   4  -2 -29    1.66    3.45
  -4   2  29    4.46    3.46
  -4   2  29   -0.57    3.67
  -4  -2  28   27.72    5.11
   4  -2 -28   26.54    4.94
  -4   2  28   19.09    4.13
  -4   2  28   24.44    5.22
  -4  -2  27   17.87    4.45
   4  -2 -27   25.38    4.69
  -4   2  27   23.83    4.18
  -4  -2  26   25.86    4.85
   4  -2 -26   23.33    4.48
   4   2 -26   25.46    4.97
  -4   2  26   20.56    4.08
   4  -2 -25  223.71   13.13
   4   2 -25  230.88   13.45
  -4   2  25  217.50   12.20
  -4  -2  25  222.92   13.22
   4   2 -24   47.77    5.86
   4  -2 -24   58.65    6.00
  -4   2  24   53.00    5.39
  -4  -2  24   46.32    5.71
  -4  -2  24   40.50    5.10
   4  -2 -23   13.94    3.28
   4   2 -23   13.52    3.52
  -4  -2  23   11.21    3.42
  -4   2  23   14.08    3.30
  -4  -2  23   10.01    3.11
   4   2 -23   13.52    2.42
   4   2 -22   35.63    3.26
   4   2 -22   31.63    7.17
   4  -2 -22   35.58    4.48
   4   2 -22   35.99    4.78
  -4  -2  22   32.18    4.75
  -4   2  22   34.56    4.22
  -4  -2  22   38.72    4.65
   4   2 -21   34.04    3.07
   4  -2 -21   29.00    2.79
   4   2 -21   27.25    9.72
   4  -2 -21   21.96    3.81
   4   2 -21   34.90    4.41
  -4  -2  21   27.43    4.28
  -4  -2  21   26.50    3.91
  -4   2  21   29.34    3.86
   4  -2 -20  316.55   15.55
   4   2 -20  326.43   15.90
   4  -2 -20  355.11   13.29
   4   2 -20  336.30   13.38
  -4  -2  20  341.27   16.11
  -4   2  20  306.36   15.20
  -4  -2  20  334.00   15.52
  -4   2  19   33.74    4.20
  -4  -2  19   26.95    3.95
   4  -2 -19   28.71    3.90
   4   2 -19   39.26    4.50
   4  -2 -19   30.50    2.93
   4   2 -19   33.15    2.99
  -4  -2  19   27.79    4.25
   4  -2 -18 1075.77   35.83
   4   2 -18 1029.08   35.83
  -4   2  18 1053.12   38.59
  -4  -2  18 1021.09   38.65
  -4  -2  18 1004.80   37.91
   4   2 -18 1017.57   38.56
   4  -2 -18  978.93   38.02
   4  -2 -17  138.78    6.49
   4  -2 -17  127.81    7.80
   4   2 -17  128.31    8.10
   4   2 -17  136.58    6.50
  -4  -2  17  130.31    7.91
  -4  -2  17  138.90    8.55
  -4  -2  16    9.09    2.32
   4  -2 -16    3.32    4.18
  -4  -2  16    9.71    2.56
   4  -2 -16   12.43    1.94
   4   2 -16   11.92    1.88
   4  -2 -16    9.73    2.27
   4   2 -16    7.26    2.33
   4  -2 -15   81.91    5.65
   4   2 -15   89.37    6.02
  -4  -2  15   81.59    5.97
  -4  -2  15   74.93    5.52
   4  -2 -15   67.68    8.94
   4  -2 -15   87.87    4.65
   4   2 -15   82.84    4.47
   4   2 -14  126.18    7.03
   4  -2 -14  113.05    6.65
  -4  -2  14  115.51    6.71
   4  -2 -14  115.36    5.74
   4   2 -14  108.28    5.46
   4  -2 -13   15.06    2.27
   4   2 -13   16.22    2.48
  -4  -2  13    9.65    2.03
   4  -2 -13   11.58    1.87
   4  -2 -13   17.51    5.36
   4   2 -13   11.68    1.57
   4  -2 -12  718.18   31.70
   4  -2 -12  642.28   23.68
   4  -2 -12  662.73   24.58
   4   2 -12  680.09   24.89
   4   2 -12  610.75   23.21
  -4  -2  12  657.70   24.69
   4  -2 -11   99.37    5.35
   4  -2 -11   80.41   10.27
   4  -2 -11  106.68    5.59
   4   2 -11  110.08    5.87
  -4   2  11  126.36    6.55
   4  -2 -11   91.48    3.56
  -4  -2  11   92.92    5.55
   4  -2 -10  858.27   30.38
  -4  -2  10  860.38   31.00
   4   2 -10  874.00   31.09
  -4   2  10  915.62   30.99
   4  -2 -10  851.88   30.75
   4   2  -9   10.32    1.67
   4  -2  -9    9.54    1.65
  -4  -2   9   13.32    1.89
   4  -2  -9   10.67    1.59
   4   2  -9   12.96    1.87
  -4   2   9   12.88    1.80
   4  -2  -8   13.05    1.77
   4   2  -8   12.85    1.77
  -4  -2   8   11.85    1.77
   4  -2  -8   10.87    1.62
   4   2  -8   12.44    1.69
  -4   2   8   12.71    1.76
   4   2  -7  222.08    9.19
   4  -2  -7  224.70    9.51
  -4  -2   7  228.88    9.59
   4   2  -7  237.92    9.62
   4  -2  -7  233.15    9.42
   4   2  -7  239.38    9.37
  -4   2   7  252.48    9.49
  -4   2   6   34.53    6.80
   4   2  -6   39.84    2.55
   4  -2  -6   35.09    2.69
   4   2  -6   40.33    2.86
  -4  -2   6   32.80    2.58
   4   2  -6   40.28    2.97
   4   2  -6   41.08    2.79
   4  -2  -6   34.52    2.52
   4   2  -6   38.77    2.61
  -4   2   6   34.63    2.52
   4  -2  -5   14.67    1.85
   4   2  -5   12.34    1.49
  -4  -2   5   14.92    1.58
  -4   2   5   13.62    1.52
   4  -2  -5   14.45    1.54
   4   2  -5   17.34    1.71
   4   2  -5   13.21    1.58
   4   2  -5   14.27    1.80
   4   2  -5   14.60    1.56
  -4  -2   5   13.20    1.53
  -4  -2   4  149.85    6.75
  -4  -2   4  174.76    6.92
   4   2  -4  170.01    6.88
   4  -2  -4  165.46    7.22
   4  -2  -4  170.28    9.29
   4   2  -4  180.14    7.14
  -4   2   4  169.14    6.89
   4  -2  -4  162.48    6.85
   4   2  -4  181.13    6.95
   4   2  -4  186.45    7.29
   4   2  -4  172.19    6.93
   4   2  -3    9.13    1.31
   4   2  -3   11.20    1.30
   4  -2  -3    8.57    1.51
   4   2  -3   11.00    1.31
   4  -2  -3    9.39    1.23
  -4   2   3   10.08    1.24
   4  -2  -3    8.71    2.15
  -4   2   3    8.60    1.30
   4   2  -3   12.03    1.45
   4   2  -2 2151.78   65.88
  -4   2   2 2002.95   65.67
  -4   2   2 1873.09   67.64
   4  -2  -2 1909.56   66.09
   4  -2  -2 1881.05   67.42
  -4   2   2 2014.71   65.88
   4   2  -2 1990.70   65.53
   4  -2  -2 1878.74   65.63
   4   2  -2 2044.05   65.87
   4   2  -2 2054.67   65.98
   4   2  -1   74.70    3.70
  -4   2   1   72.98    4.43
   4  -2  -1   69.39    3.38
  -4   2   1   86.58    4.71
  -4   2   1   76.88    3.51
   4  -2  -1   65.08    3.88
  -4   2   1   72.56    3.43
   4  -2  -1   68.35    3.38
   4   2  -1   74.31    3.53
  -4  -2   1   73.31    3.40
   4   2  -1   77.83    3.41
   4  -2   0   58.64    2.89
  -4   2   0   61.47    2.88
  -4   2   0   53.76    3.52
  -4   2   0   59.69    3.55
   4   2   0   59.77    3.24
   4  -2   0   64.40    2.72
   4   2   0   60.68    2.80
  -4  -2   0   63.98    2.87
   4   2   0   61.81    3.09
  -4   2   0   60.17    3.02
   4   2   1  123.37    5.22
  -4   2  -1  121.49    4.88
  -4   2  -1  110.43    5.47
  -4   2  -1  123.74    5.16
   4   2   1  128.98    5.23
   4   2   1  131.01    4.71
  -4  -2  -1  114.47    5.32
   4  -2   1  125.61    4.93
   4   2   1  119.91    5.35
   4   2   2    6.02    1.04
  -4  -2  -2    2.90    0.98
   4   2   2    4.80    0.59
   4   2   2    3.97    1.24
  -4  -2  -2    6.42    1.24
  -4   2  -2    3.19    0.94
  -4   2  -2    4.39    0.79
   4  -2   2    3.76    0.81
  -4   2  -3  392.23   14.31
   4  -2   3  402.99   14.19
  -4   2  -3  383.53   13.75
  -4  -2  -3  406.34   14.61
   4  -2   3  390.20   13.73
  -4  -2  -3  410.62   14.22
   4   2   3  399.38   14.16
  -4  -2  -4 2221.42   73.25
   4  -2   4 2182.47   72.27
  -4   2  -4 2178.59   72.30
   4   2   4 2248.78   72.81
  -4   2  -4 2108.37   72.65
   4  -2   4 2185.23   72.57
  -4   2  -4 2261.47   72.46
   4  -2   4 2286.83   73.23
  -4  -2  -4 2176.67   72.69
  -4   2  -5  222.18    8.71
   4  -2   5  226.13    8.51
  -4  -2  -5  237.89    9.48
  -4   2  -5  222.18    8.51
  -4  -2  -5  221.02    8.92
   4   2   5  253.34    9.31
  -4   2  -5  232.78    8.73
   4  -2   5  232.37    9.30
  -4   2  -6 2890.19   92.94
   4   2   6 2841.42   94.30
  -4  -2  -6 2750.19   93.10
  -4   2  -6 2810.80   92.64
  -4   2  -6 2781.71   92.62
  -4  -2  -6 2833.47   93.68
   4  -2   6 2791.03   92.93
   4  -2   6 2903.40   93.49
   4   2   7  266.72    9.03
   4   2   7  267.48   12.73
  -4  -2  -7  261.93   10.42
  -4   2  -7  253.88    9.72
  -4   2  -7  265.42    9.98
  -4  -2  -7  269.92   10.91
   4  -2   7  257.76   10.25
   4  -2   7  262.94   10.62
   4   2   8  262.83    9.04
  -4  -2  -8  261.99   10.49
  -4   2  -8  253.35    9.51
   4   2   8  247.92   13.57
  -4   2  -8  256.15    9.95
  -4  -2  -8  254.32   10.79
   4  -2   8  254.92   10.27
   4  -2   8  256.32   10.55
   4   2   9  217.28    8.06
  -4  -2  -9  226.78    9.58
   4   2   9  230.38   13.24
  -4   2  -9  219.04    8.33
  -4   2  -9  226.72    9.00
   4  -2   9  228.65    9.39
   4  -2   9  224.95    9.54
   4  -2  10  107.82    5.54
  -4   2 -10   94.13    4.32
   4   2  10  104.90   10.17
  -4   2 -10   98.64    5.01
  -4  -2 -10  101.48    6.35
   4  -2  10   99.73    5.38
   4   2  10  100.49    4.28
  -4   2 -10  108.67    5.06
  -4   2 -11   20.04    1.74
  -4  -2 -11   24.96    3.23
   4   2  11   29.52    5.91
   4  -2  11   22.75    2.50
   4  -2  11   23.19    2.43
   4   2  11   21.22    1.70
  -4   2 -11   23.55    2.24
  -4   2 -12 1169.73   39.60
   4  -2  12 1179.04   40.84
  -4   2 -12 1167.79   40.01
   4   2  12 1170.57   39.31
   4  -2  12 1138.40   40.82
  -4  -2 -12 1180.63   41.73
  -4   2 -13  256.46   11.90
  -4  -2 -13  291.41   13.21
   4  -2  13  293.65   12.21
  -4   2 -13  298.61   11.60
   4  -2  13  285.31   12.36
   4   2  13  292.25   10.96
  -4  -2 -14   43.19    4.47
  -4   2 -14   52.66    6.57
   4   2  14   50.85    3.30
   4  -2  14   46.81    3.79
  -4   2 -14   47.89    3.46
   4   2  14   42.17    2.88
   4  -2  14   40.46    3.79
   4   2  15   -0.13    1.11
  -4   2 -15    0.91    1.52
  -4  -2 -15    0.34    2.39
  -4   2 -15    1.83    3.18
   4   2  15    2.09    1.20
   4  -2  15   -0.44    1.33
   4  -2  15    0.50    1.55
   4   2  16   24.44    2.36
  -4   2 -16   23.98    2.88
  -4  -2 -16   26.85    4.04
  -4   2 -16   32.71    5.89
   4  -2  16   19.74    2.70
   4   2  16   24.58    2.40
   4  -2  16   20.71    3.03
  -4  -2 -17  111.45    7.98
  -4   2 -17  104.01   10.10
   4  -2  17   99.51    6.00
   4   2  17   98.97    5.26
   4   2  17   95.46    5.24
   4  -2  17   93.69    6.40
  -4  -2 -18   85.38    7.13
   4  -2  18   70.53    5.05
   4   2  18   74.14    4.36
  -4   2 -18   63.24    8.97
   4  -2  18   67.62    5.48
   4  -2  19  128.10    7.16
   4   2  19  127.13    6.28
  -4   2 -19  135.42   12.42
   4  -2  19  108.53    7.60
   4  -2  20  316.57   13.56
   4   2  20  299.04   12.35
   4  -2  20  282.85   14.29
   4   2  21   13.10    2.26
   4  -2  21   12.03    2.78
   4  -2  21    7.18    3.18
   4   2  22  546.46   19.99
   4  -2  22  538.98   21.19
   4  -2  22  492.31   22.28
   4   2  23  115.68    6.18
   4  -2  23  115.41    7.04
  -4   2 -23  111.49    9.39
   4  -2  23  101.16    8.02
   4   2  24   23.43    2.89
  -4   2 -24   37.16    6.16
  -4  -2 -24   34.20    5.58
   4  -2  24   26.78    3.71
   4  -2  24   31.57    4.78
   4  -2  25  114.56    7.34
  -4   2 -25  153.48   11.54
  -4  -2 -25  152.57   11.34
   4   2  25  120.49    9.25
   4  -2  25  108.16    8.55
  -4  -2 -26   38.46    6.42
  -4   2 -26   24.28    5.36
   4   2  26   24.38    4.56
   4  -2  26   19.95    4.20
  -4   2 -27   20.42    3.95
  -4  -2 -27   35.49    6.44
  -4   2 -27   35.35    6.54
   4   2  27   26.70    5.12
   4  -2  27   19.85    4.58
  -4   2 -28  378.69   18.51
  -4   2 -28  496.25   23.35
  -4  -2 -28  495.11   23.27
   4   2  28  441.23   20.99
   4  -2  28  409.80   20.53
  -4  -2 -29  105.01    8.43
  -4   2 -29  102.89    7.88
  -4   2 -29  109.47   10.62
  -4  -2 -29  118.48   10.64
   4   2  29  112.55    9.59
   4  -2  29  108.86    9.29
  -4   2 -30  167.82   10.52
  -4  -2 -30  159.62   10.73
  -4  -2 -30  204.44   13.90
   4   2  30  183.31   12.52
   4  -2  30  180.95   12.14
  -4  -2 -31    1.34    3.65
   4  -2  31   -0.55    3.60
   4   2  31    3.37    4.35
  -4  -2 -32    4.14    3.36
  -4   4  31   70.64    7.01
   4  -4 -31   62.77    7.32
  -4  -4  30   82.62    8.85
  -4   4  30  103.83    8.32
   4  -4 -30   97.30    8.88
   4   4 -30   89.15    9.32
  -4  -4  29   35.99    5.88
  -4   4  29   27.23    4.89
   4   4 -29   40.84    6.40
   4  -4 -29   37.72    5.91
  -4  -4  28   30.92    5.59
  -4   4  28   36.29    5.02
   4  -4 -28   34.63    5.47
   4   4 -28   34.75    5.85
  -4  -4  27   16.81    4.30
  -4   4  27   13.60    3.78
   4  -4 -27   15.12    3.97
   4   4 -27   19.69    4.78
  -4  -4  26    2.61    3.25
  -4   4  26    0.40    2.98
   4  -4 -26    1.40    3.21
   4   4 -26   -2.62    3.73
  -4   4  25  553.25   24.13
   4   4 -25  582.10   22.36
  -4  -4  25  549.99   25.46
   4   4 -25  588.94   25.89
   4  -4 -25  588.45   25.15
  -4   4  24  244.22   13.23
   4   4 -24  251.54   11.68
  -4  -4  24  265.41   14.62
   4  -4 -24  254.02   13.69
   4   4 -24  246.66   14.18
  -4   4  23  251.74   13.46
   4   4 -23  264.17   11.64
  -4  -4  23  242.38   13.85
   4  -4 -23  252.96   13.41
   4   4 -23  257.23   14.21
  -4   4  22    0.41    3.24
   4  -4 -22    2.70    2.43
   4   4 -22    6.61    2.71
  -4  -4  22    2.66    2.93
   4   4 -22    3.49    1.95
   4  -4 -21   35.57    4.32
   4   4 -21   36.36    4.71
  -4  -4  21   38.09    4.84
   4   4 -21   34.04    3.39
   4  -4 -20   60.23    5.43
   4   4 -20   64.03    5.96
  -4  -4  20   65.82    6.04
   4   4 -20   57.83    4.35
   4  -4 -19    5.22    2.31
   4   4 -19    5.65    2.58
  -4  -4  19    9.61    3.17
   4   4 -19    8.93    2.23
   4   4 -18  719.53   28.13
   4  -4 -18  704.58   27.21
  -4  -4  18  708.57   28.05
   4   4 -18  681.88   25.54
   4  -4 -17  728.77   28.10
   4   4 -17  751.58   28.87
  -4  -4  17  744.73   28.99
   4   4 -17  725.27   26.64
   4  -4 -16   61.73    4.93
   4   4 -16   58.93    5.24
   4   4 -16   63.03    4.28
  -4  -4  16   70.66    5.75
   4   4 -15 1131.65   40.07
   4  -4 -15 1093.23   39.20
   4  -4 -15 1088.57   45.42
   4   4 -15 1071.84   38.05
  -4  -4  15 1090.58   40.02
   4   4 -14  293.75   12.59
   4   4 -14  319.11   14.07
   4  -4 -14  288.51   13.24
   4   4 -14  339.14   14.52
   4  -4 -14  307.60   18.28
   4  -4 -14  340.10   12.88
   4   4 -13  237.41   10.80
   4  -4 -13  225.88   14.74
   4  -4 -13  207.59    9.89
   4   4 -13  218.05   10.47
   4   4 -13  209.57    9.38
   4  -4 -13  231.68    9.58
   4   4 -13  214.49    9.60
  -4   4  12 1969.58   77.57
   4   4 -12 1864.72   63.19
   4   4 -12 1822.30   64.33
   4  -4 -12 1806.56   63.68
   4   4 -12 1762.74   63.18
   4  -4 -12 1911.02   63.35
   4   4 -12 1952.69   64.56
   4   4 -12 1842.00   63.36
   4  -4 -11   13.52    2.12
   4  -4 -11   18.16    2.26
  -4   4  11   18.75    2.48
   4   4 -11   17.12    2.44
  -4  -4  11   19.27    2.77
  -4   4  11   13.42    4.54
   4   4 -11   16.33    2.04
   4   4 -11   14.88    2.10
  -4   4  10 1132.29   41.49
   4   4 -10  988.13   36.00
   4  -4 -10 1030.99   36.41
  -4  -4  10 1116.51   37.21
   4   4 -10  988.45   36.92
   4  -4 -10  972.42   36.35
   4   4 -10 1074.68   37.22
   4   4 -10 1011.98   36.12
  -4   4   9  176.02    9.76
   4   4  -9  172.95    7.53
   4  -4  -9  177.18    7.89
  -4  -4   9  173.90    8.02
  -4   4   9  189.40    7.94
   4   4  -9  164.20    8.06
   4  -4  -9  163.13    7.66
   4   4  -9  189.75    8.44
   4   4  -9  179.43    7.59
   4  -4  -8   98.91    3.88
  -4   4   8  101.15    6.09
   4   4  -8   95.03    4.79
   4  -4  -8  102.12    5.27
  -4   4   8  118.86    9.90
  -4  -4   8   89.09    5.08
  -4   4   8   97.15    4.96
   4   4  -8  100.13    5.38
   4  -4  -8   98.77    5.00
   4   4  -8   94.49    4.79
   4   4  -8   98.79    5.47
   4   4  -8  104.74    5.56
  -4  -4   7   34.94    2.70
  -4   4   7   33.41    2.50
   4   4  -7   32.64    2.40
   4  -4  -7   32.78    1.84
   4  -4  -7   33.03    2.75
  -4   4   7   25.78    2.74
  -4   4   7   41.63    5.92
   4   4  -7   31.82    2.66
   4  -4  -7   35.25    2.54
   4   4  -7   30.30    2.74
   4   4  -7   32.99    2.84
   4   4  -7   32.72    2.39
   4   4  -6  328.95   12.87
   4  -4  -6  333.38   14.34
   4  -4  -6  309.43   12.22
   4   4  -6  320.15   12.67
   4   4  -6  335.35   12.87
   4   4  -6  324.95   12.16
  -4  -4   6  317.85   12.18
   4   4  -6  314.13   12.24
  -4  -4   6  333.80   12.40
  -4   4   6  329.10   13.16
   4  -4  -6  330.96   12.83
  -4   4   6  348.95   17.83
   4  -4  -6  341.13   11.70
  -4   4   6  330.94   12.27
  -4  -4   6  334.03   12.63
   4   4  -5 1137.89   38.73
  -4  -4   5 1111.17   38.05
  -4  -4   5 1145.85   38.46
   4   4  -5 1137.30   38.28
  -4  -4   5 1143.58   38.34
  -4   4   5 1073.29   38.91
  -4   4   5 1086.21   43.28
   4  -4  -5 1124.71   38.81
   4  -4  -5 1140.50   38.11
   4   4  -5 1131.18   38.54
  -4   4   5 1126.75   38.06
   4  -4  -5 1156.09   39.73
   4   4  -5 1095.00   38.68
   4  -4  -5 1147.41   37.76
  -4  -4   4  214.45    8.40
   4   4  -4  200.85    8.32
   4  -4  -4  204.88    7.97
   4  -4  -4  207.77    8.80
  -4   4   4  210.34   11.51
   4  -4  -4  220.56    9.09
   4   4  -4  207.69    8.60
   4   4  -4  210.43    8.42
  -4  -4   4  211.62    8.38
  -4   4   4  213.04    8.03
   4  -4  -4  197.17    7.97
  -4  -4   4  203.31    8.07
  -4  -4   3  175.29    7.35
   4   4  -3  174.32    7.33
   4  -4  -3  187.45    7.01
  -4  -4   3  181.34    7.25
   4   4  -3  174.94    7.26
  -4   4   3  175.99    6.91
   4  -4  -3  176.68    7.29
   4  -4  -3  182.35    7.61
  -4   4   3  168.58    9.15
   4   4  -3  167.00    7.37
   4  -4  -3  183.33    7.16
   4   4  -2  952.52   32.40
  -4  -4   2  915.44   32.36
   4  -4  -2  940.55   31.79
   4   4  -2  939.12   32.08
  -4   4   2  967.73   33.46
   4  -4  -2  940.62   32.33
  -4   4   2  943.37   31.77
  -4  -4   2  952.56   32.11
   4  -4  -2  964.43   32.29
   4  -4  -2  964.73   32.14
  -4   4   1 1551.24   52.06
   4   4  -1 1573.13   52.52
  -4  -4   1 1534.84   52.52
   4  -4  -1 1570.21   51.89
   4   4  -1 1582.02   52.13
  -4   4   1 1564.20   51.86
  -4   4   1 1574.18   53.00
  -4   4   1 1657.17   52.62
   4  -4  -1 1558.94   52.23
  -4  -4   1 1553.44   52.10
   4  -4  -1 1540.14   52.03
   4  -4  -1 1577.65   52.51
   4   4   0 1220.82   40.99
  -4  -4   0 1044.31   40.82
  -4   4   0 1243.11   40.56
  -4   4   0 1221.66   41.38
  -4   4   0 1236.48   40.38
   4  -4   0 1207.39   40.47
  -4   4   0 1205.82   40.29
  -4  -4   0 1248.93   40.54
   4   4   0 1237.73   40.52
   4   4   1  501.67   18.01
   4   4   1  500.70   17.43
  -4  -4  -1  488.98   17.41
  -4   4  -1  486.20   17.30
   4  -4   1  512.15   17.08
  -4   4  -1  504.24   18.27
  -4   4  -1  509.30   17.22
  -4   4  -1  519.58   18.06
  -4  -4  -1  511.19   18.26
   4  -4   1  471.59   17.30
  -4   4  -1  492.49   17.31
   4  -4   2  541.74   18.41
  -4   4  -2  549.01   19.73
  -4  -4  -2  547.33   18.97
   4   4   2  543.27   19.59
   4  -4   2  552.58   18.80
  -4  -4  -2  546.69   19.75
  -4   4  -2  536.34   18.75
  -4   4  -2  548.93   19.61
   4  -4   3    4.57    1.24
  -4   4  -3    5.02    1.36
  -4   4  -3    5.01    1.14
   4   4   3    3.56    1.26
  -4  -4  -3    2.53    1.26
   4   4   3    1.97    1.12
  -4   4  -3    5.31    0.88
   4  -4   3    4.71    0.66
  -4   4  -4 1475.50   48.63
  -4   4  -4 1489.22   50.11
  -4   4  -4 1493.77   49.23
  -4  -4  -4 1480.99   50.29
   4   4   4 1502.37   50.30
   4  -4   4 1466.38   48.63
   4  -4   4 1540.48   50.53
  -4   4  -5   22.37    2.10
  -4   4  -5   22.85    1.32
   4   4   5   24.14    2.41
  -4  -4  -5   24.49    2.42
   4  -4   5   23.40    2.38
  -4  -4  -6 2434.00   82.75
   4  -4   6 2511.96   82.69
  -4   4  -6 2430.66   81.86
  -4   4  -6 2455.26   80.68
  -4   4  -6 2563.16   82.16
   4   4   6 2503.49   82.62
  -4  -4  -6 2407.64   82.31
  -4   4  -7  162.84    7.84
   4  -4   7  174.71    8.06
   4   4   7  177.11    8.40
  -4   4  -7  166.42    7.26
  -4   4  -7  176.89    7.67
  -4  -4  -7  172.61    7.89
  -4   4  -7  167.47    6.40
  -4  -4  -7  171.85    8.20
  -4   4  -8   48.67    3.13
  -4   4  -8   47.85    2.57
  -4  -4  -8   48.11    3.82
   4   4   8   51.61    4.52
  -4  -4  -8   56.42    3.81
  -4   4  -8   47.88    3.46
   4  -4   8   53.34    3.87
  -4   4  -9  463.77   17.30
  -4  -4  -9  454.10   18.62
  -4   4  -9  477.62   16.81
  -4  -4  -9  477.48   18.37
   4   4   9  493.65   21.40
  -4   4  -9  486.75   18.17
   4  -4   9  517.52   18.76
  -4   4 -10    0.83    0.99
  -4   4 -10    3.10    0.96
  -4  -4 -10    0.61    1.77
  -4   4 -10    2.60    1.51
   4  -4  10    3.91    1.63
   4   4  11  879.45   39.20
  -4   4 -11  893.74   31.64
  -4   4 -11  905.51   31.59
  -4  -4 -11  919.82   33.18
  -4   4 -11 1020.34   33.41
   4  -4  11  946.20   33.48
   4   4  12  269.93   17.24
  -4   4 -12  257.57   10.13
  -4   4 -12  258.56   10.25
  -4  -4 -12  256.73   11.68
  -4   4 -12  265.21   11.18
   4  -4  12  269.26   11.78
  -4   4 -13   48.07    3.73
  -4  -4 -13   48.77    4.31
   4   4  13   45.44    7.23
  -4   4 -13   48.76    3.02
  -4   4 -13   54.24    3.33
   4  -4  13   44.78    3.99
   4  -4  13   52.79    4.29
   4   4  14  170.53    7.16
  -4   4 -14  157.97    7.96
  -4  -4 -14  176.44    8.93
   4   4  14  184.46   14.33
   4   4  14  163.28    6.30
  -4   4 -14  156.70    6.74
  -4   4 -14  157.39    7.24
   4  -4  14  151.07    8.40
   4  -4  14  138.88    8.18
   4   4  15  646.95   22.22
  -4   4 -15  665.50   22.82
   4  -4  15  636.74   25.21
  -4  -4 -15  651.82   25.37
   4  -4  15  664.59   25.20
  -4   4 -15  660.13   24.45
   4   4  15  661.48   23.27
   4   4  16    1.69    1.28
  -4   4 -16    0.19    0.96
   4  -4  16    0.29    1.73
  -4  -4 -16    0.87    2.27
   4  -4  16    1.08    1.81
   4   4  16    0.14    1.06
  -4   4 -16    2.38    1.67
   4  -4  17   -1.22    1.91
   4   4  17    0.83    1.13
   4  -4  17    1.40    1.63
  -4   4 -17   -0.62    1.04
   4   4  17    0.89    1.18
  -4   4 -17    0.45    1.63
   4  -4  18  162.12    9.72
   4  -4  18  194.32    9.86
   4   4  18  178.68    7.98
  -4   4 -18  196.07    7.38
   4   4  18  178.58    8.21
  -4   4 -18  188.15    9.29
   4   4  19  257.23   10.65
   4  -4  19  253.50   13.04
  -4   4 -19  269.05   10.21
   4  -4  19  274.67   12.71
   4   4  19  272.94   11.18
  -4   4 -19  264.58   12.22
   4  -4  20  138.36    8.77
   4   4  20  132.76    6.79
  -4   4 -20  135.64    7.99
   4   4  20  137.75    6.36
   4  -4  20  126.19    7.93
   4  -4  21   -0.92    2.51
   4   4  21   -0.70    1.42
   4   4  21   -0.77    1.87
   4  -4  21    0.75    2.53
   4  -4  22  559.23   24.66
   4   4  22  570.14   22.16
   4   4  22  591.19   21.38
   4  -4  22  614.65   23.95
   4  -4  23  348.40   17.28
   4   4  23  349.77   14.96
   4  -4  23  350.26   16.35
  -4   4 -23  430.50   20.17
  -4  -4 -23  450.42   20.12
   4   4  23  366.25   14.05
   4  -4  24    3.85    3.45
  -4   4 -24    2.21    2.49
  -4   4 -24    1.82    4.09
  -4  -4 -24    8.51    4.44
  -4   4 -25  642.98   26.98
  -4  -4 -25  699.65   28.03
   4  -4  26    7.41    3.45
  -4   4 -26    3.39    3.03
  -4  -4 -26   -0.61    4.15
  -4   4 -26    5.95    4.06
   4  -4  27  195.03   12.45
  -4   4 -27  191.03   10.69
  -4   4 -27  208.93   13.67
  -4  -4 -27  214.17   13.98
  -4   4 -28  602.36   27.08
  -4  -4 -28  619.91   27.36
   4  -4  29    8.30    4.49
  -4   4 -29    8.68    4.62
  -4  -4 -29    7.40    4.51
  -4  -4 -29    3.19    3.71
   4  -4  30   77.37    8.03
  -4  -4 -30   93.10    9.34
  -4  -4 -30   66.49    7.04
   4   4  30   98.03    9.13
   4  -4  31   11.66    4.45
  -4  -4 -31    5.29    3.53
   4   4  31   15.29    4.82
   4  -6 -31   30.77    5.45
  -4   6  30   28.19    4.74
   4   6 -30   19.05    5.02
   4  -6 -30   26.48    4.79
  -4   6  29   21.32    4.34
   4  -6 -29   17.81    4.60
   4   6 -29   10.68    4.44
  -4   6  28  190.47   11.89
   4  -6 -28  202.97   12.70
   4   6 -28  220.53   13.61
  -4   6  27    1.29    3.05
   4  -6 -27    0.94    3.03
   4   6 -27    2.21    3.31
  -4  -6  27    5.07    3.88
  -4   6  26  194.61   11.61
   4   6 -26  181.28   12.25
   4  -6 -26  184.07   11.51
  -4  -6  26  176.76   12.36
  -4   6  25  216.09   12.73
  -4  -6  25  182.08   12.47
   4   6 -25  194.69   12.83
   4  -6 -25  214.14   12.27
  -4  -6  24 1043.76   41.41
   4   6 -24 1026.29   41.11
   4  -6 -24 1066.43   40.15
  -4  -6  23   70.92    7.35
   4  -6 -23   75.90    6.62
   4   6 -23   81.04    7.55
  -4  -6  22   12.58    3.60
   4  -6 -22   12.23    3.27
   4   6 -22   10.71    3.31
  -4  -6  21   20.97    3.93
   4  -6 -21   13.42    2.98
   4   6 -21   19.54    3.75
  -4  -6  20    0.43    2.79
   4   6 -20    3.23    2.70
   4  -6 -20    2.00    2.03
   4   6 -20    3.41    2.44
   4   6 -20    4.87    2.28
   4   6 -19   26.91    3.36
  -4  -6  19   34.17    4.49
   4   6 -19   36.23    3.68
   4   6 -19   36.47    3.89
   4  -6 -19   32.15    3.81
   4   6 -19   23.78    3.89
   4  -6 -18  620.20   25.40
   4   6 -18  645.35   26.54
   4   6 -18  624.80   24.68
   4   6 -18  650.76   24.70
   4   6 -17  155.82    9.38
   4  -6 -17  158.36    8.75
  -4   6  17  135.08   20.71
   4   6 -17  158.68    8.14
   4   6 -17  145.05    8.18
   4  -6 -16 1480.03   52.92
   4   6 -16 1491.04   53.98
   4   6 -16 1611.86   52.40
   4   6 -16 1433.41   52.33
   4   6 -16 1513.56   52.17
   4  -6 -15  240.17   11.55
   4   6 -15  249.84   12.41
   4   6 -15  265.61   11.23
   4   6 -15  257.66   11.18
   4   6 -15  260.23   11.61
   4   6 -14  535.36   19.14
  -4   6  14  558.39   24.63
   4   6 -14  492.98   20.16
   4   6 -14  510.15   20.52
   4   6 -14  482.84   19.48
   4  -6 -14  506.23   19.65
   4   6 -14  479.47   18.84
  -4   6  13  421.63   18.77
   4   6 -13  410.91   15.56
   4   6 -13  386.96   15.45
   4   6 -13  438.39   17.36
   4   6 -13  399.92   16.79
   4   6 -13  396.02   16.25
   4  -6 -13  399.96   16.08
   4   6 -13  394.69   16.81
  -4   6  12  295.53   14.65
   4   6 -12  339.29   13.19
  -4   6  12  400.18   23.48
   4   6 -12  328.10   13.10
   4  -6 -12  325.56   13.56
   4   6 -12  359.35   14.83
   4   6 -12  365.82   14.25
   4   6 -12  325.07   14.28
   4   6 -11  597.67   21.19
  -4   6  11  534.66   22.40
  -4   6  11  700.87   32.32
   4   6 -11  566.94   21.01
   4  -6 -11  552.16   21.47
   4   6 -11  586.15   22.40
   4   6 -11  577.66   22.58
   4   6 -11  584.38   22.15
  -4  -6  11  680.97   22.79
   4   6 -10  177.16    7.88
   4   6 -10  180.86    7.77
  -4   6  10  191.16    9.15
  -4   6  10  180.85   14.69
   4  -6 -10  170.49    8.11
   4   6 -10  178.77    8.78
   4   6 -10  206.89    9.42
  -4  -6  10  216.18    9.44
   4   6  -9    2.62    1.23
   4   6  -9    1.77    1.70
   4   6  -9    1.64    1.07
  -4   6   9    1.52    1.43
   4  -6  -9    1.32    1.04
   4  -6  -9    0.26    2.50
  -4   6   9    4.83    3.72
   4   6  -9    0.85    1.60
  -4   6   9    2.55    1.39
  -4  -6   9    2.44    1.54
   4   6  -9    1.19    1.14
   4   6  -8  771.18   27.85
   4   6  -8  813.90   29.25
  -4   6   8  722.01   35.21
  -4   6   8  790.98   29.10
   4   6  -8  780.79   28.63
   4  -6  -8  768.02   27.94
   4  -6  -8  812.80   29.69
   4   6  -8  785.17   28.98
  -4   6   8  889.24   28.21
  -4  -6   8  821.43   28.46
   4  -6  -7  116.69    5.15
  -4  -6   7  119.91    5.91
  -4   6   7  118.63    5.44
   4   6  -7  119.68    5.60
  -4  -6   7  122.75    5.69
  -4   6   7  115.73    6.47
  -4   6   7   96.12   10.39
   4   6  -7  121.19    6.10
   4  -6  -7  135.05    5.70
   4  -6  -7  108.68    6.84
   4   6  -7  120.65    6.58
   4   6  -7  120.74    6.40
  -4  -6   6 1105.81   37.71
   4  -6  -6 1118.69   37.78
  -4  -6   6 1130.07   38.30
  -4   6   6 1129.56   37.69
   4   6  -6 1140.24   38.12
  -4  -6   6 1094.00   38.11
  -4   6   6 1130.61   39.31
   4  -6  -6 1105.06   37.79
   4   6  -6 1129.98   38.53
   4  -6  -6 1120.82   39.28
  -4   6   6 1043.64   42.88
   4   6  -6 1096.14   38.93
  -4   6   6 1121.49   37.66
   4   6  -5  426.92   15.75
  -4  -6   5  417.73   15.73
  -4   6   5  431.28   15.22
  -4  -6   5  451.15   15.88
   4  -6  -5  451.17   15.71
  -4   6   5  417.50   16.71
   4   6  -5  421.82   15.92
   4  -6  -5  420.56   15.24
  -4  -6   5  413.09   15.28
  -4   6   5  417.04   18.84
   4  -6  -5  405.74   16.53
  -4   6   5  445.41   15.50
   4   6  -4 1499.09   50.61
  -4  -6   4 1508.04   50.69
   4  -6  -4 1495.41   49.87
   4  -6  -4 1492.50   51.34
  -4   6   4 1502.46   52.70
   4   6  -4 1511.19   50.55
  -4   6   4 1513.57   49.85
  -4  -6   4 1475.72   50.10
  -4   6   4 1481.73   50.38
   4  -6  -4 1548.94   50.72
  -4  -6   4 1500.31   50.45
   4  -6  -3   76.88    3.48
   4  -6  -3   76.00    4.29
  -4   6   3   75.55    4.09
   4  -6  -3   71.80    3.94
   4   6  -3   75.20    4.12
  -4  -6   3   82.79    3.99
  -4   6   3   79.51    3.51
   4   6  -3   66.96    3.80
  -4   6   3   76.32    4.82
   4  -6  -3   74.96    4.52
  -4  -6   3   76.42    4.20
  -4   6   2  477.43   16.97
  -4   6   2  454.55   15.45
  -4  -6   2  449.09   15.94
   4   6  -2  440.42   16.38
  -4  -6   2  412.92   16.36
   4  -6  -2  441.62   15.44
   4   6  -2  435.13   15.88
   4  -6  -2  445.64   16.02
   4  -6  -2  462.99   16.74
  -4   6   2  456.10   16.40
   4  -6  -2  445.68   16.71
   4   6  -2  428.59   17.29
  -4   6   1 1424.15   48.33
  -4  -6   1 1421.14   47.48
   4   6  -1 1434.44   48.19
  -4  -6   1 1376.94   48.23
   4   6  -1 1424.79   47.47
  -4   6   1 1433.43   47.10
  -4   6   1 1429.76   49.06
   4  -6  -1 1403.18   47.45
   4  -6  -1 1390.79   48.26
   4  -6  -1 1462.39   48.58
  -4   6   1 1454.28   48.23
  -4   6   0 1624.44   54.68
   4  -6   0 1730.17   55.21
   4   6   0 1619.12   53.80
  -4   6   0 1631.03   53.53
  -4  -6   0 1609.08   53.83
  -4   6   0 1628.22   54.58
  -4  -6   0 1575.80   54.83
   4   6   0 1634.25   54.68
   4  -6   0 1606.38   54.58
   4  -6   0 1587.12   53.65
  -4  -6  -1  195.48    8.58
   4   6   1  199.06    8.46
   4  -6   1  187.15    8.17
  -4   6  -1  194.25    8.17
  -4  -6  -1  198.17    8.98
  -4   6  -1  196.30    8.45
   4  -6   1  198.78    8.81
  -4  -6  -1  199.49    7.62
  -4   6  -1  189.81    7.42
  -4  -6  -2    9.33    1.77
  -4   6  -2    6.44    0.86
  -4  -6  -2    9.48    1.91
  -4   6  -2    5.57    1.24
  -4   6  -2    7.31    1.60
   4  -6   2    7.37    1.43
  -4  -6  -2    5.97    1.16
  -4  -6  -3   64.18    3.37
  -4   6  -3   65.98    4.15
   4  -6   3   64.24    2.72
  -4  -6  -3   66.87    4.50
  -4   6  -3   68.26    3.77
  -4  -6  -3   63.53    4.22
  -4   6  -3   69.36    2.95
  -4   6  -4   15.40    2.12
  -4  -6  -4   17.14    1.73
  -4  -6  -4   18.20    2.33
  -4  -6  -4   15.54    2.32
  -4   6  -4   19.66    1.92
  -4   6  -5  763.90   27.89
   4  -6   5  817.12   28.61
  -4  -6  -5  770.48   28.23
  -4   6  -5  792.88   27.30
   4   6   5  749.17   28.25
   4  -6   6  484.08   18.36
  -4  -6  -6  473.94   18.04
  -4   6  -6  447.70   16.95
   4   6   6  448.14   18.09
   4  -6   7   20.95    2.72
   4   6   7   19.81    3.05
  -4  -6  -7   23.00    2.90
  -4   6  -8   68.41    4.68
   4  -6   8   75.20    5.24
   4   6   8   84.43    5.63
  -4  -6  -8   78.77    5.21
  -4   6  -8   82.79    5.10
  -4   6  -9  151.16    7.54
   4  -6   9  150.88    8.07
  -4  -6  -9  137.72    7.61
   4   6   9  141.07    8.70
  -4   6  -9  152.21    7.69
   4   6  10  795.07   31.11
  -4   6 -10  770.80   28.20
  -4   6 -10  779.02   25.54
  -4  -6 -10  721.19   28.64
   4  -6  10  767.59   28.69
  -4   6 -10  725.12   27.80
  -4  -6 -10  754.89   28.40
   4  -6  11   25.46    3.38
  -4   6 -11   26.17    3.13
   4   6  11   32.50    4.96
  -4   6 -11   28.95    1.80
  -4   6 -11   32.91    3.54
  -4  -6 -11   30.00    3.44
  -4   6 -12 1054.97   34.94
  -4   6 -12  972.80   36.95
   4  -6  12 1067.65   38.15
  -4   6 -12 1075.88   37.60
   4   6  12  932.81   43.00
  -4  -6 -12 1054.14   37.71
  -4   6 -13   90.86    4.26
   4   6  13   70.09    9.23
  -4  -6 -13   84.56    6.15
  -4   6 -13   86.52    5.76
   4  -6  13   95.79    6.38
  -4   6 -13   89.55    6.15
   4   6  14  878.98   42.78
  -4   6 -14  926.56   31.61
   4  -6  14  938.69   34.51
  -4   6 -14  879.38   33.53
  -4   6 -14  948.03   33.88
  -4   6 -14  991.66   34.53
  -4  -6 -14  871.61   34.10
  -4   6 -15    5.62    1.47
   4   6  15    6.36    4.90
   4  -6  15    4.97    2.24
  -4   6 -15    6.98    2.45
   4   6  16  817.45   40.17
   4   6  16  741.23   26.61
  -4   6 -16  786.62   28.97
  -4   6 -16  765.70   26.89
   4  -6  16  781.89   29.64
   4  -6  17    7.81    2.68
  -4   6 -17    9.92    1.78
  -4   6 -17    9.21    2.71
  -4   6 -17    9.96    1.84
   4   6  17    9.11    1.59
   4   6  17    4.63    6.46
  -4   6 -18  279.12   11.58
   4   6  18  284.84   11.33
  -4   6 -18  315.29   12.13
   4  -6  18  317.94   14.36
   4  -6  19   41.66    4.62
  -4   6 -19   37.19    2.98
   4   6  19   39.90    4.11
   4   6  19   36.65    2.82
  -4   6 -19   38.10    3.32
   4   6  19   38.16    3.36
   4   6  20   26.52    2.86
   4  -6  20   19.90    3.58
   4   6  20   19.91    2.15
  -4   6 -20   22.43    2.33
  -4   6 -20   23.52    4.02
  -4   6 -20   21.09    2.72
   4   6  21   37.93    3.44
   4   6  21   37.40    2.72
  -4   6 -21   31.53    2.71
  -4   6 -21   40.71    3.68
  -4   6 -21   40.63    5.71
   4  -6  21   39.86    4.67
   4  -6  22  439.77   19.68
  -4   6 -22  501.43   22.53
  -4  -6 -22  528.20   22.10
  -4   6 -22  441.73   17.90
   4   6  22  424.66   17.41
  -4   6 -23  145.74   11.04
  -4   6 -23  128.09    7.43
   4   6  23  127.66    7.11
  -4   6 -24  180.06   12.01
  -4  -6 -24  179.26   12.27
  -4   6 -24  148.35    8.45
  -4  -6 -25   94.12    8.94
  -4   6 -25   91.06    8.61
  -4   6 -26  145.46   10.89
  -4  -6 -26  142.96   10.83
  -4   6 -27  160.13   11.62
  -4  -6 -27  160.25   11.64
  -4  -6 -28   97.11    8.73
  -4   6 -28   91.72    8.84
  -4  -6 -28   68.64    7.16
  -4   6 -29   60.90    7.58
  -4  -6 -29   53.72    6.49
  -4  -6 -30    4.77    4.20
  -4  -6 -30    3.08    3.99
   4  -8 -31   17.83    4.51
   4  -8 -30    7.60    3.64
   4  -8 -29   60.99    6.65
   4   8 -29   42.99    6.67
  -4   8  29   42.19    5.96
   4  -8 -28    4.71    2.98
   4   8 -28    9.13    4.02
  -4   8  28   10.24    4.33
   4  -8 -27   76.13    7.15
   4   8 -27   78.86    7.91
   4  -8 -26    3.92    2.97
   4   8 -26    2.66    3.19
   4  -8 -25   70.36    6.66
   4   8 -25   76.08    7.54
   4  -8 -24   33.93    4.83
   4   8 -24   35.93    5.21
   4  -8 -23   72.05    6.18
   4   8 -23   55.61    6.29
   4   8 -22    6.76    3.21
   4  -8 -22    9.07    2.76
   4   8 -21   59.10    4.81
   4  -8 -21   45.48    4.93
   4   8 -21   46.78    5.38
  -4   8  21   36.35   27.54
   4   8 -20   50.46    4.43
   4  -8 -20   50.61    4.98
   4   8 -20   55.79    5.75
   4   8 -20   66.98    5.39
   4   8 -19  334.28   14.88
   4   8 -19  365.85   17.24
   4  -8 -19  327.97   15.83
   4   8 -19  437.13   16.24
  -4   8  19  449.75   31.16
  -4   8  18  687.43   33.85
   4  -8 -18  567.46   23.27
   4   8 -18  538.69   22.02
   4   8 -18  669.71   23.09
   4   8 -18  574.54   24.44
  -4   8  17  146.61   11.85
   4  -8 -17  136.06    7.81
   4   8 -17  121.49    6.84
   4   8 -17  154.57    7.54
   4   8 -17  125.44    8.39
  -4   8  16  179.92   13.54
   4   8 -16  154.68    9.27
   4   8 -16  176.58    8.21
   4  -8 -16  157.88    8.54
   4   8 -16  162.97    7.81
   4   8 -15    4.15    1.62
  -4   8  15    3.62    2.72
  -4   8  15    6.21    6.36
   4   8 -15    1.57    1.83
   4  -8 -15    2.85    1.75
   4   8 -15    3.83    1.61
   4   8 -14    5.71    1.64
   4   8 -14    4.46    1.50
   4   8 -14    2.96    1.78
   4  -8 -14    4.18    1.57
  -4   8  14    1.23    1.90
  -4   8  14    1.19    4.83
  -4   8  13   24.88    7.07
  -4   8  13   17.37    2.87
   4   8 -13   22.14    3.10
   4  -8 -13   16.83    2.34
   4   8 -13   17.66    2.16
   4   8 -13   20.62    3.19
   4   8 -13   17.32    2.07
   4   8 -12  330.26   12.88
  -4   8  12  371.42   23.36
  -4   8  12  336.93   14.56
   4   8 -12  356.33   14.76
   4  -8 -12  320.63   13.40
   4   8 -12  321.29   14.21
   4   8 -12  316.00   12.60
   4   8 -11  636.48   22.75
   4   8 -11  673.59   24.86
  -4   8  11  552.25   31.72
  -4   8  11  628.40   24.41
   4  -8 -11  627.49   23.14
   4   8 -11  615.52   24.03
   4  -8 -11  625.38   24.89
   4   8 -11  665.35   25.06
   4   8 -10   60.98    3.82
   4   8 -10   84.22    5.66
  -4   8  10   65.84    4.98
   4  -8 -10   63.20    4.01
   4   8 -10   70.34    4.74
   4  -8 -10   62.31    5.22
  -4   8  10   66.16    8.82
   4   8 -10   73.87    5.47
   4   8 -10   61.02    5.04
  -4   8   9    3.51    1.12
   4   8  -9    2.86    1.27
  -4  -8   9    2.84    1.64
  -4   8   9    3.34    1.83
   4   8  -9    3.51    1.47
   4  -8  -9    1.67    1.13
   4  -8  -9    2.43    2.06
  -4   8   9    1.52    3.44
   4   8  -9    2.43    2.11
   4   8  -9    2.51    1.73
   4   8  -8  487.46   19.20
   4   8  -8  439.49   18.57
   4   8  -8  460.14   17.18
  -4  -8   8  448.59   17.16
  -4   8   8  460.10   18.83
  -4   8   8  459.08   16.89
   4   8  -8  460.49   17.95
   4  -8  -8  477.12   17.03
  -4   8   8  443.88   22.94
   4  -8  -8  458.36   18.87
  -4  -8   7  767.97   25.51
  -4  -8   7  688.97   25.02
  -4   8   7  718.21   26.78
  -4   8   7  727.49   24.90
   4  -8  -7  684.77   24.54
   4   8  -7  693.45   25.55
   4  -8  -7  735.91   26.78
  -4   8   7  685.61   30.07
  -4  -8   7  694.98   24.40
   4   8  -7  698.19   25.01
  -4  -8   6    0.19    0.81
   4   8  -6   -0.55    1.06
  -4  -8   6    1.53    1.06
  -4   8   6    3.08    0.98
  -4  -8   6    0.14    1.02
  -4   8   6   -0.76    1.60
  -4   8   6    0.66    1.05
   4  -8  -6    0.72    0.78
   4   8  -6    0.95    1.05
  -4   8   6    4.75    3.33
   4  -8  -6   -0.24    1.57
  -4   8   5  123.67    7.91
   4   8  -5  134.43    6.21
  -4   8   5  132.97    6.23
  -4  -8   5  130.04    5.61
   4   8  -5  132.55    6.18
  -4  -8   5  122.79    6.21
   4  -8  -5  130.30    5.38
  -4   8   5  140.77    7.50
  -4  -8   5  132.19    6.04
  -4   8   5  135.21    5.35
   4  -8  -5  126.98    7.14
   4   8  -4  155.47    6.97
  -4  -8   4  150.81    7.04
   4  -8  -4  145.54    5.85
  -4   8   4  153.74    7.00
  -4   8   4  164.12    8.41
   4   8  -4  155.40    6.75
  -4   8   4  156.68    5.91
  -4  -8   4  149.22    6.61
   4  -8  -4  148.37    7.19
   4   8  -4  159.57    8.45
   4  -8  -4  157.05    7.97
   4   8  -3  242.17   10.01
  -4  -8   3  229.21   10.01
   4   8  -3  238.49    9.49
  -4   8   3  237.99   10.07
  -4   8   3  258.39   11.14
  -4   8   3  244.61    8.73
   4  -8  -3  250.12   10.48
  -4  -8   3  253.95    9.55
   4  -8  -3  237.46   10.75
   4   8  -3  231.74   11.26
   4  -8  -2   93.15    4.57
   4   8  -2   87.81    4.97
  -4  -8   2   94.29    5.10
   4   8  -2   94.71    4.43
  -4   8   2   90.60    5.09
  -4   8   2   88.27    5.51
  -4  -8   2   99.39    4.45
  -4   8   2   97.47    3.87
   4  -8  -2   89.65    5.44
   4   8  -2   91.90    6.00
   4  -8  -2   90.99    5.38
   4   8  -1  129.24    6.21
  -4  -8   1  123.85    6.29
   4  -8  -1  136.94    6.78
   4   8  -1  121.65    5.28
  -4   8   1  123.18    6.24
  -4   8   1  117.98    6.48
  -4   8   1  122.00    4.83
  -4  -8   1  127.27    5.36
   4  -8  -1  117.44    5.34
   4  -8  -1  124.99    6.57
   4   8  -1  115.85    6.99
   4   8   0   25.49    2.53
  -4  -8   0   18.21    2.28
   4  -8   0   26.17    2.81
   4   8   0   22.50    1.73
  -4   8   0   24.23    1.62
  -4   8   0   22.39    2.43
  -4   8   0   21.28    2.52
  -4  -8   0   21.75    1.78
   4  -8   0   23.09    1.76
   4  -8   0   26.86    2.78
   4   8   0   25.75    3.02
  -4   8  -1    5.33    1.58
   4  -8   1    5.86    1.65
   4  -8   1    3.65    1.53
  -4   8  -1    7.74    1.62
  -4  -8  -1    3.95    1.05
  -4  -8  -1    5.25    1.53
  -4  -8  -1    3.57    1.91
  -4   8  -1    4.29    0.88
  -4   8  -2  439.54   17.51
  -4  -8  -2  470.53   16.24
  -4  -8  -2  484.38   18.55
   4  -8   2  457.46   17.55
  -4   8  -2  443.26   17.49
   4  -8   2  477.92   18.43
  -4  -8  -2  439.84   17.77
  -4  -8  -3  682.86   25.34
  -4   8  -3  698.18   24.41
  -4  -8  -3  654.66   22.98
  -4   8  -3  645.01   24.35
  -4  -8  -3  669.01   24.87
  -4   8  -4 1368.79   45.35
  -4  -8  -4 1383.63   46.42
  -4  -8  -4 1284.57   43.93
  -4   8  -4 1265.07   45.34
  -4  -8  -4 1288.50   45.88
  -4   8  -5 3017.53  100.09
  -4  -8  -5 3192.51  101.44
  -4  -8  -5 2989.92   98.91
  -4  -8  -5 3056.74  101.07
  -4   8  -5 2830.58  100.19
   4  -8   6 1323.63   47.54
  -4   8  -6 1342.13   43.89
  -4  -8  -6 1357.29   47.30
  -4   8  -6 1272.24   46.39
  -4   8  -6 1334.23   46.23
  -4  -8  -6 1399.51   47.52
   4   8   7  386.59   16.89
  -4  -8  -7  377.06   16.64
  -4  -8  -7  426.46   16.98
  -4   8  -7  395.17   15.77
   4  -8   7  421.21   17.20
   4   8   8   44.14    4.38
  -4  -8  -8   39.14    3.94
  -4  -8  -8   49.25    4.38
  -4   8  -8   40.95    3.54
   4  -8   8   50.31    4.46
   4   8   9   17.92    3.03
  -4  -8  -9   19.27    3.16
   4  -8   9   15.84    2.88
  -4   8  -9   15.78    2.83
   4   8  10   12.22    3.05
  -4  -8 -10   11.24    2.76
   4  -8  10    8.78    2.25
  -4   8 -10    8.98    2.14
  -4   8 -10   10.26    2.45
   4   8  11  200.94   12.39
  -4  -8 -11  200.73   10.57
   4  -8  11  218.62   11.01
  -4   8 -11  199.04   10.28
  -4   8 -12  542.93   21.39
   4   8  12  492.94   24.81
   4  -8  12  519.24   21.78
   4   8  13  173.05   13.99
   4  -8  13  209.97   10.93
  -4   8 -14   25.63    1.39
  -4   8 -14   27.91    1.49
   4  -8  14   25.96    3.84
  -4   8 -15   16.86    1.51
  -4   8 -15   13.05    1.25
   4  -8  15   13.67    3.24
  -4   8 -16  218.01    8.25
   4  -8  16  220.23   11.90
   4   8  16  205.57   18.72
   4   8  17   48.47   11.85
   4  -8  17   36.40    4.57
  -4   8 -17   38.46    2.52
   4   8  17   36.62    3.23
  -4   8 -18   -1.25    2.81
   4  -8  18    3.43    2.57
  -4   8 -18    1.77    1.31
   4   8  18   -1.33    6.55
   4   8  18    3.11    1.63
   4  -8  19  101.54    7.53
  -4   8 -19  103.33    8.14
  -4   8 -19   97.51    4.98
   4   8  19   93.96    5.51
  -4   8 -20   71.35    7.08
  -4   8 -20   67.09    4.00
   4   8  20   54.65    4.06
   4   8  20   75.76   13.36
  -4   8 -20   60.70    4.21
  -4   8 -21  198.84   12.33
  -4  -8 -21  193.74   11.38
   4   8  21  168.67    9.02
  -4   8 -21  157.79    7.95
   4   8  22   68.96    8.90
  -4   8 -22   75.23    7.38
  -4  -8 -22   90.95    7.88
   4   8  22   72.59    5.15
  -4  -8 -23   -0.50    3.01
  -4   8 -23   -1.50    3.54
  -4   8 -24   26.30    4.68
  -4  -8 -24   19.43    4.49
  -4   8 -25   13.47    3.96
  -4  -8 -25   24.85    4.37
  -4  -8 -25   14.29    4.09
  -4   8 -26    9.08    3.51
  -4  -8 -26   15.51    4.12
  -4  -8 -26   13.06    4.53
  -4   8 -27   74.48    8.01
  -4  -8 -27   61.38    7.47
  -4   8 -28  369.80   19.51
  -4  -8 -28  393.96   19.27
  -4  -8 -28  328.27   18.65
  -4  -8 -29  199.19   13.14
  -4  -8 -30   52.43    7.00
   4 -10 -31    4.09    3.93
   4 -10 -30    3.47    3.62
   4 -10 -29   52.34    6.32
   4  10 -28    0.57    3.71
   4 -10 -28    3.69    3.01
   4 -10 -27    6.67    3.54
   4  10 -27    9.90    4.13
   4  10 -26    7.99    4.01
   4 -10 -26    9.80    3.52
   4 -10 -25  262.26   13.77
   4  10 -25  242.43   14.57
   4 -10 -24  100.37    7.75
   4  10 -24  105.86    8.77
   4  10 -23  213.18   12.80
   4 -10 -23  220.83   11.92
  -4  10  23  190.33   34.68
   4  10 -22   15.98    3.91
   4 -10 -22   19.62    3.60
  -4  10  22   22.39   14.13
   4 -10 -21    1.70    2.27
   4  10 -21    3.06    2.76
  -4  10  21    2.90    7.81
   4  10 -20   13.30    3.42
   4 -10 -20   11.54    2.88
  -4  10  20    8.75    5.43
  -4  10  19  209.59   14.65
   4  10 -19  209.36   12.16
   4 -10 -19  236.97   11.44
  -4  10  18  112.02    9.80
   4  10 -18  141.08    7.13
   4  10 -18  122.32    6.59
   4  10 -18  124.82    8.48
   4 -10 -18  122.32    7.59
  -4  10  17  688.69   38.85
  -4  10  17  574.30   25.69
   4  10 -17  618.27   22.80
   4  10 -17  663.34   23.29
   4  10 -17  617.30   25.47
   4 -10 -17  612.74   24.17
   4 -10 -16   20.08    2.90
   4  10 -16   21.09    2.59
   4  10 -16   19.66    3.48
  -4  10  16   19.87    3.66
  -4  10  16   24.66    9.27
  -4  10  15  383.93   17.56
  -4  10  15  363.35   27.21
   4  10 -15  422.94   15.56
   4 -10 -15  397.05   16.34
   4  10 -15  391.63   17.52
  -4  10  14  186.94   17.94
  -4  10  14  179.01   10.20
   4  10 -14  194.19    8.46
   4 -10 -14  199.02    9.19
   4  10 -14  183.50   10.08
  -4  10  13  182.94   10.09
  -4  10  13  182.95   17.48
   4  10 -13  179.92    9.79
   4 -10 -13  204.13    9.05
   4  10 -13  190.68    8.32
  -4  10  12   81.32    6.10
   4  10 -12   79.04    5.67
   4 -10 -12   85.71    4.97
  -4  10  12   74.77   10.14
   4  10 -12   84.20    4.59
  -4  10  11    0.63    1.93
  -4  10  11    2.52    1.28
   4  10 -11    4.21    1.78
   4 -10 -11    1.91    1.52
  -4  10  11   -0.97    3.44
   4  10 -11    1.43    1.28
  -4  10  10  335.48   15.33
  -4  10  10  341.06   13.09
   4 -10 -10  346.21   13.16
   4  10 -10  334.94   14.28
  -4  10  10  320.57   20.46
   4  10 -10  343.43   13.19
  -4 -10   9  225.37    9.76
  -4  10   9  250.72   12.14
  -4  10   9  246.49    9.93
   4  10  -9  250.37   10.84
   4 -10  -9  248.04    9.59
   4  10  -9  229.15    9.82
  -4  10   9  221.20   15.29
  -4  10   8   42.29    5.84
   4 -10  -8   40.92    2.60
   4  10  -8   41.18    3.39
  -4  10   8   43.23    3.21
  -4 -10   8   37.91    2.92
  -4  10   8   32.20    3.92
   4 -10  -8   37.99    4.25
   4  10  -8   37.27    2.94
   4  10  -7    9.28    1.75
   4 -10  -7    8.90    1.20
   4  10  -7    8.57    2.59
  -4 -10   7    8.05    1.55
  -4  10   7   12.54    2.60
  -4  10   7    9.18    1.78
   4  10  -7    8.31    1.68
   4 -10  -7    6.97    2.32
  -4  10   7    7.60    3.01
   4  10  -6   -1.01    1.91
   4 -10  -6    0.28    1.93
   4  10  -6    3.18    1.33
  -4 -10   6    1.43    0.80
  -4 -10   6    1.28    1.24
   4 -10  -6    1.08    0.76
  -4  10   6    0.93    1.79
  -4  10   6    2.36    1.51
   4  10  -6    3.49    1.30
  -4 -10   6    3.47    1.45
  -4  10   6    3.88    2.23
  -4 -10   5  416.78   14.95
   4  10  -5  412.57   15.85
  -4 -10   5  401.95   15.97
  -4 -10   5  468.61   15.92
  -4  10   5  420.18   17.90
   4  10  -5  410.19   15.63
   4  10  -5  426.88   18.28
   4 -10  -5  399.23   17.39
  -4  10   5  400.39   18.06
  -4  10   5  414.13   16.17
  -4 -10   4   54.38    3.74
   4  10  -4   52.30    3.24
  -4  10   4   48.89    3.78
   4  10  -4   53.31    3.66
   4 -10  -4   53.39    4.59
   4  10  -4   50.36    4.76
  -4  10   4   61.26    4.94
  -4 -10   4   55.66    3.25
  -4 -10   3   16.61    2.16
   4  10  -3   19.27    1.84
  -4  10   3   18.11    2.49
   4 -10  -3   19.10    2.03
   4  10  -3   22.15    2.47
  -4  10   3   17.34    2.86
   4 -10  -3   22.13    3.00
   4  10  -3   16.91    2.94
  -4 -10   3   18.30    1.76
   4 -10  -2  910.84   33.13
   4  10  -2  912.63   33.94
  -4 -10   2  898.68   32.13
  -4 -10   2  942.88   30.76
  -4  10   2  892.80   33.15
  -4  10   2  882.20   32.14
   4 -10  -2  881.79   31.04
   4  10  -2  888.07   30.70
   4 -10  -1  452.12   16.32
   4  10  -1  453.41   16.01
  -4 -10   1  476.35   16.11
  -4  10   1  442.66   17.59
  -4 -10   1  446.60   17.70
  -4  10   1  444.54   15.20
   4 -10  -1  457.46   18.40
   4  10  -1  474.97   19.34
  -4  10   1  463.06   18.45
  -4  10   0  358.39   12.38
  -4  10   0  333.13   14.91
  -4 -10   0  378.56   12.92
  -4  10   0  354.37   14.57
  -4 -10   0  366.37   14.78
   4  10   0  350.05   15.79
   4 -10   0  359.55   15.12
   4 -10   0  351.07   12.92
  -4 -10  -1  203.14    9.98
   4 -10   1  213.59   10.60
  -4  10  -1  205.17    9.82
  -4  10  -1  213.01    7.98
  -4 -10  -1  225.35    8.27
  -4  10  -1  224.33   10.41
   4 -10   1  222.66   10.35
   4  10   1  227.60   11.17
  -4 -10  -2    0.95    1.59
  -4  10  -2    0.42    1.43
   4 -10   2    0.85    1.55
  -4  10  -2    0.68    0.81
  -4 -10  -2    0.29    2.10
   4  10   2   -0.31    1.60
  -4  10  -2   -0.47    1.37
  -4 -10  -2    0.24    0.82
  -4  10  -3   18.38    2.61
   4 -10   3   21.98    3.17
   4 -10   3   21.67    1.61
  -4 -10  -3   13.50    2.44
  -4 -10  -3   19.92    1.63
  -4  10  -3   17.92    2.63
  -4 -10  -3   20.13    3.23
  -4 -10  -4  364.63   12.95
   4 -10   4  349.68   15.81
  -4  10  -4  330.71   14.62
  -4 -10  -4  387.06   16.09
  -4  10  -4  342.80   14.81
  -4 -10  -4  349.75   15.23
   4 -10   4  358.02   12.25
  -4  10  -5  136.27    7.41
  -4 -10  -5  127.58    8.08
  -4  10  -5  117.07    7.16
  -4 -10  -5  137.20    7.78
  -4 -10  -5  136.69    5.77
  -4  10  -6  303.63   13.05
  -4 -10  -6  291.09   13.57
  -4 -10  -6  291.61   11.16
  -4  10  -7  909.33   32.43
  -4 -10  -7  890.25   33.23
  -4 -10  -7  869.06   30.51
  -4  10  -8   75.26    5.36
  -4 -10  -8   72.82    5.91
   4 -10   8   87.77    6.49
  -4  10  -9  429.00   17.34
   4  10   9  428.86   18.85
  -4 -10  -9  402.52   18.13
   4 -10   9  415.63   18.50
  -4  10 -10   21.19    3.05
   4  10  10   20.38    3.68
  -4 -10 -10   16.73    3.37
   4 -10  10   22.58    3.56
  -4  10 -11  383.79   16.05
   4  10  11  358.08   18.36
   4 -10  11  374.10   17.24
  -4 -10 -11  362.36   17.04
   4  10  12  561.47   26.36
   4 -10  12  607.77   24.28
  -4 -10 -12  537.82   23.69
   4  10  13    9.35    4.55
   4 -10  13   18.33    3.61
  -4 -10 -13   11.10    3.20
   4  10  14   22.67    6.59
  -4  10 -14   26.60    3.84
   4 -10  14   26.68    4.27
   4  10  15  384.63   26.03
  -4  10 -15  476.79   20.04
   4  10  16    7.16    6.44
  -4  10 -16   10.54    3.28
   4  10  17   -1.32    8.64
  -4  10 -17    3.08    3.18
   4  10  17    2.18    1.91
   4  10  18   67.03   12.53
  -4  10 -18   89.18    7.39
  -4 -10 -18   95.81    6.80
   4  10  18   74.06    5.49
   4  10  19   44.61   11.01
  -4 -10 -19   28.34    5.02
  -4 -10 -19   40.93    4.78
  -4  10 -19   28.42    4.49
   4  10  19   32.38    3.44
  -4 -10 -20   11.07    3.96
  -4 -10 -20   19.66    4.09
  -4  10 -20   16.76    3.91
   4  10  20   20.07    9.14
   4  10  20   14.75    2.67
  -4 -10 -21   99.25    8.64
  -4  10 -21   92.51    7.79
  -4 -10 -21  116.32    8.23
   4  10  21  106.89   15.48
   4  10  21   96.26    5.88
  -4  10 -21   87.17    5.76
  -4 -10 -22   54.14    6.75
  -4  10 -22   64.52    6.52
  -4 -10 -22   69.64    6.40
   4  10  22   54.70    4.65
  -4 -10 -23  132.46   10.40
  -4  10 -23  147.23   10.11
  -4 -10 -23  137.47    9.35
  -4 -10 -24    4.46    4.04
  -4  10 -24    6.87    3.35
  -4 -10 -24    3.75    3.02
  -4 -10 -25   44.48    6.30
  -4  10 -25   58.61    6.53
  -4 -10 -25   59.37    5.99
  -4 -10 -26    9.31    4.57
  -4  10 -26   16.42    4.42
  -4 -10 -26   12.97    3.79
  -4 -10 -27   58.14    6.56
  -4  10 -27   63.27    7.29
  -4 -10 -28  151.19   10.67
  -4 -10 -29    0.50    3.36
   4 -12 -28   67.55    6.97
   4  12 -28   74.19    8.11
   4  12 -27   -2.75    3.80
   4 -12 -27   -1.74    3.09
   4  12 -26  118.21    9.76
   4 -12 -26  126.74    9.21
   4  12 -25   75.76    7.72
   4 -12 -25   82.21    7.18
   4  12 -24  456.39   21.82
   4 -12 -24  481.74   20.65
   4 -12 -23  106.06    7.76
   4  12 -23   96.73    8.36
  -4  12  23  105.77   16.92
   4  12 -22   10.54    3.67
   4 -12 -22   18.08    3.56
  -4  12  22   11.34    7.50
   4  12 -21   18.49    4.10
   4 -12 -21   20.75    3.63
  -4  12  21   25.39    6.75
   4 -12 -20  261.64   12.67
   4  12 -20  244.87   13.64
  -4  12  20  249.94   15.53
   4 -12 -19  297.39   13.18
   4  12 -19  258.26   13.88
  -4  12  19  321.14   26.07
  -4  12  19  237.06   14.50
  -4  12  18   17.64    3.80
  -4  12  18   18.72    8.57
   4  12 -18   17.07    3.66
   4 -12 -18   13.37    3.03
   4 -12 -17  285.56   12.76
   4  12 -17  289.34   14.16
  -4  12  17  256.47   14.04
  -4  12  17  301.59   24.94
  -4  12  16   71.52   12.78
   4  12 -16   77.56    6.37
   4 -12 -16   78.14    5.37
  -4  12  16   76.72    6.70
  -4  12  15   18.20   10.14
   4 -12 -15   13.01    2.40
   4  12 -15   16.51    3.08
  -4  12  15   15.62    3.71
  -4  12  14   21.45    3.76
  -4  12  14   19.89    7.30
   4 -12 -14   22.66    2.68
   4  12 -14   19.45    3.22
   4  12 -14   20.06    2.23
  -4  12  13   99.49    7.45
   4 -12 -13  113.40    5.86
   4  12 -13  101.10    6.74
   4  12 -13  105.19    5.32
  -4  12  12   51.53    5.31
  -4  12  12   53.28    3.65
   4  12 -12   49.51    4.47
   4 -12 -12   51.73    3.53
  -4  12  12   50.50    9.27
   4  12 -12   55.86    3.58
  -4  12  11  266.86   13.41
  -4  12  11  264.69   10.73
   4  12 -11  258.16   11.77
   4 -12 -11  253.95   10.25
  -4  12  11  235.30   18.26
   4  12 -11  250.93   10.41
   4 -12 -10  196.56    7.96
  -4  12  10  184.61   14.64
   4  12 -10  193.86    9.40
  -4  12  10  203.41    8.90
  -4  12  10  195.56   11.06
   4  12 -10  186.87   11.43
   4  12 -10  192.63    8.46
   4  12  -9  140.22    6.52
   4 -12  -9  127.40    5.51
  -4 -12   9  129.54    6.42
  -4  12   9  142.56    8.98
  -4  12   9  138.72    6.90
   4  12  -9  135.23    7.13
  -4  12   9  126.65   11.13
   4  12  -9  142.92    9.28
   4  12  -8   99.79    5.32
   4 -12  -8   96.40    4.00
  -4 -12   8   97.27    5.30
  -4  12   8   88.07    7.02
  -4  12   8  108.37    5.87
   4  12  -8   97.87    5.59
   4  12  -8   98.59    7.53
  -4  12   8   97.94    8.90
  -4  12   7   10.93    3.58
   4  12  -7   10.97    1.86
  -4  12   7   12.47    2.24
  -4 -12   7   12.66    1.98
  -4  12   7    9.33    2.92
   4  12  -7   12.82    3.13
   4  12  -7   10.46    2.01
  -4 -12   6  209.90    9.35
  -4  12   6  220.60   12.36
   4  12  -6  196.21    8.85
  -4  12   6  220.14    9.83
  -4  12   6  215.57   11.64
   4  12  -6  213.66   11.88
  -4 -12   6  210.69    7.98
  -4  12   5   11.75    2.86
   4  12  -5    9.14    1.59
  -4 -12   5   10.21    1.36
  -4 -12   5   10.97    2.03
   4  12  -5   10.43    2.92
  -4  12   5   13.66    2.43
   4  12  -4  594.97   20.97
  -4  12   4  577.92   22.46
   4  12  -4  616.17   24.92
  -4 -12   4  581.85   22.15
  -4  12   4  611.35   24.49
   4  12  -3  185.22    7.57
  -4  12   3  188.30    9.21
   4 -12  -3  189.51    8.21
  -4  12   3  190.46   10.40
   4  12  -3  193.40   10.94
  -4 -12   3  188.25    9.02
  -4 -12   2  213.61   10.03
   4  12  -2  211.55    8.24
  -4  12   2  199.06   10.01
   4 -12  -2  215.72   11.15
   4  12  -2  201.37   11.52
   4 -12  -2  206.77    8.83
  -4  12   2  210.21   11.20
  -4 -12   2  247.97    8.64
  -4  12   1  315.96   14.69
   4 -12  -1  329.88   15.63
   4  12  -1  323.69   16.32
  -4 -12   1  330.69   14.76
   4 -12  -1  354.37   13.23
  -4  12   1  358.06   15.93
  -4  12   0  441.61   18.40
  -4 -12   0  422.50   17.43
   4 -12   0  434.39   18.24
   4  12   0  394.56   18.69
  -4 -12   0  439.19   14.88
   4 -12   0  419.94   15.23
   4  12   1   10.88    2.78
  -4  12  -1    8.58    2.42
  -4 -12  -1    7.47    2.09
  -4 -12  -1    7.47    0.95
   4 -12   1    6.27    2.33
   4 -12   1    7.44    1.56
  -4  12  -2   28.94    1.76
  -4 -12  -2   27.66    1.64
  -4  12  -2   25.02    1.69
  -4  12  -2   27.62    3.64
   4  12   2   33.51    4.21
   4 -12   2   24.62    2.19
  -4 -12  -2   28.33    3.32
  -4  12  -3  198.67    7.55
   4 -12   3  184.44    7.72
  -4 -12  -3  194.52   10.10
  -4 -12  -3  198.56    7.34
   4  12   3  193.32   11.03
  -4  12  -3  192.07   10.05
  -4  12  -3  210.74    7.71
  -4 -12  -4  193.64   10.18
   4 -12   4  179.14    7.18
  -4 -12  -4  201.12    7.26
   4  12   4  177.11   10.73
  -4  12  -4  184.98    9.88
  -4  12  -4  205.63    7.94
  -4 -12  -5  755.19   26.05
  -4 -12  -5  710.29   29.20
  -4  12  -5  754.24   29.09
  -4 -12  -6   98.22    7.04
  -4  12  -6  114.82    5.79
  -4  12  -6  111.14    6.96
  -4 -12  -6  104.42    4.75
  -4 -12  -7   45.13    4.60
  -4  12  -7   52.80    3.82
  -4  12  -7   37.51    4.06
  -4 -12  -7   42.04    2.71
  -4 -12  -8   77.17    6.29
  -4  12  -8   91.38    5.45
  -4  12  -8   77.11    5.89
  -4 -12  -8   80.34    4.22
  -4 -12  -9   29.94    4.31
  -4  12  -9   35.73    3.59
  -4  12  -9   33.04    3.91
  -4 -12  -9   31.51    2.63
  -4 -12 -10  310.44   15.33
  -4  12 -10  334.43   13.99
  -4  12 -10  327.13   14.65
  -4 -12 -10  302.26   12.35
  -4 -12 -11    0.40    2.55
  -4  12 -11    5.59    2.11
   4  12  11   -0.52    3.12
  -4  12 -11    1.29    2.24
  -4 -12 -12  119.52    8.61
  -4  12 -12  126.76    7.58
   4  12  12  107.88    9.82
  -4  12 -12  130.37    8.07
  -4 -12 -13   55.59    6.12
  -4  12 -13   55.70    5.09
   4  12  13   71.98    8.37
  -4  12 -13   60.42    5.58
  -4 -12 -14  563.11   25.26
  -4  12 -14  593.61   23.68
  -4 -12 -14  625.42   22.95
   4  12  14  551.89   30.11
  -4  12 -14  568.31   23.99
  -4 -12 -15    5.19    3.38
  -4 -12 -15    2.95    2.41
  -4  12 -15    3.94    2.44
   4  12  15    7.19    5.81
  -4  12 -15    3.91    2.69
  -4  12 -16  144.29    9.21
   4  12  16  146.12   15.06
  -4  12 -16  154.49    9.27
  -4 -12 -16  177.43    9.35
  -4 -12 -16  131.45    9.94
   4  12  17    8.08    7.16
  -4  12 -17    9.06    3.06
  -4 -12 -17   13.52    2.93
  -4 -12 -17   22.74    4.61
   4  12  18  400.91   17.06
   4  12  18  349.60   27.48
  -4 -12 -18  406.07   17.07
  -4  12 -18  369.28   17.80
  -4 -12 -18  388.39   19.67
   4  12  19    6.96    2.61
  -4  12 -19    7.97    2.97
  -4 -12 -19    4.63    2.60
   4  12  19   -1.57    7.26
   4  12  20   81.39    6.09
  -4 -12 -20   83.18    6.40
  -4  12 -20   82.86    7.12
   4  12  20   78.85   15.32
   4  12  21  315.33   29.06
   4  12  21  339.36   15.05
  -4  12 -21  339.63   17.07
  -4 -12 -21  365.47   16.15
  -4  12 -22   91.20    7.73
  -4 -12 -22   82.38    6.82
   4  12  23  145.54   19.65
  -4  12 -23  120.64    9.44
  -4 -12 -23  126.18    8.63
  -4  12 -24   69.05    7.00
  -4 -12 -24   65.74    6.20
  -4 -12 -24   60.21    7.68
  -4 -12 -25   20.66    4.23
  -4  12 -25   27.97    5.08
  -4  12 -26    1.08    3.64
  -4 -12 -26    0.85    3.12
  -4  12 -27  141.12   10.96
  -4 -12 -27  142.08   10.10
  -4 -12 -28   -0.46    3.83
   4  14 -27   20.93    5.19
   4  14 -26   42.78    6.25
   4  14 -25    3.09    3.48
   4  14 -24    6.95    3.50
   4  14 -23   10.44    3.66
  -4  14  23    1.07    7.78
   4  14 -22   16.88    4.06
  -4  14  22   19.30    7.66
   4 -14 -21  135.50    8.10
   4  14 -21  121.47    9.05
  -4  14  20   44.73    6.17
  -4  14  20   45.36   12.24
   4 -14 -20   45.51    4.63
   4  14 -20   45.69    5.53
  -4  14  19  572.49   38.00
  -4  14  19  539.20   24.87
   4  14 -19  544.16   23.91
   4 -14 -19  593.25   22.42
  -4  14  18  227.57   13.27
  -4  14  18  227.41   23.56
   4  14 -18  238.48   12.67
   4 -14 -18  229.21   10.92
   4  14 -17  142.48    9.08
   4 -14 -17  161.34    7.96
  -4  14  17  140.50    9.83
   4 -14 -16   74.48    4.91
   4  14 -16   69.84    5.90
  -4  14  16   66.71    6.78
  -4  14  16   59.55   12.27
   4 -14 -15  128.59    6.51
   4  14 -15  115.95    7.82
  -4  14  15  131.38    9.22
  -4  14  15  123.15   15.62
  -4  14  14  269.20   14.56
   4 -14 -14  281.81   11.24
   4  14 -14  272.20   13.03
   4  14 -14  286.29   15.63
   4  14 -13   15.76    2.85
   4 -14 -13   16.08    2.00
  -4  14  13   15.62    3.98
  -4  14  13   20.47    9.19
   4  14 -13   21.56    4.42
   4  14 -12   74.98    7.27
  -4  14  12   81.01    7.16
   4  14 -12   64.74    5.21
  -4  14  12   61.74   11.66
   4 -14 -12   72.89    3.77
   4  14 -11  716.68   28.95
  -4  14  11  709.34   28.40
  -4  14  11  732.27   25.00
   4  14 -11  690.69   25.30
  -4  14  11  641.36   34.53
   4 -14 -11  632.27   22.48
  -4 -14  10  152.41    7.37
  -4  14  10  171.32   10.84
  -4  14  10  175.45    8.39
   4  14 -10  155.84    8.15
  -4  14  10  190.28   15.82
   4  14 -10  160.59   10.80
  -4 -14   9  137.14    6.86
  -4  14   9  133.48    9.68
  -4  14   9  149.28    7.76
   4  14  -9  147.34    7.39
  -4  14   9  155.88   12.76
   4  14  -9  136.21    9.87
  -4 -14   8  161.65    7.72
  -4  14   8  159.85   10.59
  -4  14   8  164.20    8.50
   4  14  -8  160.85    7.72
   4  14  -8  168.32   10.88
  -4  14   8  160.37   12.28
   4  14  -7  134.65    6.41
  -4  14   7  128.37    9.36
   4  14  -7  123.77    9.26
  -4  14   7  136.25    7.44
  -4  14   7  136.31   10.30
  -4 -14   7  117.79    6.58
  -4  14   6  154.68   10.04
   4  14  -6  139.19    9.76
   4  14  -6  137.13    6.50
  -4 -14   6  141.21    7.23
  -4  14   6  138.65   10.11
  -4  14   5  223.96   12.56
   4  14  -5  209.12    8.46
   4  14  -5  216.60   12.41
  -4 -14   5  200.53    7.74
  -4 -14   5  210.91    9.72
  -4 -14   4   15.73    2.48
  -4  14   4   13.09    3.57
   4  14  -4   16.48    1.66
   4 -14  -4   18.11    2.30
   4  14  -4   15.32    3.62
  -4 -14   4   15.27    1.61
  -4  14   3  167.87   10.24
   4  14  -3  178.51    6.76
   4  14  -3  173.89   10.87
   4 -14  -3  174.03    7.76
  -4 -14   3  154.37    8.48
   4  14  -2   12.79    3.43
  -4  14   2   19.22    3.66
   4 -14  -2   24.03    2.26
  -4 -14   2   23.15    3.11
   4 -14  -1  172.80    7.13
  -4  14   1  171.81   10.14
   4 -14  -1  171.85    8.33
   4  14  -1  167.89   10.55
  -4 -14   1  163.28    8.88
  -4  14   0  222.17   12.15
   4 -14   0  236.81   10.22
  -4 -14   0  234.40   11.34
   4  14   0  234.90   12.98
   4 -14   1    6.06    1.76
  -4  14  -1    4.94    2.54
   4  14   1    4.64    2.88
  -4 -14  -1    7.51    2.27
   4  14   2   58.85    6.22
   4 -14   2   60.13    3.75
  -4 -14  -2   56.24    5.09
  -4  14  -2   54.97    5.39
   4  14   3  452.55   20.16
  -4  14  -3  405.84   14.41
  -4  14  -3  469.62   19.09
   4 -14   3  462.81   15.66
  -4 -14  -3  450.13   18.57
  -4  14  -3  425.31   14.43
  -4 -14  -4   70.60    6.01
   4  14   4   71.42    6.79
  -4  14  -4   67.73    3.49
   4 -14   4   78.94    3.62
  -4  14  -4   79.54    6.28
  -4  14  -4   77.69    3.61
  -4  14  -5 1255.40   41.23
   4  14   5 1253.89   46.47
  -4  14  -5 1199.65   41.30
  -4 -14  -5 1206.49   44.90
  -4  14  -5 1210.50   44.88
   4  14   6   16.13    4.21
  -4  14  -6   25.18    3.86
  -4  14  -6   26.52    2.39
  -4 -14  -6   21.57    3.94
  -4  14  -7  205.58   10.81
  -4  14  -7  186.73    8.15
  -4 -14  -7  183.52    6.79
  -4 -14  -7  186.16   10.71
  -4 -14  -7  179.77    6.83
  -4 -14  -8   95.23    4.47
  -4  14  -8   99.79    5.61
  -4 -14  -8  110.11    4.56
  -4 -14  -8  109.92    7.91
  -4  14  -8  110.82    7.51
  -4 -14  -9   20.74    1.99
  -4  14  -9   21.85    2.67
  -4 -14  -9   21.56    1.97
  -4 -14  -9   20.01    3.75
  -4  14  -9   15.95    3.41
  -4 -14 -10  171.45    7.44
  -4  14 -10  180.97    8.76
  -4 -14 -10  186.12    7.60
  -4 -14 -10  189.50   11.23
  -4  14 -10  168.00   10.19
  -4 -14 -11   10.85    1.97
  -4  14 -11   11.90    2.30
  -4 -14 -11   10.37    1.80
  -4 -14 -11    6.63    3.13
  -4  14 -11   14.40    3.31
  -4 -14 -12    4.22    1.75
  -4  14 -12    2.64    2.73
  -4  14 -12    5.85    2.02
  -4 -14 -12    2.02    1.45
  -4 -14 -12    3.22    2.72
  -4  14 -13  324.76   16.13
  -4  14 -13  331.82   14.80
  -4 -14 -13  339.87   13.52
  -4 -14 -13  343.72   17.38
   4  14  13  341.66   20.25
  -4  14 -14    3.92    2.87
  -4  14 -14    1.78    1.96
  -4 -14 -14    0.76    1.69
  -4 -14 -14    1.98    3.28
   4  14  14   -0.90    4.95
  -4  14 -15   27.24    4.36
  -4  14 -15   35.54    4.01
  -4 -14 -15   35.14    3.47
  -4 -14 -15   32.45    5.35
   4  14  15   30.53    7.62
  -4  14 -16    1.63    2.64
  -4  14 -16    3.39    2.19
  -4 -14 -16    3.15    1.83
  -4 -14 -16    2.67    3.15
   4  14  16   -3.69    5.55
  -4  14 -17    0.83    2.61
   4  14  17    1.39    6.72
  -4  14 -17    3.24    2.30
  -4 -14 -17    1.94    1.82
  -4 -14 -17    6.07    3.44
   4  14  18    3.98    2.85
  -4  14 -18    1.27    2.76
   4  14  18   -3.09    7.13
  -4  14 -18    1.52    2.54
  -4 -14 -18   -0.26    1.94
  -4 -14 -18   -2.85    4.01
   4  14  19   10.94    3.30
  -4  14 -19   12.46    3.53
   4  14  19   18.34    9.44
  -4 -14 -19    7.81    2.65
  -4  14 -19   13.70    3.34
  -4 -14 -19   12.93    4.50
   4  14  20  106.31    7.72
  -4  14 -20  127.88    9.13
   4  14  20  100.03   16.16
  -4  14 -20  120.43    8.86
  -4 -14 -20  113.60    7.32
  -4 -14 -20   96.95    9.49
  -4  14 -21  210.93   12.18
  -4 -14 -21  180.10   13.18
  -4  14 -21  185.28   11.78
  -4 -14 -21  203.77   10.76
   4  14  21  210.40   24.52
   4  14  21  186.30   10.74
  -4 -14 -22   30.70    5.88
  -4  14 -22   28.08    4.92
   4  14  22   18.57   13.96
  -4  14 -23   18.04    4.47
   4  14  23   24.49   13.89
  -4  14 -24  186.01   12.39
  -4  14 -25    5.85    4.36
  -4  14 -26   76.60    8.41
  -4  16  23   39.03    8.52
  -4  16  22    7.74    5.00
   4  16 -21    5.38    3.97
  -4  16  21   -1.19    4.83
   4  16 -20    6.49    4.04
  -4  16  20    1.61    4.42
  -4  16  20   -7.51   13.46
  -4  16  19   91.03    8.66
  -4  16  19   78.19   16.06
   4  16 -19   99.84    9.31
   4  16 -18    3.66    3.81
  -4  16  18   12.72    9.63
  -4  16  18    3.99    3.74
   4  16 -17  330.91   18.31
   4  16 -17  325.72   15.33
  -4  16  17  327.24   17.24
   4  16 -16  126.11    8.00
   4  16 -16  113.68   10.02
  -4  16  16  119.55    9.58
   4  16 -15  103.39    7.09
   4  16 -15  129.06   10.03
  -4  16  15   93.46   15.14
  -4  16  15  110.93    9.11
   4  16 -14  273.57   16.51
   4  16 -14  292.91   13.37
  -4  16  14  285.96   24.11
  -4  16  14  296.89   16.05
   4  16 -13   50.03    4.55
   4  16 -13   56.66    6.81
  -4  16  13   56.06   11.07
  -4  16  13   55.37    6.41
   4  16 -12    1.89    1.93
   4  16 -12    2.19    3.24
  -4  16  12    3.66    5.89
  -4  16  12    1.50    3.16
   4  16 -11    1.08    1.75
   4  16 -11    5.40    3.05
  -4  16  11    2.17    5.45
  -4  16  11   -0.51    2.95
   4  16 -10   44.83    3.68
  -4  16  10   34.77    5.62
   4  16 -10   45.29    5.95
  -4  16  10   33.00    7.20
  -4  16   9  192.54   15.02
   4  16  -9  186.91   11.97
  -4  16   9  180.18   11.76
  -4 -16   9  163.41    7.88
  -4  16   8   36.18    6.27
   4  16  -8   29.20    5.35
  -4  16   8   35.77    5.43
  -4 -16   8   33.81    3.11
  -4  16   7    9.33    3.80
   4  16  -7   10.26    3.90
  -4  16   7    9.02    3.71
  -4 -16   7   13.44    2.28
  -4  16   6    7.96    3.57
  -4  16   6    5.00    3.47
   4  16  -6    7.09    3.39
   4 -16  -6    6.37    2.22
  -4 -16   6    5.73    1.95
  -4 -16   5  138.07    7.52
  -4  16   5  143.68   10.32
   4 -16  -5  140.05    7.16
   4  16  -5  143.67   10.28
   4 -16  -5  134.37    8.30
  -4 -16   4   44.32    4.02
  -4  16   4   51.70    6.01
   4 -16  -4   39.37    3.39
  -4 -16   4   36.36    2.18
   4  16  -4   40.33    5.56
   4 -16  -4   42.08    4.46
  -4 -16   3   -1.80    2.29
  -4  16   3    4.10    3.23
   4 -16  -3    2.49    1.71
   4  16  -3    0.49    2.96
   4 -16  -3    0.81    2.21
  -4 -16   2    5.43    2.31
  -4  16   2    8.34    3.27
   4 -16  -2    7.21    1.65
   4  16  -2    3.86    3.20
   4 -16  -2    5.47    2.32
  -4 -16   1  585.30   23.47
  -4  16   1  618.66   25.54
   4 -16  -1  582.61   20.66
   4 -16  -1  610.15   22.81
   4  16  -1  606.18   26.22
   4  16   0  227.51   12.97
   4 -16   0  207.14    9.62
  -4 -16   0  187.68   10.60
  -4  16   0  206.38   12.08
   4 -16   1   77.16    4.86
  -4 -16  -1   85.99    6.41
   4  16   1   80.96    7.53
  -4  16  -1   72.57    6.74
   4 -16   2  319.79   12.64
  -4 -16  -2  328.30   15.18
  -4  16  -2  311.66   15.83
   4  16   2  316.01   16.78
  -4  16  -3    8.40    3.08
   4  16   3    2.94    3.16
  -4 -16  -3    3.84    2.49
   4 -16   3    5.11    1.51
  -4 -16  -4   85.17    6.63
   4 -16   4   67.54    3.52
   4  16   4   80.45    7.50
  -4  16  -4   67.21    6.37
   4  16   5   96.68    8.42
  -4  16  -5   83.57    6.96
  -4 -16  -5   90.35    7.13
   4  16   6   43.36    5.93
  -4  16  -6   40.27    4.95
  -4 -16  -6   43.55    5.13
   4  16   7  156.62   10.97
  -4  16  -7  147.18    9.68
  -4 -16  -7  156.03    9.89
   4  16   8  140.28   10.63
  -4  16  -8  141.28    9.37
  -4 -16  -8  138.99    9.52
  -4  16  -9  141.43    9.34
  -4 -16  -9  124.32    9.28
  -4  16 -10   72.81    6.61
  -4 -16 -10   60.68    6.73
  -4  16 -11  464.42   21.01
  -4 -16 -11  465.53   21.74
  -4  16 -12    9.28    3.41
  -4 -16 -12    8.00    3.79
  -4  16 -13    0.43    2.96
  -4 -16 -13    0.52    3.15
   4  16  14   -4.87    5.99
  -4  16 -14   -1.31    3.24
  -4 -16 -14   -1.61    3.55
   4  16  15  346.77   24.61
  -4  16 -15  399.86   18.63
  -4 -16 -15  355.84   19.33
   4  16  16    1.29    6.12
  -4  16 -16    3.60    3.41
  -4 -16 -16    6.32    4.12
   4  16  17   11.73    7.51
  -4 -16 -17    6.52    3.74
  -4  16 -17    2.27    3.26
   4  16  18    6.51   10.02
   4  16  18    9.29    3.66
  -4 -16 -18    8.57    4.68
  -4  16 -18    9.22    3.61
   4  16  19   30.59    4.87
  -4  16 -19   33.63    5.38
  -4 -16 -19   25.24    5.63
   4  16  20    0.40    3.14
  -4 -16 -20   -3.89    4.38
  -4  18  22   36.73    7.06
  -4  18  21    0.62    4.16
  -4  18  20  131.87   11.20
  -4  18  19  176.95   12.89
   4  18 -19  197.11   14.07
  -4  18  18   97.36    9.29
   4  18 -18   96.38    9.66
  -4  18  17  192.65   13.22
   4  18 -17  202.05   14.10
  -4  18  16   40.56   12.29
  -4  18  16   51.03    7.12
   4  18 -16   53.43    7.40
  -4  18  15    1.74    8.05
  -4  18  15    3.89    3.87
   4  18 -15   -0.62    4.14
  -4  18  14   61.63   13.11
  -4  18  14   72.02    8.08
   4  18 -14   85.70    8.75
  -4  18  13   14.82    7.91
  -4  18  13   30.42    5.42
   4  18 -13   30.93    5.92
  -4  18  12   44.22   10.41
  -4  18  12   48.89    6.75
   4  18 -12   41.97    6.63
  -4  18  11  255.69   21.40
  -4  18  11  288.99   16.66
   4  18 -11  287.47   16.95
  -4  18  10   20.98    7.09
  -4  18  10   18.72    5.07
   4 -18 -10    6.10    3.53
   4  18 -10    9.37    4.70
  -4  18   9   17.65    6.52
  -4  18   9   32.33    5.73
   4 -18  -9   27.14    4.64
   4  18  -9   23.18    5.14
  -4  18   8    4.87    5.31
  -4  18   8    6.28    4.25
   4 -18  -8    8.37    3.41
   4  18  -8   12.03    4.12
   4  18  -7   38.45    5.86
  -4  18   7   42.08    7.13
  -4  18   7   46.06    6.52
   4 -18  -7   44.92    5.30
  -4 -18   7   39.08    3.73
   4  18  -6  144.99   10.96
  -4  18   6  142.27   11.86
  -4  18   6  164.75   11.53
   4 -18  -6  132.38    8.84
  -4 -18   6  133.93    7.49
   4  18  -5    5.53    3.97
  -4  18   5    2.94    3.62
  -4  18   5   -1.12    3.91
   4 -18  -5    4.38    3.01
  -4 -18   5    5.78    2.33
   4  18  -4  195.29   12.73
   4 -18  -4  185.26   10.33
  -4 -18   4  179.13    9.50
  -4  18   4  186.32   12.47
   4  18  -3   35.48    5.77
   4 -18  -3   43.54    4.47
  -4 -18   3   35.66    4.08
  -4  18   3   35.87    5.44
   4  18  -2  142.23   10.73
   4 -18  -2  133.05    8.03
  -4 -18   2  129.22    8.03
   4  18  -1   61.17    7.14
   4 -18  -1   53.08    4.63
  -4 -18   1   55.21    5.25
  -4  18   1   59.52    6.59
   4  18   0  108.25    9.57
   4 -18   0  115.11    6.74
  -4 -18   0  128.12    8.05
  -4  18   0  120.60    9.29
   4  18   1   28.91    5.42
   4 -18   1   29.88    3.16
  -4 -18  -1   33.74    4.38
  -4  18  -1   36.11    5.40
  -4 -18  -2  101.99    7.57
  -4  18  -2  104.39    8.59
   4  18   2   95.27    8.87
   4  18   3   29.19    5.50
  -4  18  -3   31.11    5.12
  -4 -18  -3   25.85    4.35
  -4  18  -4  257.89   14.38
   4  18   4  256.16   15.62
  -4 -18  -4  263.11   13.90
  -4  18  -5  341.15   17.42
   4  18   5  345.37   18.74
  -4 -18  -5  350.99   17.00
  -4  18  -6   95.76    8.16
   4  18   6   92.26    8.99
  -4 -18  -6   97.39    7.98
   4  18   7   52.50    7.00
  -4  18  -7   54.02    6.09
  -4 -18  -7   56.42    6.34
   4  18   8   60.67    7.39
  -4  18  -8   49.58    5.91
  -4 -18  -8   58.63    6.44
   4  18   9   19.66    5.19
  -4  18  -9   27.69    4.65
  -4 -18  -9   14.47    4.35
   4  18  10   -0.68    4.03
  -4  18 -10    0.46    2.85
  -4 -18 -10    1.50    3.72
  -4  18 -11   69.04    6.94
  -4 -18 -11   64.19    7.15
  -4  18 -12   -0.47    3.18
  -4 -18 -12    3.22    3.78
  -4  18 -13   27.29    4.92
  -4 -18 -13   21.11    4.80
  -4  18 -14   22.32    4.78
  -4 -18 -14   14.36    4.56
  -4  18 -15   25.04    5.25
  -4 -18 -15   19.57    5.37
  -4  18 -16    3.90    3.46
  -4 -18 -16    3.06    3.77
   4  18  17   -1.46    3.58
  -4 -18 -17    2.53    4.03
   4  18  18   93.11    8.48
   4  18  19   -1.88    3.83
   4 -20 -16  104.23    9.71
   4 -20 -15   41.76    6.56
  -4  20  14  110.41   10.48
   4 -20 -14  104.87    9.62
  -4  20  13   28.35    5.98
   4  20 -13   24.75    6.11
   4 -20 -13   26.45    5.61
  -4  20  12    9.37    5.08
   4 -20 -12   11.52    4.36
   4  20 -12    5.16    4.08
  -4  20  11  192.43   19.39
  -4  20  11  221.84   14.80
   4 -20 -11  192.18   12.74
   4  20 -11  219.97   14.70
  -4  20  10   74.67   11.69
  -4  20  10   86.55    9.11
   4 -20 -10   77.67    7.57
   4  20 -10   63.94    8.26
  -4  20   9    7.40    6.67
  -4  20   9   11.32    5.00
   4 -20  -9    5.31    3.60
   4  20  -9    4.40    4.38
  -4  20   8   -2.83    6.09
  -4  20   8    6.30    4.85
   4 -20  -8    5.06    3.55
   4  20  -8    3.11    3.83
  -4  20   7    6.75    5.57
  -4  20   7    5.05    4.03
   4 -20  -7    1.60    2.99
   4  20  -7    6.17    3.99
  -4  20   6   24.79    6.15
  -4  20   6   22.78    5.53
   4 -20  -6   28.87    4.47
   4  20  -6   20.86    5.19
  -4  20   5    7.56    4.64
  -4  20   5    3.15    3.62
   4 -20  -5    0.36    2.77
   4  20  -5    1.22    3.45
   4  20  -4    0.61    4.09
  -4  20   4    4.46    3.92
  -4  20   4   10.69    4.72
   4  20  -3   12.68    4.71
  -4  20   3   17.32    5.01
   4  20  -2   16.32    4.76
  -4  20   2   19.35    4.92
   4  20  -1   34.52    6.59
  -4 -20   1   45.75    5.01
  -4  20   1   53.22    6.60
  -4 -20   0  184.54   10.93
  -4  20   0  203.98   12.99
   4  20   0  206.10   13.81
   4  20   1   18.22    5.68
  -4 -20  -1   22.31    4.03
  -4  20  -1   17.44    4.81
  -4 -20  -2  158.26   10.09
   4  20   2  150.81   12.03
  -4  20  -2  163.71   11.52
  -4 -20  -3   32.10    4.81
   4  20   3   16.60    5.82
  -4  20  -3   34.04    5.73
  -4  20  -4    5.12    4.16
  -4 -20  -4    1.28    3.09
   4  20   4    1.87    3.97
  -4 -20  -5  202.43   12.46
   4  20   5  198.09   14.28
  -4  20  -5  215.11   13.23
  -4  20  -6   -1.01    3.46
  -4 -20  -6    1.85    3.48
   4  20   6    5.15    4.44
  -4  20  -7    3.54    3.83
  -4 -20  -7    1.93    3.49
   4  20   7   -0.66    5.07
  -4  20  -8  166.95   11.76
   4  20   8  193.40   13.93
  -4 -20  -8  180.16   11.99
  -4  20  -9   71.90    7.58
  -4 -20  -9   69.83    7.63
  -4  20 -10   83.33    7.95
  -4 -20 -10   66.84    7.74
  -4  20 -11   45.64    6.14
  -4 -20 -11   32.08    6.07
  -4  20 -12    6.11    3.92
  -4 -20 -12    0.57    4.39
  -4  20 -13   78.37    7.85
  -4 -20 -13   65.41    8.07
  -4 -20 -14    9.72    4.41
   4  20  16    1.10    4.14
   4  20  17    0.54    3.70
   4  20  18   -0.53    3.81
  -4  22   2   37.41    7.13
  -4  22   1  311.18   18.39
  -4  22   0   70.49    8.39
  -4  22  -1   70.29    8.42
  -4  22  -2   97.48    9.66
  -4  22  -3    2.87    4.12
  -4  22  -4   37.03    6.19
  -4  22  -5   -2.26    3.81
  -4  22  -6   40.43    6.46
  -4  22  -7   14.51    5.17
  -4 -22  -7    9.65    4.08
  -4  22  -8   20.07    4.65
  -4 -22  -8   11.62    4.44
  -4  22  -9   66.09    7.88
  -4 -22  -9   72.67    8.27
  -4 -22 -10   52.53    7.26
  -5   1  32   53.20    6.80
  -5   1  31  125.38   10.72
  -5  -1  31  123.44   10.73
  -5   1  31  125.20    9.70
   5  -1 -31  130.90   10.72
  -5  -1  30    8.76    4.00
  -5   1  30    9.18    3.79
  -5   1  30   17.53    5.12
   5  -1 -30    3.51    3.65
  -5  -1  29    2.83    3.39
  -5   1  29   -0.57    3.30
  -5   1  29    0.47    3.03
   5  -1 -29    3.37    3.18
  -5  -1  28   15.80    4.43
  -5  -1  28   19.24    4.20
  -5   1  28   18.65    4.75
  -5   1  28   16.86    4.06
   5  -1 -28   24.24    4.75
  -5  -1  27   87.15    7.63
  -5   1  27   82.48    8.13
  -5   1  27   91.39    7.60
  -5  -1  27   73.34    7.65
   5  -1 -27   85.78    8.09
  -5   1  26  141.81    9.74
  -5  -1  26  154.85   10.08
  -5   1  26  143.73   10.78
  -5  -1  26  146.23   10.66
   5  -1 -26  162.75   10.82
  -5  -1  25  316.78   16.73
  -5   1  25  310.44   15.78
  -5   1  25  330.34   17.27
  -5  -1  25  303.25   15.87
   5  -1 -25  346.21   16.87
  -5  -1  24    7.50    3.49
   5  -1 -24    9.44    3.20
  -5   1  24    3.91    2.79
  -5  -1  24    7.30    3.15
   5   1 -23    2.79    1.70
  -5  -1  23    4.06    2.77
  -5  -1  23    4.29    2.77
  -5   1  23    1.88    2.46
   5  -1 -23    2.99    2.49
   5   1 -22   76.95    6.63
   5   1 -22   71.84    4.43
   5  -1 -22   77.54    4.72
  -5   1  22   71.78    6.15
  -5  -1  22   72.61    6.28
  -5  -1  22   63.72    6.55
   5  -1 -22   69.53    6.44
   5   1 -21   86.63    4.82
   5  -1 -21   83.22    5.07
  -5  -1  21   91.04    6.77
  -5  -1  21   79.24    6.98
  -5   1  21   86.50    6.54
   5  -1 -21   85.48    6.84
   5   1 -20   53.36    8.48
   5   1 -20   56.68    3.70
   5  -1 -20   52.54    3.95
  -5   1  20   62.10    5.35
  -5  -1  20   56.07    5.79
  -5  -1  20   45.22    4.82
   5  -1 -20   57.19    5.42
   5   1 -19 1333.43   63.72
   5  -1 -19 1540.95   50.36
   5   1 -19 1553.44   51.29
   5  -1 -19 1527.36   51.91
  -5  -1  19 1476.00   54.62
  -5   1  19 1507.08   54.05
  -5  -1  19 1449.14   53.81
   5  -1 -19 1458.39   54.06
   5   1 -18    1.56    7.55
   5   1 -18   -0.94    1.36
   5  -1 -18    0.33    1.03
   5  -1 -18   -0.39    1.82
  -5   1  18   -0.32    2.15
  -5  -1  18   -1.53    2.58
   5  -1 -18   -0.65    2.00
   5  -1 -17  160.17    8.16
  -5   1  17  164.45    9.20
  -5  -1  17  146.92    8.71
   5  -1 -17  178.15    6.54
   5   1 -17  149.59    6.96
   5  -1 -17  142.08    8.65
   5  -1 -16   40.34    3.86
   5  -1 -16   41.00    2.36
   5   1 -16   36.17    2.69
  -5   1  16   46.90    4.41
  -5  -1  16   33.31    3.57
   5  -1 -16   36.16    3.72
   5  -1 -15   26.29    1.78
   5  -1 -15   25.50    3.49
  -5  -1  15   23.10    2.96
   5  -1 -15   28.19    3.19
   5   1 -15   22.38    2.09
   5  -1 -14    3.72    0.86
   5   1 -14    6.34    1.26
  -5  -1  14    3.23    2.11
  -5   1  14    2.91    1.90
   5  -1 -14    5.24    1.64
   5  -1 -14    1.50    2.66
  -5  -1  14    5.23    1.84
   5  -1 -13   83.28    3.71
  -5  -1  13  112.11    6.50
  -5   1  13  108.01    6.42
   5  -1 -13   81.20    5.36
   5   1 -13   69.10    5.20
  -5  -1  13   89.37    5.62
   5  -1 -13   91.54    7.73
  -5  -1  12  104.50    5.99
  -5   1  12  104.40    5.93
   5   1 -12   87.90    5.70
   5  -1 -12   98.97    9.75
  -5  -1  12   95.26    5.77
   5   1 -11   77.38    4.98
   5  -1 -11   77.01   11.60
  -5  -1  11   77.12    5.12
  -5   1  11   86.32    5.09
  -5  -1  11   79.66    5.01
  -5  -1  10    4.61    1.57
  -5  -1  10    2.91    1.48
  -5   1  10    2.82    1.47
   5   1 -10    3.49    1.43
   5  -1 -10    8.75    4.60
   5   1 -10    2.78    1.45
  -5  -1   9 1091.11   38.46
   5   1  -9 1082.29   38.30
  -5  -1   9 1052.51   38.15
  -5   1   9 1134.66   38.19
   5  -1  -9 1164.48   47.69
   5   1  -9 1121.82   38.17
  -5  -1   8  589.62   21.29
  -5  -1   8  573.56   21.05
   5   1  -8  552.40   20.94
   5   1  -8  581.79   20.85
   5  -1  -8  567.79   30.01
  -5   1   8  589.42   20.92
  -5  -1   8  548.29   20.85
  -5  -1   7    9.30    1.68
  -5  -1   7    7.98    1.54
   5   1  -7    7.66    1.46
  -5   1   7    7.91    1.59
   5  -1  -7    5.67    1.54
   5   1  -7    5.28    1.33
   5  -1  -7    5.88    5.80
   5   1  -7    8.18    1.40
  -5  -1   6  720.01   24.82
  -5   1   6  723.17   24.91
   5   1  -6  686.03   24.99
   5  -1  -6  703.74   24.96
   5   1  -6  724.85   24.91
   5   1  -6  680.97   24.74
   5  -1  -6  712.02   35.84
  -5  -1   5   28.63    2.08
  -5   1   5   25.02    2.24
   5   1  -5   23.89    2.17
   5  -1  -5   26.68    2.28
   5   1  -5   27.15    2.21
   5  -1  -5   18.12    7.06
   5   1  -5   23.77    2.06
  -5  -1   4   17.88    1.56
  -5   1   4   15.29    1.70
   5   1  -4   15.54    1.68
   5   1  -4   19.35    1.87
  -5   1   4   15.77    1.77
   5  -1  -4   16.35    6.58
   5   1  -4   16.11    1.72
  -5  -1   3 3917.67  131.09
   5   1  -3 4162.87  131.76
  -5   1   3 3984.85  131.62
   5   1  -3 4042.40  131.74
   5  -1  -3 4345.72  144.31
  -5   1   3 3994.39  131.76
  -5  -1   2  733.11   25.45
  -5   1   2  783.51   26.25
   5  -1  -2  737.93   34.60
  -5   1   2  796.98   26.20
   5   1  -2  796.80   26.33
  -5  -1   2  693.06   26.14
  -5   1   2  784.79   26.18
   5   1  -2  768.66   26.24
   5   1  -1 1893.38   62.04
  -5  -1   1 1920.69   63.06
   5   1  -1 1912.13   63.04
   5   1  -1 1924.58   62.97
  -5   1   1 1860.71   62.85
  -5   1   1 1877.15   62.83
  -5  -1   0   92.13    4.43
  -5   1   0   89.99    4.22
   5   1   0   92.03    4.34
  -5   1   0   96.28    4.37
  -5  -1  -1  502.76   18.38
   5  -1   1  529.83   18.20
  -5   1  -1  512.09   18.17
   5  -1   1  550.70   21.84
   5   1   1  514.64   17.86
  -5   1  -1  515.58   18.31
   5   1   1  534.49   18.41
   5  -1   2   19.90    2.73
   5   1   2   18.64    1.43
  -5  -1  -2   18.75    1.79
   5  -1   2   16.98    1.56
  -5   1  -2   18.65    1.60
   5  -1   3    6.74    1.51
   5  -1   3    5.56    1.09
  -5  -1  -3    4.39    1.25
  -5   1  -3    5.91    1.06
  -5   1  -3    5.84    0.73
  -5  -1  -3    6.12    0.97
   5   1   3    5.57    0.92
   5  -1   4  819.26   28.35
  -5  -1  -4  842.30   28.91
   5  -1   4  806.18   28.47
   5  -1   4  813.50   27.82
   5   1   4  871.91   28.19
  -5  -1  -4  841.48   28.07
  -5   1  -4  834.25   28.45
  -5   1  -5  710.69   24.68
   5   1   5  719.28   25.06
  -5  -1  -5  716.60   25.17
   5  -1   5  718.21   24.64
   5  -1   5  714.94   24.37
   5  -1   5  700.60   24.18
  -5   1  -5  708.24   24.03
   5   1   5  725.65   24.94
  -5  -1  -5  708.77   24.30
  -5  -1  -6  107.41    4.78
   5   1   6  102.96    6.19
  -5   1  -6  104.98    5.16
  -5   1  -6  107.70    5.04
  -5  -1  -6  105.78    5.37
   5  -1   6  108.08    4.56
   5  -1   6  105.44    4.68
  -5  -1  -7 1274.89   41.89
  -5  -1  -7 1278.82   42.69
  -5   1  -7 1232.81   42.10
   5   1   7 1168.86   44.86
  -5   1  -7 1180.35   43.06
   5  -1   7 1251.10   41.28
   5  -1   7 1229.07   41.78
  -5  -1  -8   35.62    2.64
  -5  -1  -8   34.11    2.88
  -5   1  -8   34.44    2.65
   5   1   8   36.76    4.36
  -5   1  -8   32.74    3.47
   5  -1   8   33.54    2.47
   5   1   9    2.10    2.83
   5   1   9    5.74    2.89
  -5  -1  -9    4.75    1.53
  -5   1  -9    6.51    1.43
  -5  -1  -9    5.98    1.66
  -5   1  -9    5.48    2.27
   5  -1   9    5.23    1.29
  -5   1  -9    6.44    1.12
   5   1  10  349.05   11.88
  -5   1 -10  312.75   15.73
   5  -1  10  326.79   13.22
  -5  -1 -10  349.70   14.00
  -5   1 -10  326.31   13.07
  -5  -1 -10  321.93   13.44
   5  -1  10  322.30   12.97
  -5   1 -10  319.06   12.22
  -5   1 -11   79.83    6.84
   5  -1  11   86.54    4.98
  -5  -1 -11   88.96    5.46
  -5  -1 -11   87.63    5.25
  -5   1 -11   87.81    4.99
  -5   1 -11   77.27    4.10
   5  -1  11   78.46    4.76
  -5   1 -12  408.54   20.47
   5  -1  12  441.20   16.94
  -5  -1 -12  415.79   17.63
  -5   1 -12  426.93   16.79
  -5  -1 -12  411.67   17.13
  -5   1 -12  458.00   15.99
   5  -1  12  448.66   16.97
  -5   1 -13 1154.51   47.27
   5  -1  13 1262.50   43.62
  -5   1 -13 1238.69   43.54
  -5  -1 -13 1191.28   43.91
  -5   1 -13 1316.98   42.76
   5  -1  13 1239.75   43.69
  -5  -1 -13 1277.65   44.97
   5  -1  14   47.69    3.78
   5   1  14   39.57    3.34
  -5  -1 -14   38.76    4.41
  -5   1 -14   38.94    5.77
  -5   1 -14   42.50    3.69
   5  -1  14   43.51    3.84
  -5   1 -15  634.60   29.28
  -5  -1 -15  726.42   27.25
   5  -1  15  711.41   25.19
   5   1  15  691.40   24.67
  -5   1 -15  624.42   24.91
   5  -1  15  646.69   25.31
  -5  -1 -16   17.49    3.51
  -5   1 -16   11.43    4.20
  -5   1 -16    9.35    2.11
   5  -1  16    9.50    2.09
   5   1  16   12.07    2.01
   5  -1  16   10.88    2.27
   5   1  17   32.20    3.10
   5  -1  17   38.35    3.59
  -5   1 -17   27.22    5.50
  -5  -1 -17   34.46    4.55
   5  -1  17   28.82    3.63
  -5  -1 -18  324.39   16.16
   5   1  18  334.07   13.47
   5  -1  18  338.09   14.03
   5  -1  18  309.06   14.53
  -5   1 -18  316.11   18.54
  -5  -1 -19  169.33   10.60
   5  -1  19  153.53    8.28
   5   1  19  163.11    7.94
   5  -1  19  153.79    9.04
  -5   1 -19  164.01   12.63
  -5   1 -20    0.71    5.69
   5  -1  20   -0.50    1.98
   5   1  20    3.97    1.91
   5  -1  20   -0.66    2.57
   5  -1  21  850.94   32.94
   5   1  21  896.27   33.51
  -5   1 -21  775.17   31.75
   5  -1  21  885.67   31.73
   5   1  21  884.77   31.15
   5   1  22  355.06   16.99
   5  -1  22  357.72   16.70
   5   1  22  376.58   14.93
   5  -1  22  392.18   15.68
   5   1  23  162.50   10.27
   5  -1  23  145.04    9.69
   5   1  23  167.28    8.20
   5  -1  23  160.03    8.60
  -5   1 -23  130.92    8.45
   5  -1  24  194.42   11.44
   5   1  24  213.69   12.02
  -5   1 -24  189.33   10.50
  -5  -1 -24  167.75   10.40
   5  -1  24  214.34   10.22
   5   1  24  203.13    9.61
   5  -1  25    3.80    2.14
   5   1  25    1.36    2.00
   5   1  25    2.62    3.01
  -5  -1 -25    2.49    3.53
  -5  -1 -25    0.36    2.43
  -5   1 -25    2.00    2.35
   5  -1  25    0.42    2.81
   5  -1  26   29.41    3.77
   5  -1  26   35.12    4.99
  -5  -1 -26   34.68    6.44
  -5  -1 -26   28.66    4.26
  -5   1 -26   26.65    3.99
[truncated: 1,473,877 more chars]
