# Supplementary material for: Polarity‐engineered Sn‐Ti cluster photoresists for sub‐10‐nm high‐resolution lithography
Source: Smart Mol. 2026 May 18:e70061. Online ahead of print. doi: 10.1002/smo2.70061 (PMC13399119; doi:10.1002/smo2.70061)
Supplement: Supplementary file 2 — Supporting Information S2 [file SMO2-9999-0-s002.zip › CIF of TS-1, TS-2, and TS-3/TS-2.cif]

data_1
_audit_creation_date               2025-02-17
_audit_creation_method
;
Olex2 1.5-beta
(compiled 2025.02.13 svn.rdd3e1f77 for OlexSys, GUI svn.r7147)
;
_shelx_SHELXL_version_number       '2018/3'
_audit_contact_author_address      ?
_audit_contact_author_email        ?
_audit_contact_author_name         ''
_audit_contact_author_phone        ?
_publ_contact_author_id_orcid      ?
_publ_section_references
;
Dolomanov, O.V., Bourhis, L.J., Gildea, R.J, Howard, J.A.K. & Puschmann, H.
 (2009), J. Appl. Cryst. 42, 339-341.

Sheldrick, G.M. (2015). Acta Cryst. A71, 3-8.

Sheldrick, G.M. (2015). Acta Cryst. C71, 3-8.
;
_chemical_name_common              ?
_chemical_name_systematic          ?
_chemical_formula_moiety           'C90 H116 N8 O36 Sn6 Ti5'
_chemical_formula_sum              'C90 H116 N8 O36 Sn6 Ti5'
_chemical_formula_weight           2837.54
_chemical_melting_point            ?
_chemical_oxdiff_formula           'C H N O Sn Ti'
loop_
  _atom_type_symbol
  _atom_type_description
  _atom_type_scat_dispersion_real
  _atom_type_scat_dispersion_imag
  _atom_type_scat_source
 'C' 'C' 0.0033 0.0016 'International Tables Vol C Tables 4.2.6.8 and 6.1.1.4'
 'H' 'H' 0.0000 0.0000 'International Tables Vol C Tables 4.2.6.8 and 6.1.1.4'
 'N' 'N' 0.0061 0.0033 'International Tables Vol C Tables 4.2.6.8 and 6.1.1.4'
 'O' 'O' 0.0106 0.0060 'International Tables Vol C Tables 4.2.6.8 and 6.1.1.4'
 'Sn' 'Sn' -0.6537 1.4246
 'International Tables Vol C Tables 4.2.6.8 and 6.1.1.4'
 'Ti' 'Ti' 0.2776 0.4457 'International Tables Vol C Tables 4.2.6.8 and 6.1.1.4'

_shelx_space_group_comment
;
The symmetry employed for this shelxl refinement is uniquely defined
by the following loop, which should always be used as a source of
symmetry information in preference to the above space-group names.
They are only intended as comments.
;
_space_group_crystal_system        'triclinic'
_space_group_IT_number             2
_space_group_name_H-M_alt          'P -1'
_space_group_name_Hall             '-P 1'
loop_
  _space_group_symop_operation_xyz
 'x, y, z'
 '-x, -y, -z'

_cell_length_a                     13.20690(10)
_cell_length_b                     30.1663(3)
_cell_length_c                     30.9085(3)
_cell_angle_alpha                  62.7910(10)
_cell_angle_beta                   87.0860(10)
_cell_angle_gamma                  88.4550(10)
_cell_volume                       10937.18(19)
_cell_formula_units_Z              4
_cell_measurement_reflns_used      82909
_cell_measurement_temperature      100(1)
_cell_measurement_theta_max        30.2780
_cell_measurement_theta_min        1.9640
_cell_oxdiff_angle_alpha           62.7912(10)
_cell_oxdiff_angle_beta            87.0861(8)
_cell_oxdiff_angle_gamma           88.4549(9)
_cell_oxdiff_length_a              13.20687(14)
_cell_oxdiff_length_b              30.1663(3)
_cell_oxdiff_length_c              30.9085(3)
_cell_oxdiff_measurement_reflns_used  82909
_cell_oxdiff_volume                10937.17(19)
_shelx_estimated_absorpt_T_max     0.816
_shelx_estimated_absorpt_T_min     0.719
_exptl_absorpt_coefficient_mu      1.770
_exptl_absorpt_correction_T_max    1.00000
_exptl_absorpt_correction_T_min    0.84958
_exptl_absorpt_correction_type     multi-scan
_exptl_absorpt_process_details
;
CrysAlisPro 1.171.43.101a (Rigaku Oxford Diffraction, 2023)
Empirical absorption correction using spherical harmonics,
implemented in SCALE3 ABSPACK scaling algorithm.
;
_exptl_absorpt_special_details     ?
_exptl_crystal_colour              'clear light yellow'
_exptl_crystal_colour_lustre       clear
_exptl_crystal_colour_modifier     light
_exptl_crystal_colour_primary      yellow
_exptl_crystal_density_diffrn      1.723
_exptl_crystal_density_meas        ?
_exptl_crystal_density_method      ?
_exptl_crystal_description         block
_exptl_crystal_F_000               5640
_exptl_crystal_preparation         ?
_exptl_crystal_size_max            0.2
_exptl_crystal_size_mid            0.16
_exptl_crystal_size_min            0.12
_exptl_transmission_factor_max     ?
_exptl_transmission_factor_min     ?
_diffrn_reflns_av_R_equivalents    0.0471
_diffrn_reflns_av_unetI/netI       0.0379
_diffrn_reflns_Laue_measured_fraction_full  1.000
_diffrn_reflns_Laue_measured_fraction_max  0.999
_diffrn_reflns_limit_h_max         16
_diffrn_reflns_limit_h_min         -16
_diffrn_reflns_limit_k_max         37
_diffrn_reflns_limit_k_min         -37
_diffrn_reflns_limit_l_max         38
_diffrn_reflns_limit_l_min         -38
_diffrn_reflns_number              230801
_diffrn_reflns_point_group_measured_fraction_full  1.000
_diffrn_reflns_point_group_measured_fraction_max  0.999
_diffrn_reflns_theta_full          25.242
_diffrn_reflns_theta_max           26.372
_diffrn_reflns_theta_min           1.723
_diffrn_ambient_environment        N~2~
_diffrn_ambient_temperature        100(1)
_diffrn_detector                   'Hybrid Pixel Array Detector'
_diffrn_detector_area_resol_mean   10.0000
_diffrn_detector_type              HyPix
_diffrn_measured_fraction_theta_full  1.000
_diffrn_measured_fraction_theta_max  0.999
_diffrn_measurement_details
;
List of Runs (angles in degrees, time in seconds):

  # Type    Start    End  Width  t~exp~   \w     \q     \k     \f   Frames
--------------------------------------------------------------------------
  1  \w    -81.00 -42.00   0.50    1.00    --   -9.30  -4.00  92.00   78
  2  \w    -32.00  -4.00   0.50    1.00    --   -9.30  -4.00  92.00   56
  3  \w      6.00  42.00   0.50    1.00    --   -9.30  -4.00  92.00   72
  4  \w     33.00  68.00   0.50    1.00    --   -9.30   4.00 -90.00   70
  5  \w      5.00  84.00   0.50    1.00    --   10.16  57.00-120.00  158
  6  \w    -11.00  84.00   0.50    1.00    --   10.16  57.00 150.00  190
  7  \w    -14.00  11.00   0.50    1.00    --   10.16 -99.00 -30.00   50
  8  \w     19.00  49.00   0.50    1.00    --   10.16 -99.00 -30.00   60
  9  \w     -8.00  22.00   0.50    1.00    --   -9.30 -99.00  60.00   60
 10  \w    -12.00  22.00   0.50    1.00    --   -9.30 -99.00 150.00   68
 11  \w    -17.00  29.00   0.50    1.00    --   -9.30 -99.00 -30.00   92
 12  \w    -11.00  29.00   0.50    1.00    --   -9.30 -99.00-120.00   80
 13  \w     35.00  60.00   0.50    1.00    --   10.18  57.00 -90.00   50
 14  \w     38.00  64.00   0.50    1.00    --   -9.32  77.00 -30.00   52
 15  \w    -17.00   9.00   0.50    1.00    --   -9.32 -77.00 -30.00   52
 16  \w    -18.00  49.00   0.50    1.00    --   10.18 -99.00  90.00  134
 17  \w    -18.00  19.00   0.50    1.00    --   10.18 -99.00-150.00   74
 18  \w    -63.00  32.00   0.50    1.00    --   10.18 -57.00 150.00  190
;
_diffrn_measurement_device         'four-circle diffractometer'
_diffrn_measurement_device_type    'XtaLAB Synergy R, HyPix'
_diffrn_measurement_method         '\w scans'
_diffrn_orient_matrix_type        
 'CrysAlisPro convention (1999,Acta A55,543-557)'
_diffrn_orient_matrix_UB_11        -0.0083849000
_diffrn_orient_matrix_UB_12        0.0226867000
_diffrn_orient_matrix_UB_13        0.0013118000
_diffrn_orient_matrix_UB_21        -0.0530933000
_diffrn_orient_matrix_UB_22        -0.0030576000
_diffrn_orient_matrix_UB_23        0.0001204000
_diffrn_orient_matrix_UB_31        -0.0016581000
_diffrn_orient_matrix_UB_32        -0.0132277000
_diffrn_orient_matrix_UB_33        0.0257943000
_diffrn_oxdiff_digest_hkl
;
01bfd68b7f97470f0477fcd11876f204d33c88
;
_diffrn_radiation_monochromator    mirror
_diffrn_radiation_probe            x-ray
_diffrn_radiation_type             'Mo K\a'
_diffrn_radiation_wavelength       0.71073
_diffrn_source                     'micro-focus sealed X-ray tube'
_diffrn_source_type                'Mova (Mo) X-ray Source'
_reflns_Friedel_coverage           0.000
_reflns_Friedel_fraction_full      .
_reflns_Friedel_fraction_max       .
_reflns_number_gt                  32663
_reflns_number_total               44754
_reflns_special_details
;
 Reflections were merged by SHELXL according to the crystal
 class for the calculation of statistics and refinement.
 
 Structure factors included contributions from the .fab file.
 
 _reflns_Friedel_fraction is defined as the number of unique
 Friedel pairs measured divided by the number that would be
 possible theoretically, ignoring centric projections and
 systematic absences.
;
_reflns_threshold_expression       'I > 2\s(I)'
_computing_cell_refinement         'CrysAlisPro 1.171.43.101a (Rigaku OD, 2023)'
_computing_data_collection        
 'CrysAlisPro system (CCD 43.101a 64-bit (release 13-12-2023))'
_computing_data_reduction          'CrysAlisPro 1.171.43.101a (Rigaku OD, 2023)'
_computing_molecular_graphics      'Olex2 1.5-beta (Dolomanov et al., 2009)'
_computing_publication_material    'Olex2 1.5-beta (Dolomanov et al., 2009)'
_computing_structure_refinement    'SHELXL 2018/3 (Sheldrick, 2015)'
_computing_structure_solution      'SHELXT 2014/5 (Sheldrick, 2014)'
_refine_diff_density_max           1.451
_refine_diff_density_min           -1.074
_refine_diff_density_rms           0.123
_refine_ls_extinction_coef         .
_refine_ls_extinction_method       none
_refine_ls_goodness_of_fit_ref     1.052
_refine_ls_hydrogen_treatment      constr
_refine_ls_matrix_type             full
_refine_ls_number_parameters       2950
_refine_ls_number_reflns           44754
_refine_ls_number_restraints       795
_refine_ls_R_factor_all            0.0851
_refine_ls_R_factor_gt             0.0566
_refine_ls_restrained_S_all        1.059
_refine_ls_shift/su_max            0.001
_refine_ls_shift/su_mean           0.000
_refine_ls_structure_factor_coef   Fsqd
_refine_ls_weighting_details      
 'w=1/[\s^2^(Fo^2^)+(0.0438P)^2^+72.9928P] where P=(Fo^2^+2Fc^2^)/3'
_refine_ls_weighting_scheme        calc
_refine_ls_wR_factor_gt            0.1256
_refine_ls_wR_factor_ref           0.1443
_refine_special_details            ?
_olex2_refinement_description
;
1. Fixed Uiso
 At 1.2 times of:
  All C(H) groups, All C(H,H) groups, All C(H,H,H,H) groups
 At 1.5 times of:
  All C(H,H,H) groups
2. Restrained distances
 C177-C157
 1.54 with sigma of 0.02
 Sn5A-C184
 2.17 with sigma of 0.02
 Sn6-C55A
 2.1 with sigma of 0.02
 C21A-Sn6
 3 with sigma of 0.02
 C184-C1C = C1C-C1D = C1D-C1E
 1.54 with sigma of 0.02
 C184-C1E
 3.1 with sigma of 0.02
 C1E-O61
 2.4 with sigma of 0.02
 C53A-C39A = C81A-C39A = C81A-C181
 1.54 with sigma of 0.02
 C1E-C115
 2.4 with sigma of 0.02
 C1E-C1C
 2.54 with sigma of 0.02
 C87A-C182 = C87A-C11A = C89A-C11A
 1.54 with sigma of 0.02
 C39A-C181
 2.682 with sigma of 0.02
 C53A-C181
 2.885 with sigma of 0.02
 C181-C149
 2.54 with sigma of 0.02
 C42A-C188 = C188-C1K = C1K-C1L
 1.54 with sigma of 0.02
 C42A-C1L
 3.9 with sigma of 0.02
 Sn13-C42A
 2.1 with sigma of 0.02
 C89-C87
 2.4 with sigma of 0.02
 C179-C81
 1.54 with sigma of 0.02
 Sn2A-C53A
 2.1 with sigma of 0.02
 C11A-C182
 2.4 with sigma of 0.02
 C182-Sn9A
 2.13 with sigma of 0.02
 C53A-C81A
 2.545 with sigma of 0.02
 Sn9A-C87A
 3 with sigma of 0.02
 C39A-Sn2A
 3 with sigma of 0.02
 C11-C89
 1.54 with sigma of 0.02
 Sn8A-C14A
 2.16 with sigma of 0.02
 Sn8A-C15A
 3.1 with sigma of 0.02
 C15A-C14A = C185-C15A = C185-C1F
 1.54 with sigma of 0.02
 C14A-C185
 2.54 with sigma of 0.02
 C15A-C1F
 2.54 with sigma of 0.02
 C1F-C14A
 3.9 with sigma of 0.02
 Sn1A-C186
 2.16 with sigma of 0.02
 C77A-C1G = C77A-C19A = O7-C120 = C19A-C186
 1.54 with sigma of 0.02
 C186-C77A
 2.54 with sigma of 0.02
 C1G-C186
 3 with sigma of 0.02
 C19A-Sn1A
 3 with sigma of 0.02
 C19A-C186 = C77A-C19A = C77A-C1G
 1.5 with sigma of 0.02
 C77A-C186
 2.54 with sigma of 0.02
 C19A-C1G
 2.54 with sigma of 0.02
 C175-C167
 1.54 with sigma of 0.02
 Sn7A-C1J
 2.14 with sigma of 0.02
 C1I-C1H = C1J-C1I = C1H-C187
 1.54 with sigma of 0.02
 C187-C1J
 3.9 with sigma of 0.02
 C1J-Sn7A
 2.1 with sigma of 0.02
 C188-C1L
 2.54 with sigma of 0.02
 Sn13-C188
 3.1 with sigma of 0.02
 C55A-C21A = C41A-C21A = C41A-C14
 1.54 with sigma of 0.02
 C21A-C14
 2.54 with sigma of 0.02
 C41A-C55A
 2.54 with sigma of 0.02
 C169-C41
 1.54 with sigma of 0.02
 C89A-C11A
 1.532 with sigma of 0.01
 C89A-C87A
 2.457 with sigma of 0.01
3. Rigid bond restraints
 C41, C169
 with sigma for 1-2 distances of 0.01 and sigma for 1-3 distances of 0.02
 C21, C41
 with sigma for 1-2 distances of 0.01 and sigma for 1-3 distances of 0.02
 C55, C21
 with sigma for 1-2 distances of 0.01 and sigma for 1-3 distances of 0.02
4. Uiso/Uaniso restraints and constraints
C112 \\sim C161 \\sim C163 \\sim C165 \\sim C184 \\sim C1C \\sim C1D \\sim C1E
\\sim Sn5A \\sim Sn5: within 2A with sigma of 0.01 and sigma for terminal atoms
of 0.02 within 2A
C101 \\sim C87 \\sim C11 \\sim C89 \\sim C182 \\sim C87A \\sim C11A \\sim C89A
\\sim Sn9A \\sim Sn9: within 2A with sigma of 0.01 and sigma for terminal atoms
of 0.02 within 2A
C55A \\sim C55 \\sim C21A \\sim C21 \\sim C41A \\sim C41 \\sim C14 \\sim C169:
within 2A with sigma of 0.01 and sigma for terminal atoms of 0.02 within 2A
C42 \\sim C145 \\sim C157 \\sim C177 \\sim C42A \\sim C188 \\sim C1K \\sim C1L
\\sim Sn13 \\sim Sn10: within 2A with sigma of 0.01 and sigma for terminal
atoms of 0.02 within 2A
C53 \\sim C39 \\sim C81 \\sim C179 \\sim C53A \\sim C39A \\sim C81A \\sim C181
\\sim Sn2A \\sim Sn2: within 2A with sigma of 0.01 and sigma for terminal atoms
of 0.02 within 2A
Sn8 \\sim Sn8A \\sim C14A \\sim C15A \\sim C185 \\sim C1F: within 2A with sigma
of 0.01 and sigma for terminal atoms of 0.02 within 2A
Sn11 \\sim Sn \\sim C133 \\sim C139 \\sim C147 \\sim C79: within 2A with sigma
of 0.01 and sigma for terminal atoms of 0.02 within 2A
C131 \\sim C167 \\sim C175 \\sim C187 \\sim C1H \\sim C1I \\sim C1J \\sim Sn7
\\sim Sn7A: within 2A with sigma of 0.01 and sigma for terminal atoms of 0.02
within 2A
C19 \\sim C77 \\sim C159 \\sim C19A \\sim C77A \\sim C1G \\sim C114 \\sim C186
\\sim Sn1A \\sim Sn1: within 2A with sigma of 0.01 and sigma for terminal atoms
of 0.02 within 2A
Uanis(C55A) \\sim Ueq: with sigma of 0.01 and sigma for terminal atoms of 0.02
Uanis(C151) \\sim Ueq: with sigma of 0.01 and sigma for terminal atoms of 0.02
Uanis(O35) \\sim Ueq: with sigma of 0.01 and sigma for terminal atoms of 0.02
5. Others
 Sof(Sn2A)=Sof(C53A)=Sof(H53C)=Sof(H53D)=Sof(C39A)=Sof(H39C)=Sof(H39D)=
 Sof(C81A)=Sof(H81C)=Sof(H81D)=Sof(C181)=Sof(H18A)=Sof(H18B)=Sof(H18C)=1-FVAR(1)
 Sof(Sn2)=Sof(C53)=Sof(H53A)=Sof(H53B)=Sof(C39)=Sof(H39A)=Sof(H39B)=Sof(C81)=
 Sof(H81A)=Sof(H81B)=Sof(C179)=Sof(H17G)=Sof(H17H)=Sof(H17I)=FVAR(1)
 Sof(Sn9A)=Sof(C182)=Sof(H18J)=Sof(H18K)=Sof(C87A)=Sof(H87C)=Sof(H87D)=
 Sof(C89A)=Sof(H89D)=Sof(H89E)=Sof(H89F)=Sof(C11A)=Sof(H11J)=Sof(H11K)=1-FVAR(2)
 Sof(Sn9)=Sof(C101)=Sof(H10C)=Sof(H10D)=Sof(C87)=Sof(H87A)=Sof(H87B)=Sof(C11)=
 Sof(H11H)=Sof(H11I)=Sof(C89)=Sof(H89A)=Sof(H89B)=Sof(H89C)=FVAR(2)
 Sof(H13M)=Sof(H13N)=Sof(Sn)=1-FVAR(3)
 Sof(Sn11)=Sof(H13K)=Sof(H13L)=FVAR(3)
 Sof(Sn5A)=Sof(C184)=Sof(H18D)=Sof(H18E)=Sof(C1C)=Sof(H1CA)=Sof(H1CB)=Sof(C1D)=
 Sof(H1DA)=Sof(H1DB)=Sof(C1E)=Sof(H1EA)=Sof(H1EB)=Sof(H1EC)=1-FVAR(4)
 Sof(Sn5)=Sof(C112)=Sof(H11A)=Sof(H11B)=Sof(C161)=Sof(H16D)=Sof(H16E)=
 Sof(H16F)=Sof(C163)=Sof(H16G)=Sof(H16H)=Sof(C165)=Sof(H16I)=Sof(H16J)=FVAR(4)
 Sof(Sn8A)=Sof(H14O)=Sof(H14P)=1-FVAR(5)
 Sof(Sn8)=Sof(H14M)=Sof(H14N)=FVAR(5)
 Sof(C19A)=Sof(H19C)=Sof(H19D)=Sof(C186)=Sof(H18F)=Sof(H18G)=Sof(Sn1A)=
 Sof(C77A)=Sof(H77C)=Sof(H77D)=Sof(C1G)=Sof(H1GA)=Sof(H1GB)=Sof(H1GC)=1-FVAR(6)
 Sof(Sn1)=Sof(C114)=Sof(H11C)=Sof(H11D)=Sof(C19)=Sof(H19A)=Sof(H19B)=Sof(C77)=
 Sof(H77A)=Sof(H77B)=Sof(C159)=Sof(H15F)=Sof(H15G)=Sof(H15H)=FVAR(6)
 Sof(C187)=Sof(H18N)=Sof(H18O)=Sof(H18P)=Sof(C1H)=Sof(H1HA)=Sof(H1HB)=Sof(C1I)=
 Sof(H1IA)=Sof(H1IB)=Sof(Sn7A)=1-FVAR(7)
 Sof(Sn7)=Sof(C131)=Sof(H13I)=Sof(H13J)=Sof(C167)=Sof(H16K)=Sof(H16L)=
 Sof(C175)=Sof(H17P)=Sof(H17Q)=Sof(H17R)=FVAR(7)
 Sof(C83A)=Sof(H83D)=Sof(H83E)=Sof(H83F)=1-FVAR(8)
 Sof(C83)=Sof(H83A)=Sof(H83B)=Sof(H83C)=FVAR(8)
 Sof(C42A)=Sof(H42C)=Sof(H42D)=Sof(C188)=Sof(H18H)=Sof(H18I)=Sof(C1K)=
 Sof(H1KA)=Sof(H1KB)=Sof(C1L)=Sof(H1LA)=Sof(H1LB)=Sof(H1LC)=Sof(Sn13)=1-FVAR(9)
 Sof(Sn10)=Sof(C42)=Sof(H42A)=Sof(H42B)=Sof(C145)=Sof(H14C)=Sof(H14D)=
 Sof(C157)=Sof(H15D)=Sof(H15E)=Sof(C177)=Sof(H17D)=Sof(H17E)=Sof(H17F)=FVAR(9)
 Sof(C55A)=Sof(H55C)=Sof(H55D)=Sof(C21A)=Sof(H21C)=Sof(H21D)=Sof(C41A)=
 Sof(H41C)=Sof(H41D)=Sof(C14)=Sof(H14Q)=Sof(H14R)=Sof(H14S)=1-FVAR(10)
 Sof(C55)=Sof(H55A)=Sof(H55B)=Sof(C41)=Sof(H41A)=Sof(H41B)=Sof(C21)=Sof(H21A)=
 Sof(H21B)=Sof(C169)=Sof(H16M)=Sof(H16N)=Sof(H16O)=FVAR(10)
 Fixed X: Sn4(0.483407) Sn6(0.70438) Sn5(0.425323) Ti8(0.472707)
 C169(0.941427) Sn5A(0.46314) C1E(0.29004) C42A(0.932425)
 Fixed Y: Sn6(0.90333) Sn12(0.684587) Sn3(0.921782) Sn5(0.388) Ti1(0.622823)
 Ti8(0.87274) Ti3(0.474997) Ti7(0.46404) C151(0.609921)
 Fixed Z: Sn4(0.76827) Sn6(0.26409) Sn12(0.623773) Sn3(0.36233) Sn5(0.87799)
 Ti4(0.34514) Ti8(0.282207) Ti5(0.82063) Ti3(0.72764) Ti7(0.827043)
 C42(0.58137) C169(0.14902) Sn5A(0.87587) C1D(0.912447) C1E(0.88484)
6.a Riding coordinates:
 C181(H18A,H18B,H18C), C89A(H89D,H89E,H89F), C1E(H1EA,H1EB,H1EC)
6.b Secondary CH2 refined with riding coordinates:
 C20(H20A,H20B), C42(H42A,H42B), C60(H60A,H60B), C70(H70A,H70B), C112(H11A,
 H11B), C114(H11C,H11D), C132(H13A,H13B), C47(H47A,H47B), C101(H10C,H10D),
 C53(H53A,H53B), C109(H10A,H10B), C55(H55A,H55B), C131(H13I,H13J), C133(H13K,
 H13L), C133(H13M,H13N), C139(H13R,H13S), C143(H14A,H14B), C145(H14C,H14D),
 C147(H14K,H14L), C37(H37A,H37B), C19(H19A,H19B), C77(H77A,H77B), C155(H15L,
 H15M), C39(H39A,H39B), C157(H15D,H15E), C81(H81A,H81B), C163(H16G,H16H),
 C41(H41A,H41B), C165(H16I,H16J), C167(H16K,H16L), C21(H21A,H21B), C87(H87A,
 H87B), C11(H11H,H11I), C53A(H53C,H53D), C39A(H39C,H39D), C81A(H81C,H81D),
 C182(H18J,H18K), C87A(H87C,H87D), C11A(H11J,H11K), C184(H18D,H18E), C1C(H1CA,
 H1CB), C1D(H1DA,H1DB), C14A(H14M,H14N), C14A(H14O,H14P), C15A(H15N,H15O),
 C185(H18L,H18M), C19A(H19C,H19D), C186(H18F,H18G), C77A(H77C,H77D), C1H(H1HA,
 H1HB), C1I(H1IA,H1IB), C1J(H1JA,H1JB), C42A(H42C,H42D), C188(H18H,H18I),
 C1K(H1KA,H1KB), C55A(H55C,H55D), C21A(H21C,H21D), C41A(H41C,H41D)
6.c Aromatic/amide H refined with riding coordinates:
 C1(H1), C4(H4), C12(H12), C16(H16), C18(H18), C24(H24), C26(H26), C36(H36),
 C46(H46), C56(H56), C74(H74), C78(H78), C84(H84), C86(H86), C90(H90), C92(H92),
  C94(H94), C96(H96), C100(H100), C102(H102), C104(H104), C108(H108),
 C118(H118), C124(H124), C130(H130), C138(H138), C140(H140), C144(H144),
 C146(H146), C148(H148), C150(H150), C158(H158), C162(H162), C164(H164),
 C166(H166), C170(H170), C172(H172), C174(H174), C45(H45), C91(H91), C3(H3),
 C97(H97), C99(H99), C25(H25), C107(H107), C27(H27), C111(H111), C7(H7),
 C57(H57), C59(H59), C119(H119), C121(H121), C61(H61), C63(H63), C127(H127),
 C2(H2), C129(H129), C65(H65), C67(H67), C135(H135), C17(H17), C35(H35),
 C71(H71), C73(H73)
6.d Idealised Me refined as rotating group:
 C120(H12D,H12E,H12F), C136(H13C,H13D,H13E), C168(H16A,H16B,H16C), C178(H17J,
 H17K,H17L), C13(H13F,H13G,H13H), C115(H11E,H11F,H11G), C29(H29A,H29B,H29C),
 C31(H31A,H31B,H31C), C125(H12A,H12B,H12C), C33(H33A,H33B,H33C), C137(H13O,H13P,
 H13Q), C69(H69A,H69B,H69C), C141(H14H,H14I,H14J), C149(H14E,H14F,H14G),
 C75(H75A,H75B,H75C), C151(H15I,H15J,H15K), C153(H15A,H15B,H15C), C79(H79A,H79B,
 H79C), C159(H15F,H15G,H15H), C5(H5A,H5B,H5C), C161(H16D,H16E,H16F), C83(H83A,
 H83B,H83C), C169(H16M,H16N,H16O), C85(H85A,H85B,H85C), C171(H17A,H17B,H17C),
 C43(H43A,H43B,H43C), C173(H17M,H17N,H17O), C175(H17P,H17Q,H17R), C177(H17D,
 H17E,H17F), C89(H89A,H89B,H89C), C179(H17G,H17H,H17I), C1F(H1FA,H1FB,H1FC),
 C1G(H1GA,H1GB,H1GC), C187(H18N,H18O,H18P), C83A(H83D,H83E,H83F), C1L(H1LA,H1LB,
 H1LC), C14(H14Q,H14R,H14S)
;
_atom_sites_solution_hydrogens     mixed
_atom_sites_solution_primary       dual
_atom_sites_solution_secondary     ?
loop_
  _atom_site_label
  _atom_site_type_symbol
  _atom_site_fract_x
  _atom_site_fract_y
  _atom_site_fract_z
  _atom_site_U_iso_or_equiv
  _atom_site_adp_type
  _atom_site_occupancy
  _atom_site_site_symmetry_order
  _atom_site_calc_flag
  _atom_site_refinement_flags_posn
  _atom_site_refinement_flags_adp
  _atom_site_refinement_flags_occupancy
  _atom_site_disorder_assembly
  _atom_site_disorder_group
 Sn1 Sn 0.7576(5) 0.5900(3) 0.7361(2) 0.0326(6) Uani 0.694(10) 1 d . U P A 1
 Sn4 Sn 0.483407 0.48786(2) 0.768270 0.04105(11) Uani 1 1 d . . . . .
 Sn6 Sn 0.704380 0.903330 0.264090 0.04157(11) Uani 1 1 d D . . . .
 Sn8 Sn 0.4224(4) 1.0053(3) 0.2341(2) 0.0323(12) Uani 0.52(6) 1 d . U P B 1
 Sn10 Sn 0.9061(8) 0.5700(4) 0.6390(4) 0.0304(11) Uani 0.362(14) 1 d . U P A
 1
 Sn12 Sn 0.82607(4) 0.684587 0.623773 0.04363(12) Uani 1 1 d . . . . .
 Sn3 Sn 0.82794(4) 0.921782 0.362330 0.05044(13) Uani 1 1 d . . . . .
 Sn7 Sn 0.7542(4) 0.8064(2) 0.3764(3) 0.0408(8) Uani 0.568(13) 1 d . U P C 1
 Sn2 Sn 0.6077(2) 0.36090(11) 0.81540(10) 0.0420(4) Uani 0.789(12) 1 d . U P D
 1
 Sn9 Sn 0.37657(18) 1.10874(10) 0.12508(11) 0.0357(5) Uani 0.599(10) 1 d . U P B
 1
 Sn5 Sn 0.425323 0.388000 0.877990 0.0441(2) Uani 0.856(2) 1 d . U P D 1
 Sn11 Sn 0.5445(3) 1.13504(10) 0.18751(9) 0.0432(6) Uani 0.76(2) 1 d . U P B
 1
 Ti1 Ti 0.52611(9) 0.622823 0.71674(4) 0.0404(3) Uani 1 1 d . . . . .
 Ti4 Ti 0.55592(9) 0.93458(4) 0.345140 0.0416(3) Uani 1 1 d . . . . .
 Ti6 Ti 0.50100(9) 0.94352(5) 0.17906(4) 0.0418(3) Uani 1 1 d . . . . .
 Ti8 Ti 0.472707 0.872740 0.282207 0.0405(3) Uani 1 1 d . . . . .
 Ti10 Ti 0.63263(9) 0.56024(5) 0.65473(4) 0.0403(3) Uani 1 1 d . . . . .
 Ti5 Ti 0.53796(10) 0.55296(4) 0.820630 0.0432(3) Uani 1 1 d . . . . .
 Ti3 Ti 0.74212(10) 0.474997 0.727640 0.0427(3) Uani 1 1 d . . . . .
 Ti7 Ti 0.71657(10) 0.464040 0.827043 0.0430(3) Uani 1 1 d . . . . .
 Ti2 Ti 0.66931(10) 1.03227(5) 0.17395(5) 0.0468(3) Uani 1 1 d . . . . .
 Ti9 Ti 0.67382(10) 1.02002(5) 0.27352(5) 0.0474(3) Uani 1 1 d . . . . .
 O1 O 0.6382(3) 0.59581(16) 0.69288(15) 0.0376(10) Uani 1 1 d . . . . .
 O4 O 0.5750(3) 0.89967(17) 0.30667(15) 0.0393(10) Uani 1 1 d . . . . .
 O6 O 0.5847(4) 0.49448(17) 0.81418(15) 0.0425(11) Uani 1 1 d . . . . .
 O8 O 0.8497(3) 0.60993(17) 0.67401(15) 0.0400(10) Uani 1 1 d . . . . .
 O10 O 0.5384(3) 1.00164(17) 0.18643(15) 0.0405(10) Uani 1 1 d . . . . .
 O12 O 0.6002(4) 0.50110(17) 0.71658(15) 0.0420(10) Uani 1 1 d . . . . .
 O14 O 0.7621(3) 0.51577(16) 0.76347(16) 0.0419(10) Uani 1 1 d . . . . .
 O16 O 0.5782(3) 0.89446(17) 0.22638(15) 0.0416(10) Uani 1 1 d . . . . .
 O18 O 0.4379(4) 0.90925(18) 0.15112(16) 0.0455(11) Uani 1 1 d . . . . .
 O20 O 0.5013(4) 0.41088(17) 0.80923(16) 0.0455(11) Uani 1 1 d . . . . .
 O22 O 0.6211(3) 0.60127(17) 0.77311(15) 0.0415(10) Uani 1 1 d . . . . .
 O24 O 0.7630(4) 0.53258(17) 0.66469(16) 0.0434(11) Uani 1 1 d . . . . .
 O26 O 0.5311(3) 0.99428(17) 0.28425(16) 0.0416(10) Uani 1 1 d . . . . .
 O28 O 0.8958(4) 0.65210(18) 0.58321(16) 0.0469(11) Uani 1 1 d . . . . .
 O30 O 0.4607(4) 0.63007(18) 0.65982(17) 0.0475(11) Uani 1 1 d . . . . .
 O32 O 0.7086(4) 0.42595(17) 0.79455(15) 0.0454(11) Uani 1 1 d . . . . .
 O34 O 0.7849(3) 0.88518(19) 0.32541(16) 0.0457(11) Uani 1 1 d . . . . .
 O36 O 0.3883(4) 0.46648(19) 0.83781(16) 0.0491(12) Uani 1 1 d . . . . .
 O38 O 0.3953(3) 0.86378(18) 0.33945(17) 0.0450(11) Uani 1 1 d . . . . .
 O40 O 0.7378(3) 0.67450(17) 0.68941(16) 0.0419(10) Uani 1 1 d . . . . .
 O42 O 0.4639(3) 0.56395(18) 0.76074(16) 0.0427(11) Uani 1 1 d . . . . .
 O44 O 0.5802(4) 0.53341(19) 0.61641(16) 0.0498(12) Uani 1 1 d . . . . .
 O46 O 0.4141(3) 0.93201(17) 0.23830(15) 0.0401(10) Uani 1 1 d . . . . .
 O48 O 0.6856(4) 0.96242(19) 0.33583(17) 0.0485(12) Uani 1 1 d . . . . .
 O50 O 1.0546(4) 0.58919(19) 0.64399(17) 0.0509(12) Uani 1 1 d . . . . .
 O52 O 0.4431(4) 1.08406(17) 0.19346(16) 0.0471(11) Uani 1 1 d . . . . .
 O54 O 0.8852(4) 0.46508(18) 0.72427(17) 0.0492(12) Uani 1 1 d . . . . .
 O56 O 0.6859(4) 0.61956(18) 0.59869(16) 0.0475(11) Uani 1 1 d . . . . .
 O58 O 0.7067(3) 0.98018(18) 0.23660(16) 0.0463(11) Uani 1 1 d . . . . .
 O60 O 0.4885(3) 0.96087(19) 0.38362(17) 0.0476(12) Uani 1 1 d . . . . .
 O62 O 0.4426(4) 0.67181(18) 0.72158(18) 0.0495(12) Uani 1 1 d . . . . .
 O64 O 0.5324(5) 0.33064(19) 0.88634(17) 0.0587(14) Uani 1 1 d . . . . .
 O66 O 0.6041(4) 0.96638(18) 0.12731(16) 0.0481(12) Uani 1 1 d . . . . .
 O68 O 0.6317(4) 0.53137(19) 0.87227(16) 0.0496(12) Uani 1 1 d . . . . .
 O70 O 0.3973(4) 0.82429(18) 0.27664(17) 0.0466(11) Uani 1 1 d . . . . .
 O72 O 0.3442(4) 1.02934(18) 0.16348(16) 0.0473(11) Uani 1 1 d . . . . .
 O9 O 0.4365(4) 0.84078(19) 0.12048(18) 0.0542(13) Uani 1 1 d . . . . .
 O37 O 0.6492(4) 1.06940(18) 0.20725(17) 0.0500(12) Uani 1 1 d . . . . .
 O19 O 0.7101(4) 0.42428(19) 0.71004(17) 0.0518(12) Uani 1 1 d . . . . .
 O39 O 0.6311(4) 1.07015(19) 0.29217(18) 0.0532(12) Uani 1 1 d . . . . .
 O5 O 0.6817(3) 0.81983(18) 0.31173(16) 0.0457(11) Uani 1 1 d . . . . .
 O41 O 0.8145(4) 1.0299(2) 0.27684(18) 0.0548(13) Uani 1 1 d . . . . .
 O21 O 0.8176(4) 0.8428(2) 0.41617(17) 0.0576(14) Uani 1 1 d . . . . .
 O43 O 0.8483(4) 0.44841(19) 0.85062(17) 0.0529(13) Uani 1 1 d . . . . .
 O11 O 0.9797(4) 0.9059(2) 0.35621(17) 0.0548(13) Uani 1 1 d . . . . .
 O45 O 0.6541(4) 0.40882(19) 0.88650(17) 0.0534(13) Uani 1 1 d . . . . .
 O23 O 1.1900(4) 0.6568(2) 0.63294(19) 0.0585(14) Uani 1 1 d . . . . .
 O47 O 0.7687(4) 0.7551(2) 0.58276(19) 0.0585(13) Uani 1 1 d . . . . .
 O3 O 0.4630(4) 0.58800(19) 0.84761(17) 0.0521(12) Uani 1 1 d . . . . .
 O49 O 0.3297(5) 1.1181(2) 0.05999(19) 0.0665(16) Uani 1 1 d . . . . .
 O25 O 0.4794(4) 1.16596(19) 0.11622(18) 0.0595(14) Uani 1 1 d . . . . .
 O51 O 0.5240(4) 0.31283(19) 0.80207(18) 0.0581(14) Uani 1 1 d . . . . .
 O13 O 0.6122(4) 1.0885(2) 0.11552(18) 0.0565(13) Uani 1 1 d . . . . .
 O53 O 0.8041(4) 1.0487(2) 0.15034(19) 0.0583(14) Uani 1 1 d . . . . .
 O27 O 0.6083(4) 0.87591(19) 0.40034(17) 0.0490(12) Uani 1 1 d . . . . .
 O55 O 0.2250(4) 0.7819(2) 0.2616(2) 0.0627(14) Uani 1 1 d . . . . .
 O7 O 1.1188(4) 0.8375(2) 0.36771(19) 0.0587(14) Uani 1 1 d D . . . .
 N1 N 0.4799(5) 0.5959(2) 0.64218(19) 0.0464(14) Uani 1 1 d . . . . .
 O57 O 0.3625(5) 0.3792(2) 0.94240(18) 0.0718(18) Uani 1 1 d . . . . .
 N4 N 0.6344(4) 0.6867(2) 0.68949(19) 0.0406(12) Uani 1 1 d . . . . .
 O29 O 0.4539(5) 1.1825(2) 0.2009(2) 0.0653(15) Uani 1 1 d . . . . .
 O59 O 0.7089(5) 0.7393(2) 0.4234(2) 0.0722(18) Uani 1 1 d . . . . .
 N6 N 0.6899(4) 0.6667(2) 0.59568(19) 0.0452(14) Uani 1 1 d . . . . .
 N8 N 0.6158(4) 0.8288(2) 0.4047(2) 0.0466(14) Uani 1 1 d . . . . .
 O15 O 0.4569(5) 1.0229(2) 0.4278(2) 0.0650(15) Uani 1 1 d . . . . .
 N10 N 0.7173(5) 0.5050(2) 0.8716(2) 0.0477(14) Uani 1 1 d . . . . .
 O61 O 0.3971(5) 0.2420(2) 0.8158(2) 0.0726(17) Uani 1 1 d D . . . .
 N12 N 0.6869(5) 0.9926(2) 0.1286(2) 0.0484(15) Uani 1 1 d . . . . .
 N14 N 0.9449(4) 0.5067(2) 0.7080(2) 0.0460(14) Uani 1 1 d . . . . .
 N16 N 0.5507(5) 1.1001(2) 0.2691(2) 0.0550(16) Uani 1 1 d . . . . .
 N2 N 0.4074(4) 0.8952(2) 0.35999(19) 0.0434(13) Uani 1 1 d . . . . .
 N9 N 0.3683(4) 0.9948(2) 0.14551(19) 0.0440(13) Uani 1 1 d . . . . .
 N5 N 0.5784(4) 0.8081(2) 0.3132(2) 0.0438(13) Uani 1 1 d . . . . .
 O31 O 0.4445(5) 0.6575(2) 0.8773(2) 0.0797(19) Uani 1 1 d . . . . .
 O63 O 0.2600(4) 0.7132(2) 0.7351(2) 0.0681(16) Uani 1 1 d . . . . .
 N11 N 0.6273(5) 0.3945(2) 0.7337(2) 0.0500(15) Uani 1 1 d . . . . .
 O2 O 0.2026(4) 1.1332(2) -0.00788(19) 0.0679(16) Uani 1 1 d . . . . .
 N3 N 0.8767(4) 0.9886(3) 0.2927(2) 0.0524(15) Uani 1 1 d . . . . .
 N13 N 0.4033(5) 0.5020(2) 0.85453(19) 0.0478(14) Uani 1 1 d . . . . .
 N7 N 0.5583(5) 0.4104(2) 0.9064(2) 0.0512(15) Uani 1 1 d . . . . .
 O65 O 1.0428(5) 0.4077(3) 0.8592(2) 0.0803(18) Uani 1 1 d . . . . .
 O33 O 0.7362(6) 0.8468(2) 0.5655(2) 0.088(2) Uani 1 1 d . . . . .
 N15 N 0.5219(5) 1.0877(2) 0.0954(2) 0.0522(15) Uani 1 1 d . . . . .
 C1 C 0.5407(5) 0.8000(3) 0.4293(2) 0.0499(18) Uani 1 1 d . . . . .
 H1 H 0.484885 0.815007 0.438322 0.060 Uiso 1 1 calc R U . . .
 O67 O 0.9984(5) 1.0864(3) 0.1442(2) 0.0806(18) Uani 1 1 d . . . . .
 C4 C 0.3990(6) 0.3711(3) 0.6854(3) 0.0479(17) Uani 1 1 d . . . . .
 H4 H 0.403514 0.400091 0.654830 0.057 Uiso 1 1 calc R U . . .
 C6 C 0.4701(6) 0.3638(3) 0.7205(3) 0.0460(16) Uani 1 1 d . . . . .
 C8 C 1.0778(5) 0.5446(3) 0.7307(3) 0.0467(17) Uani 1 1 d . . . . .
 C10 C 0.5182(5) 0.7533(3) 0.6809(3) 0.0453(16) Uani 1 1 d . . . . .
 C12 C 1.0050(5) 0.5065(3) 0.7394(2) 0.0428(15) Uani 1 1 d . . . . .
 H12 H 1.001237 0.478835 0.770995 0.051 Uiso 1 1 calc R U . . .
 C16 C 0.6182(5) 0.7320(3) 0.6790(2) 0.0463(17) Uani 1 1 d . . . . .
 H16 H 0.674907 0.753616 0.669310 0.056 Uiso 1 1 calc R U . . .
 C18 C 0.3311(6) 0.5044(3) 0.8819(3) 0.0538(19) Uani 1 1 d . . . . .
 H18 H 0.278485 0.480496 0.891497 0.065 Uiso 1 1 calc R U . . .
 O17 O 0.2201(5) 0.3652(3) 1.0106(2) 0.096(2) Uani 1 1 d . . . . .
 O69 O 0.5725(7) 0.4653(3) 0.5802(2) 0.087(2) Uani 1 1 d . . . . .
 C20 C 0.9575(5) 0.7173(3) 0.6345(3) 0.0492(17) Uani 1 1 d . . . . .
 H20A H 1.002507 0.690281 0.656099 0.059 Uiso 1 1 calc R U . . .
 H20B H 0.994585 0.735680 0.602741 0.059 Uiso 1 1 calc R U . . .
 C22 C 0.5338(6) 0.7473(3) 0.4443(2) 0.0511(18) Uani 1 1 d . . . . .
 C24 C 0.7593(6) 0.9959(3) 0.0973(2) 0.0485(18) Uani 1 1 d . . . . .
 H24 H 0.749943 0.980195 0.077321 0.058 Uiso 1 1 calc R U . . .
 C26 C 0.4074(5) 0.5917(3) 0.6177(2) 0.0500(18) Uani 1 1 d . . . . .
 H26 H 0.349099 0.612296 0.613257 0.060 Uiso 1 1 calc R U . . .
 C28 C 0.3708(6) 0.9146(3) 0.1181(3) 0.0496(17) Uani 1 1 d . . . . .
 C30 C 0.3868(6) 0.7747(3) 0.2986(3) 0.0486(17) Uani 1 1 d . . . . .
 C32 C 0.3239(6) 0.5418(3) 0.8997(3) 0.059(2) Uani 1 1 d . . . . .
 C34 C 0.4353(6) 0.7217(3) 0.7048(3) 0.0492(17) Uani 1 1 d . . . . .
 C36 C 0.4757(7) 1.0616(3) -0.0060(3) 0.059(2) Uani 1 1 d . . . . .
 H36 H 0.538156 1.044757 -0.004713 0.070 Uiso 1 1 calc R U . . .
 C38 C 0.8533(5) 1.0222(3) 0.0910(3) 0.054(2) Uani 1 1 d . . . . .
 C40 C 1.1729(5) 0.6189(3) 0.6800(3) 0.0508(18) Uani 1 1 d . . . . .
 C42 C 0.928(2) 0.5460(13) 0.581370 0.067(4) Uani 0.362(14) 1 d . U P A 1
 H42A H 0.871126 0.557613 0.559306 0.081 Uiso 0.362(14) 1 calc R U P A 1
 H42B H 0.991845 0.560337 0.561928 0.081 Uiso 0.362(14) 1 calc R U P A 1
 C44 C 0.2986(6) 0.7534(3) 0.2918(3) 0.0534(18) Uani 1 1 d . . . . .
 C46 C 1.1302(5) 0.5409(3) 0.7709(3) 0.0505(18) Uani 1 1 d . . . . .
 H46 H 1.115085 0.514313 0.802314 0.061 Uiso 1 1 calc R U . . .
 O35 O 0.6979(9) 0.6439(4) 0.4600(3) 0.140(4) Uani 1 1 d . U . . .
 C48 C 0.3268(6) 0.9241(3) 0.4143(3) 0.059(2) Uani 1 1 d . . . . .
 C50 C 0.4035(6) 0.9566(3) 0.4101(3) 0.0503(18) Uani 1 1 d . . . . .
 O71 O 0.3072(7) 1.2525(3) 0.1875(3) 0.099(2) Uani 1 1 d . . . . .
 C52 C 0.5984(6) 0.7463(3) 0.5645(2) 0.0505(18) Uani 1 1 d . . . . .
 C54 C 1.0191(5) 0.9507(3) 0.2702(3) 0.0495(18) Uani 1 1 d . . . . .
 C56 C 0.3024(6) 0.9925(3) 0.1182(3) 0.0499(18) Uani 1 1 d . . . . .
 H56 H 0.248279 1.015955 0.109280 0.060 Uiso 1 1 calc R U . . .
 C58 C 0.3579(6) 1.1024(3) 0.0279(2) 0.0537(19) Uani 1 1 d . . . . .
 C60 C 0.3608(5) 0.4916(3) 0.7244(2) 0.0431(16) Uani 1 1 d . . . . .
 H60A H 0.322146 0.522647 0.717046 0.052 Uiso 1 1 calc R U . . .
 H60B H 0.389522 0.494292 0.693059 0.052 Uiso 1 1 calc R U . . .
 C62 C 0.8744(6) 1.0464(3) 0.1185(3) 0.0549(19) Uani 1 1 d . . . . .
 C64 C 1.0989(5) 0.5843(3) 0.6844(3) 0.0475(17) Uani 1 1 d . . . . .
 C66 C 0.4634(6) 0.3216(3) 0.7661(3) 0.0532(18) Uani 1 1 d . . . . .
 C68 C 0.4102(7) 0.5572(3) 0.5966(3) 0.058(2) Uani 1 1 d . . . . .
 C70 C 0.2133(5) 0.4506(3) 0.7087(3) 0.0445(16) Uani 1 1 d . . . . .
 H70A H 0.252048 0.449152 0.681073 0.053 Uiso 1 1 calc R U . . .
 H70B H 0.176741 0.482911 0.695920 0.053 Uiso 1 1 calc R U . . .
 C72 C 0.3051(6) 0.9558(3) 0.0998(3) 0.0534(19) Uani 1 1 d . . . . .
 C74 C 0.7837(6) 0.5016(3) 0.9026(2) 0.0530(19) Uani 1 1 d . . . . .
 H74 H 0.767797 0.517487 0.922425 0.064 Uiso 1 1 calc R U . . .
 C76 C 0.4714(6) 0.4199(3) 0.9731(2) 0.0512(18) Uani 1 1 d . . . . .
 C78 C 0.6132(6) 0.6947(3) 0.5744(2) 0.0522(19) Uani 1 1 d . . . . .
 H78 H 0.562321 0.680169 0.564321 0.063 Uiso 1 1 calc R U . . .
 C80 C 0.4943(7) 0.5296(3) 0.5973(2) 0.056(2) Uani 1 1 d . . . . .
 C82 C 0.4530(6) 1.0794(3) 0.0282(2) 0.0513(18) Uani 1 1 d . . . . .
 C84 C 0.4743(6) 1.0984(3) 0.2977(3) 0.0558(19) Uani 1 1 d . . . . .
 H84 H 0.475593 1.073645 0.330670 0.067 Uiso 1 1 calc R U . . .
 C86 C 0.4846(7) 0.4382(3) 1.0068(3) 0.060(2) Uani 1 1 d . . . . .
 H86 H 0.545723 0.454550 1.005862 0.072 Uiso 1 1 calc R U . . .
 C88 C 0.4619(6) 0.7427(3) 0.3288(3) 0.0473(17) Uani 1 1 d . . . . .
 C90 C 0.9447(5) 0.9890(3) 0.2613(3) 0.0509(18) Uani 1 1 d . . . . .
 H90 H 0.945717 1.016732 0.229796 0.061 Uiso 1 1 calc R U . . .
 C92 C 0.5579(6) 0.4210(3) 0.9424(2) 0.0513(19) Uani 1 1 d . . . . .
 H92 H 0.620810 0.430402 0.949252 0.062 Uiso 1 1 calc R U . . .
 C94 C 0.3321(6) 0.8949(3) 0.3881(3) 0.0497(17) Uani 1 1 d . . . . .
 H94 H 0.276232 0.874073 0.391852 0.060 Uiso 1 1 calc R U . . .
 C96 C 0.5589(5) 0.7625(3) 0.3299(3) 0.0470(17) Uani 1 1 d . . . . .
 H96 H 0.612367 0.739375 0.344231 0.056 Uiso 1 1 calc R U . . .
 C98 C 0.8788(6) 0.4758(3) 0.9094(3) 0.059(2) Uani 1 1 d . . . . .
 C100 C 1.1546(6) 0.9197(3) 0.2356(3) 0.058(2) Uani 1 1 d . . . . .
 H100 H 1.196256 0.922776 0.208379 0.069 Uiso 1 1 calc R U . . .
 C102 C 1.2229(6) 0.6150(3) 0.7191(3) 0.058(2) Uani 1 1 d . . . . .
 H102 H 1.271685 0.639322 0.715208 0.069 Uiso 1 1 calc R U . . .
 C104 C 1.2017(6) 0.5746(3) 0.7656(3) 0.0565(19) Uani 1 1 d . . . . .
 H104 H 1.237503 0.571171 0.792859 0.068 Uiso 1 1 calc R U . . .
 C106 C 1.1094(5) 0.8751(3) 0.3215(3) 0.0519(18) Uani 1 1 d . . . . .
 C108 C 0.3242(6) 0.3376(3) 0.6942(3) 0.0512(18) Uani 1 1 d . . . . .
 H108 H 0.273938 0.344043 0.671074 0.061 Uiso 1 1 calc R U . . .
 C110 C 0.3433(6) 0.7426(3) 0.7112(3) 0.0546(19) Uani 1 1 d . . . . .
 C112 C 0.2993(8) 0.3524(3) 0.8691(3) 0.060(2) Uani 0.856(2) 1 d . U P D 1
 H11A H 0.236996 0.371583 0.868756 0.072 Uiso 0.856(2) 1 calc R U P D 1
 H11B H 0.306895 0.351434 0.837525 0.072 Uiso 0.856(2) 1 calc R U P D 1
 C114 C 0.8683(16) 0.6007(7) 0.7788(5) 0.054(3) Uani 0.694(10) 1 d . U P A 1
 H11C H 0.885274 0.567521 0.805264 0.065 Uiso 0.694(10) 1 calc R U P A 1
 H11D H 0.930528 0.613632 0.757785 0.065 Uiso 0.694(10) 1 calc R U P A 1
 C116 C 0.6554(8) 0.8235(3) 0.5583(3) 0.069(2) Uani 1 1 d . . . . .
 C118 C 0.5314(6) 1.0775(3) 0.0590(3) 0.055(2) Uani 1 1 d . . . . .
 H118 H 0.596903 1.067730 0.052275 0.066 Uiso 1 1 calc R U . . .
 C120 C 1.1780(6) 0.7944(3) 0.3727(3) 0.059(2) Uani 1 1 d D . . . .
 H12D H 1.152698 0.781828 0.351147 0.089 Uiso 1 1 calc R U . . .
 H12E H 1.172078 0.768327 0.406510 0.089 Uiso 1 1 calc R U . . .
 H12F H 1.249300 0.803930 0.363818 0.089 Uiso 1 1 calc R U . . .
 C122 C 1.0329(5) 0.9108(3) 0.3164(3) 0.0508(18) Uani 1 1 d . . . . .
 C124 C 0.5027(7) 0.7678(4) 0.5493(3) 0.069(2) Uani 1 1 d . . . . .
 H124 H 0.449306 0.748615 0.546905 0.083 Uiso 1 1 calc R U . . .
 C126 C 0.3799(7) 0.3965(3) 0.9737(3) 0.059(2) Uani 1 1 d . . . . .
 C130 C 0.4401(7) 0.7238(3) 0.4646(3) 0.061(2) Uani 1 1 d . . . . .
 H130 H 0.382505 0.743043 0.465360 0.074 Uiso 1 1 calc R U . . .
 C132 C 0.2865(5) 0.4479(3) 0.7461(2) 0.0461(16) Uani 1 1 d . . . . .
 H13A H 0.324862 0.416130 0.758079 0.055 Uiso 1 1 calc R U . . .
 H13B H 0.247806 0.448352 0.774186 0.055 Uiso 1 1 calc R U . . .
 C134 C 0.3677(6) 0.8784(3) 0.1011(3) 0.0512(18) Uani 1 1 d . . . . .
 C136 C 1.2470(6) 0.6985(3) 0.6283(3) 0.061(2) Uani 1 1 d . . . . .
 H13C H 1.246123 0.724889 0.594627 0.091 Uiso 1 1 calc R U . . .
 H13D H 1.317156 0.688111 0.636901 0.091 Uiso 1 1 calc R U . . .
 H13E H 1.216797 0.711068 0.650207 0.091 Uiso 1 1 calc R U . . .
 C138 C 0.4098(7) 1.0679(3) -0.0409(3) 0.065(2) Uani 1 1 d . . . . .
 H138 H 0.426437 1.056006 -0.063998 0.078 Uiso 1 1 calc R U . . .
 C140 C 0.4426(6) 0.6912(3) 0.3543(3) 0.057(2) Uani 1 1 d . . . . .
 H140 H 0.492176 0.669476 0.374994 0.069 Uiso 1 1 calc R U . . .
 C142 C 0.9100(6) 0.4510(3) 0.8822(3) 0.057(2) Uani 1 1 d . . . . .
 C144 C 0.3229(6) 0.2933(3) 0.7383(3) 0.0557(19) Uani 1 1 d . . . . .
 H144 H 0.273624 0.268614 0.743924 0.067 Uiso 1 1 calc R U . . .
 C146 C 0.2819(7) 0.7023(3) 0.3181(3) 0.059(2) Uani 1 1 d . . . . .
 H146 H 0.221240 0.688428 0.314298 0.071 Uiso 1 1 calc R U . . .
 C148 C 0.5061(6) 0.8048(3) 0.6629(3) 0.0547(19) Uani 1 1 d . . . . .
 H148 H 0.562625 0.826156 0.648100 0.066 Uiso 1 1 calc R U . . .
 C150 C 1.1683(6) 0.8794(3) 0.2814(3) 0.058(2) Uani 1 1 d . . . . .
 H150 H 1.218242 0.854853 0.285038 0.069 Uiso 1 1 calc R U . . .
 C152 C 0.3888(6) 0.5827(3) 0.8804(3) 0.0536(19) Uani 1 1 d . . . . .
 C154 C 0.3879(6) 1.1307(3) 0.2835(3) 0.057(2) Uani 1 1 d . . . . .
 C156 C 0.3903(6) 0.2848(3) 0.7730(3) 0.0546(19) Uani 1 1 d . . . . .
 C158 C 0.2454(7) 0.5391(4) 0.9335(3) 0.069(2) Uani 1 1 d . . . . .
 H158 H 0.200026 0.511728 0.946300 0.083 Uiso 1 1 calc R U . . .
 C160 C 0.6761(7) 0.7730(3) 0.5694(3) 0.058(2) Uani 1 1 d . . . . .
 C162 C 0.3176(7) 1.0921(3) -0.0422(3) 0.063(2) Uani 1 1 d . . . . .
 H162 H 0.271798 1.096678 -0.066652 0.076 Uiso 1 1 calc R U . . .
 C164 C 0.5571(6) 0.3959(3) 0.7055(3) 0.0485(17) Uani 1 1 d . . . . .
 H164 H 0.563276 0.420149 0.672298 0.058 Uiso 1 1 calc R U . . .
 C166 C 0.4127(7) 0.8249(3) 0.6665(3) 0.064(2) Uani 1 1 d . . . . .
 H166 H 0.403877 0.860080 0.652161 0.077 Uiso 1 1 calc R U . . .
 C168 C 0.1364(6) 0.4081(3) 0.7302(3) 0.059(2) Uani 1 1 d . . . . .
 H16A H 0.090271 0.411331 0.705069 0.088 Uiso 1 1 calc R U . . .
 H16B H 0.097392 0.409663 0.757326 0.088 Uiso 1 1 calc R U . . .
 H16C H 0.172239 0.376096 0.742053 0.088 Uiso 1 1 calc R U . . .
 C170 C 0.4090(8) 0.4323(3) 1.0412(3) 0.067(2) Uani 1 1 d . . . . .
 H170 H 0.417288 0.445485 1.063368 0.080 Uiso 1 1 calc R U . . .
 C172 C 0.3327(6) 0.7939(3) 0.6909(3) 0.063(2) Uani 1 1 d . . . . .
 H172 H 0.268982 0.807839 0.693947 0.076 Uiso 1 1 calc R U . . .
 C174 C 1.0812(6) 0.9549(3) 0.2298(3) 0.0555(19) Uani 1 1 d . . . . .
 H174 H 1.072132 0.982209 0.198546 0.067 Uiso 1 1 calc R U . . .
 C176 C 0.2915(6) 1.1095(3) -0.0091(3) 0.058(2) Uani 1 1 d . . . . .
 C178 C 0.4443(7) 0.8067(3) 0.0994(3) 0.065(2) Uani 1 1 d . . . . .
 H17J H 0.466494 0.824859 0.065047 0.098 Uiso 1 1 calc R U . . .
 H17K H 0.377962 0.791611 0.102093 0.098 Uiso 1 1 calc R U . . .
 H17L H 0.493687 0.780455 0.116897 0.098 Uiso 1 1 calc R U . . .
 C180 C 0.3056(7) 0.3899(4) 1.0106(3) 0.068(2) Uani 1 1 d . . . . .
 C45 C 0.3107(7) 1.1233(3) 0.3189(3) 0.063(2) Uani 1 1 d . . . . .
 H45 H 0.311938 1.094223 0.349395 0.075 Uiso 1 1 calc R U . . .
 C91 C 0.3221(7) 0.4077(3) 1.0437(3) 0.067(2) Uani 1 1 d . . . . .
 H91 H 0.272006 0.402714 1.068609 0.081 Uiso 1 1 calc R U . . .
 C23 C 0.4924(9) 0.4952(4) 0.5776(3) 0.071(3) Uani 1 1 d . . . . .
 C93 C 0.6188(8) 0.7201(3) 0.4419(3) 0.065(2) Uani 1 1 d . . . . .
 C47 C 0.8370(7) 0.9474(4) 0.4152(3) 0.066(2) Uani 1 1 d . . . . .
 H47A H 0.767584 0.952488 0.425815 0.079 Uiso 1 1 calc R U . . .
 H47B H 0.870312 0.921499 0.443987 0.079 Uiso 1 1 calc R U . . .
 C95 C 1.0073(6) 0.4284(3) 0.8883(3) 0.065(2) Uani 1 1 d . . . . .
 C3 C 0.3527(7) 0.6717(3) 0.3496(3) 0.062(2) Uani 1 1 d . . . . .
 H3 H 0.339573 0.637094 0.368277 0.075 Uiso 1 1 calc R U . . .
 C97 C 0.9277(6) 1.0214(3) 0.0569(3) 0.064(2) Uani 1 1 d . . . . .
 H97 H 0.914719 1.004766 0.038002 0.076 Uiso 1 1 calc R U . . .
 C49 C 0.3857(7) 1.1728(3) 0.2379(3) 0.065(2) Uani 1 1 d . . . . .
 C99 C 0.5643(9) 0.8446(4) 0.5428(3) 0.079(3) Uani 1 1 d . . . . .
 H99 H 0.553070 0.878631 0.535080 0.095 Uiso 1 1 calc R U . . .
 C25 C 0.2350(7) 0.9593(3) 0.0651(3) 0.068(2) Uani 1 1 d . . . . .
 H25 H 0.188827 0.986512 0.052674 0.082 Uiso 1 1 calc R U . . .
 C101 C 0.2401(17) 1.1395(8) 0.1379(7) 0.068(4) Uani 0.599(10) 1 d . U P B 1
 H10C H 0.182131 1.124523 0.130244 0.082 Uiso 0.599(10) 1 calc R U P B 1
 H10D H 0.232872 1.131363 0.172792 0.082 Uiso 0.599(10) 1 calc R U P B 1
 C51 C 0.9700(6) 1.0678(4) 0.1137(3) 0.066(2) Uani 1 1 d . . . . .
 C13 C 0.5599(8) 1.0089(4) 0.4381(4) 0.077(3) Uani 1 1 d . . . . .
 H13F H 0.591180 1.001826 0.412471 0.116 Uiso 1 1 calc R U . . .
 H13G H 0.563156 0.979077 0.469556 0.116 Uiso 1 1 calc R U . . .
 H13H H 0.596240 1.036208 0.439267 0.116 Uiso 1 1 calc R U . . .
 C105 C 0.3892(7) 0.9867(3) 0.4339(3) 0.061(2) Uani 1 1 d . . . . .
 C53 C 0.7369(10) 0.3140(8) 0.8392(5) 0.071(3) Uani 0.789(12) 1 d . U P D 1
 H53A H 0.777678 0.325330 0.858293 0.085 Uiso 0.789(12) 1 calc R U P D 1
 H53B H 0.713823 0.279680 0.861366 0.085 Uiso 0.789(12) 1 calc R U P D 1
 C107 C 1.0193(6) 1.0449(4) 0.0511(3) 0.071(3) Uani 1 1 d . . . . .
 H107 H 1.068247 1.045467 0.027204 0.086 Uiso 1 1 calc R U . . .
 C27 C 0.2997(7) 0.8829(3) 0.0672(3) 0.065(2) Uani 1 1 d . . . . .
 H27 H 0.297550 0.858602 0.055850 0.078 Uiso 1 1 calc R U . . .
 C109 C 0.9366(6) 0.7525(4) 0.6563(4) 0.082(3) Uani 1 1 d . . . . .
 H10A H 0.899174 0.734321 0.688031 0.098 Uiso 1 1 calc R U . . .
 H10B H 0.892301 0.779848 0.634609 0.098 Uiso 1 1 calc R U . . .
 C55 C 0.8342(19) 0.8988(11) 0.2218(10) 0.056(4) Uani 0.443(10) 1 d . U P E 1
 H55A H 0.850878 0.932774 0.196012 0.067 Uiso 0.443(10) 1 calc R U P E 1
 H55B H 0.892636 0.886486 0.243111 0.067 Uiso 0.443(10) 1 calc R U P E 1
 C111 C 0.9441(7) 0.4759(4) 0.9442(3) 0.072(3) Uani 1 1 d . . . . .
 H111 H 0.924547 0.492466 0.963088 0.086 Uiso 1 1 calc R U . . .
 C7 C 0.4327(9) 0.6731(4) 0.4831(3) 0.079(3) Uani 1 1 d . . . . .
 H7 H 0.369504 0.657108 0.496106 0.095 Uiso 1 1 calc R U . . .
 C57 C 0.3214(8) 0.5521(4) 0.5761(3) 0.075(3) Uani 1 1 d . . . . .
 H57 H 0.262996 0.571644 0.574972 0.089 Uiso 1 1 calc R U . . .
 C115 C 0.3565(8) 0.1982(3) 0.8184(4) 0.080(3) Uani 1 1 d D . . . .
 H11E H 0.383444 0.193381 0.790674 0.121 Uiso 1 1 calc R U . . .
 H11F H 0.282456 0.201041 0.817409 0.121 Uiso 1 1 calc R U . . .
 H11G H 0.375303 0.169623 0.848812 0.121 Uiso 1 1 calc R U . . .
 C29 C 0.2749(8) 0.6814(4) 0.7859(4) 0.082(3) Uani 1 1 d . . . . .
 H29A H 0.332621 0.659073 0.789290 0.123 Uiso 1 1 calc R U . . .
 H29B H 0.213739 0.661511 0.800960 0.123 Uiso 1 1 calc R U . . .
 H29C H 0.288503 0.701790 0.802128 0.123 Uiso 1 1 calc R U . . .
 C117 C 0.3069(9) 1.2089(4) 0.2308(3) 0.079(3) Uani 1 1 d . . . . .
 C59 C 0.2330(8) 1.1574(4) 0.3102(3) 0.073(3) Uani 1 1 d . . . . .
 H59 H 0.180202 1.151428 0.334205 0.088 Uiso 1 1 calc R U . . .
 C119 C 1.0405(7) 1.0674(4) 0.0793(3) 0.073(3) Uani 1 1 d . . . . .
 H119 H 1.104437 1.082836 0.075140 0.088 Uiso 1 1 calc R U . . .
 C121 C 0.4879(9) 0.8178(4) 0.5379(4) 0.086(3) Uani 1 1 d . . . . .
 H121 H 0.424363 0.833262 0.526676 0.103 Uiso 1 1 calc R U . . .
 C61 C 1.0683(7) 0.4287(4) 0.9227(3) 0.079(3) Uani 1 1 d . . . . .
 H61 H 1.132833 0.412916 0.927358 0.094 Uiso 1 1 calc R U . . .
 C123 C 0.3770(7) 0.6193(4) 0.8964(3) 0.070(2) Uani 1 1 d . . . . .
 C31 C 0.2594(8) 0.8112(4) 0.2116(3) 0.083(3) Uani 1 1 d . . . . .
 H31A H 0.200772 0.825818 0.191436 0.125 Uiso 1 1 calc R U . . .
 H31B H 0.296901 0.789739 0.200154 0.125 Uiso 1 1 calc R U . . .
 H31C H 0.303798 0.837798 0.209069 0.125 Uiso 1 1 calc R U . . .
 C125 C 0.7271(10) 0.8974(4) 0.5516(4) 0.095(4) Uani 1 1 d . . . . .
 H12A H 0.710024 0.915137 0.517304 0.143 Uiso 1 1 calc R U . . .
 H12B H 0.791430 0.909988 0.555982 0.143 Uiso 1 1 calc R U . . .
 H12C H 0.673341 0.902868 0.571752 0.143 Uiso 1 1 calc R U . . .
 C63 C 0.4033(11) 0.4915(5) 0.5578(4) 0.101(4) Uani 1 1 d . . . . .
 H63 H 0.401112 0.469269 0.543920 0.122 Uiso 1 1 calc R U . . .
 C127 C 0.5175(11) 0.6455(4) 0.4829(3) 0.093(4) Uani 1 1 d . . . . .
 H127 H 0.512654 0.610214 0.497370 0.111 Uiso 1 1 calc R U . . .
 C2 C 0.2337(8) 0.9237(4) 0.0497(3) 0.078(3) Uani 1 1 d . . . . .
 H2 H 0.186466 0.926740 0.026288 0.094 Uiso 1 1 calc R U . . .
 C129 C 0.2324(9) 1.2001(4) 0.2665(4) 0.085(3) Uani 1 1 d . . . . .
 H129 H 0.179731 1.223893 0.260918 0.102 Uiso 1 1 calc R U . . .
 C65 C 1.0367(8) 0.4516(5) 0.9504(4) 0.092(4) Uani 1 1 d . . . . .
 H65 H 1.079515 0.450827 0.974585 0.111 Uiso 1 1 calc R U . . .
 C131 C 0.8803(16) 0.7455(8) 0.3373(8) 0.071(3) Uani 0.568(13) 1 d . U P C 1
 H13I H 0.838393 0.716230 0.358894 0.085 Uiso 0.568(13) 1 calc R U P C 1
 H13J H 0.842401 0.765321 0.307605 0.085 Uiso 0.568(13) 1 calc R U P C 1
 C33 C 0.4494(11) 0.6896(4) 0.9004(4) 0.117(5) Uani 1 1 d . . . . .
 H33A H 0.498533 0.716266 0.882154 0.175 Uiso 1 1 calc R U . . .
 H33B H 0.470686 0.670091 0.933849 0.175 Uiso 1 1 calc R U . . .
 H33C H 0.382447 0.704262 0.900704 0.175 Uiso 1 1 calc R U . . .
 C133 C 0.6774(8) 1.1815(4) 0.1607(4) 0.077(2) Uani 1 1 d . U . . .
 H13K H 0.718101 1.170821 0.139214 0.092 Uiso 0.76(2) 1 calc R U P B 1
 H13L H 0.655058 1.216180 0.140287 0.092 Uiso 0.76(2) 1 calc R U P B 1
 H13M H 0.718658 1.174814 0.136581 0.092 Uiso 0.24(2) 1 calc R U P B 2
 H13N H 0.646213 1.214875 0.143204 0.092 Uiso 0.24(2) 1 calc R U P B 2
 C67 C 0.2371(8) 0.9207(4) 0.4427(4) 0.090(3) Uani 1 1 d . . . . .
 H67 H 0.185310 0.897944 0.446041 0.108 Uiso 1 1 calc R U . . .
 C135 C 0.3204(10) 0.5180(5) 0.5574(4) 0.098(4) Uani 1 1 d . . . . .
 H135 H 0.260267 0.513502 0.544227 0.117 Uiso 1 1 calc R U . . .
 C17 C 0.2254(8) 0.9501(5) 0.4653(5) 0.103(4) Uani 1 1 d . . . . .
 H17 H 0.164831 0.948393 0.483949 0.124 Uiso 1 1 calc R U . . .
 C137 C 0.1362(8) 1.1455(5) -0.0473(4) 0.093(3) Uani 1 1 d . . . . .
 H13O H 0.170644 1.168363 -0.078023 0.139 Uiso 1 1 calc R U . . .
 H13P H 0.074606 1.161405 -0.041806 0.139 Uiso 1 1 calc R U . . .
 H13Q H 0.117932 1.114962 -0.048856 0.139 Uiso 1 1 calc R U . . .
 C69 C 0.8818(8) 0.6726(4) 0.5307(3) 0.081(3) Uani 1 1 d . . . . .
 H69A H 0.923988 0.653888 0.517581 0.121 Uiso 1 1 calc R U . . .
 H69B H 0.901697 0.707724 0.514300 0.121 Uiso 1 1 calc R U . . .
 H69C H 0.810406 0.669747 0.525118 0.121 Uiso 1 1 calc R U . . .
 C139 C 0.7448(8) 1.1813(4) 0.1980(4) 0.087(3) Uani 1 1 d . U . . .
 H13R H 0.771895 1.147251 0.217079 0.104 Uiso 1 1 calc R U . . .
 H13S H 0.704321 1.190348 0.220696 0.104 Uiso 1 1 calc R U . . .
 C35 C 0.2986(8) 0.6152(4) 0.9301(4) 0.086(3) Uani 1 1 d . . . . .
 H35 H 0.290117 0.640146 0.940598 0.103 Uiso 1 1 calc R U . . .
 C141 C 0.7923(7) 0.8251(4) 0.4668(3) 0.075(3) Uani 1 1 d . . . . .
 H14H H 0.846314 0.834086 0.481977 0.112 Uiso 1 1 calc R U . . .
 H14I H 0.785070 0.788770 0.482507 0.112 Uiso 1 1 calc R U . . .
 H14J H 0.728352 0.840324 0.470813 0.112 Uiso 1 1 calc R U . . .
 C71 C 0.3009(8) 0.9824(4) 0.4613(4) 0.084(3) Uani 1 1 d . . . . .
 H71 H 0.292061 1.002252 0.477777 0.101 Uiso 1 1 calc R U . . .
 C143 C 1.0318(8) 0.7749(5) 0.6640(6) 0.106(4) Uani 1 1 d . . . . .
 H14A H 1.080181 0.748226 0.682990 0.127 Uiso 1 1 calc R U . . .
 H14B H 1.014410 0.794269 0.681986 0.127 Uiso 1 1 calc R U . . .
 C9 C 0.6068(10) 0.6674(4) 0.4626(3) 0.094(4) Uani 1 1 d . . . . .
 C145 C 0.934(3) 0.4901(11) 0.6059(11) 0.081(4) Uani 0.362(14) 1 d . U P A 1
 H14C H 0.877448 0.475985 0.630326 0.097 Uiso 0.362(14) 1 calc R U P A 1
 H14D H 0.998697 0.478807 0.622754 0.097 Uiso 0.362(14) 1 calc R U P A 1
 C73 C 0.2341(8) 0.5755(4) 0.9479(4) 0.083(3) Uani 1 1 d . . . . .
 H73 H 0.180732 0.573280 0.970631 0.100 Uiso 1 1 calc R U . . .
 C147 C 0.8346(9) 1.2181(5) 0.1754(5) 0.104(3) Uani 1 1 d . U . . .
 H14K H 0.873146 1.210157 0.151497 0.124 Uiso 1 1 calc R U . . .
 H14L H 0.807604 1.252409 0.157758 0.124 Uiso 1 1 calc R U . . .
 C37 C 0.8956(14) 0.9958(5) 0.3966(5) 0.151(7) Uani 1 1 d . . . . .
 H37A H 0.963101 0.991371 0.383573 0.181 Uiso 1 1 calc R U . . .
 H37B H 0.859322 1.022209 0.369435 0.181 Uiso 1 1 calc R U . . .
 C149 C 0.9877(10) 0.3697(4) 0.8547(4) 0.100(4) Uani 1 1 d D . . . .
 H14E H 0.934425 0.385278 0.831322 0.151 Uiso 1 1 calc R U . . .
 H14F H 0.956884 0.346945 0.886471 0.151 Uiso 1 1 calc R U . . .
 H14G H 1.034121 0.351105 0.843183 0.151 Uiso 1 1 calc R U . . .
 C75 C 0.9388(10) 1.1240(5) 0.1478(5) 0.107(4) Uani 1 1 d . . . . .
 H75A H 0.914002 1.146753 0.115703 0.161 Uiso 1 1 calc R U . . .
 H75B H 0.979807 1.142583 0.159493 0.161 Uiso 1 1 calc R U . . .
 H75C H 0.881036 1.108838 0.170701 0.161 Uiso 1 1 calc R U . . .
 C151 C 0.7232(14) 0.609921 0.4837(5) 0.174(7) Uani 1 1 d . U . . .
 H15I H 0.792980 0.605206 0.474193 0.261 Uiso 1 1 calc R U . . .
 H15J H 0.679774 0.584170 0.483537 0.261 Uiso 1 1 calc R U . . .
 H15K H 0.721294 0.607412 0.516500 0.261 Uiso 1 1 calc R U . . .
 C19 C 0.8435(9) 0.6339(5) 0.8011(4) 0.060(2) Uani 0.694(10) 1 d . U P A 1
 H19A H 0.796135 0.616409 0.829552 0.072 Uiso 0.694(10) 1 calc R U P A 1
 H19B H 0.808205 0.663832 0.777275 0.072 Uiso 0.694(10) 1 calc R U P A 1
 C153 C 0.5696(11) 0.2950(4) 0.9327(4) 0.110(4) Uani 1 1 d . . . . .
 H15A H 0.530134 0.264213 0.945106 0.166 Uiso 1 1 calc R U . . .
 H15B H 0.562747 0.308850 0.955805 0.166 Uiso 1 1 calc R U . . .
 H15C H 0.641147 0.287672 0.928500 0.166 Uiso 1 1 calc R U . . .
 C77 C 0.9369(11) 0.6506(5) 0.8179(5) 0.071(3) Uani 0.694(10) 1 d . U P A 1
 H77A H 0.981915 0.670308 0.789117 0.085 Uiso 0.694(10) 1 calc R U P A 1
 H77B H 0.914032 0.672682 0.832357 0.085 Uiso 0.694(10) 1 calc R U P A 1
 C155 C 0.9100(14) 1.0128(6) 0.4351(5) 0.164(8) Uani 1 1 d . . . . .
 H15L H 0.844104 1.024297 0.443085 0.196 Uiso 1 1 calc R U . . .
 H15M H 0.933293 0.984221 0.465052 0.196 Uiso 1 1 calc R U . . .
 C39 C 0.8042(11) 0.3126(6) 0.7989(5) 0.090(3) Uani 0.789(12) 1 d . U P D 1
 H39A H 0.833549 0.346037 0.778600 0.107 Uiso 0.789(12) 1 calc R U P D 1
 H39B H 0.762724 0.304182 0.777876 0.107 Uiso 0.789(12) 1 calc R U P D 1
 C157 C 0.928(2) 0.4710(13) 0.5649(13) 0.101(5) Uani 0.362(14) 1 d D U P A 1
 H15D H 0.908656 0.435667 0.577485 0.122 Uiso 0.362(14) 1 calc R U P A 1
 H15E H 0.889597 0.493228 0.536044 0.122 Uiso 0.362(14) 1 calc R U P A 1
 C79 C 0.9062(11) 1.2160(5) 0.2135(6) 0.137(5) Uani 1 1 d . U . . .
 H79A H 0.968552 1.234065 0.197280 0.206 Uiso 1 1 calc R U . . .
 H79B H 0.922728 1.181122 0.235285 0.206 Uiso 1 1 calc R U . . .
 H79C H 0.873286 1.231316 0.232538 0.206 Uiso 1 1 calc R U . . .
 C159 C 0.9974(12) 0.6071(6) 0.8552(5) 0.079(4) Uani 0.694(10) 1 d . U P A 1
 H15F H 1.019684 0.584885 0.841302 0.118 Uiso 0.694(10) 1 calc R U P A 1
 H15G H 0.954521 0.588605 0.884622 0.118 Uiso 0.694(10) 1 calc R U P A 1
 H15H H 1.056765 0.620016 0.863504 0.118 Uiso 0.694(10) 1 calc R U P A 1
 C5 C 0.3579(13) 1.2920(5) 0.1878(5) 0.138(6) Uani 1 1 d . . . . .
 H5A H 0.354613 1.321181 0.155830 0.206 Uiso 1 1 calc R U . . .
 H5B H 0.428999 1.282753 0.195227 0.206 Uiso 1 1 calc R U . . .
 H5C H 0.326023 1.300100 0.212713 0.206 Uiso 1 1 calc R U . . .
 C161 C 0.1757(11) 0.2698(5) 0.8647(5) 0.105(4) Uani 0.856(2) 1 d . U P D 1
 H16D H 0.162718 0.302268 0.836976 0.158 Uiso 0.856(2) 1 calc R U P D 1
 H16E H 0.119874 0.247107 0.869363 0.158 Uiso 0.856(2) 1 calc R U P D 1
 H16F H 0.239332 0.255935 0.858344 0.158 Uiso 0.856(2) 1 calc R U P D 1
 C81 C 0.8945(11) 0.2726(6) 0.8193(6) 0.097(4) Uani 0.789(12) 1 d D U P D 1
 H81A H 0.927084 0.275690 0.845920 0.116 Uiso 0.789(12) 1 calc R U P D 1
 H81B H 0.867522 0.238377 0.832265 0.116 Uiso 0.789(12) 1 calc R U P D 1
 C163 C 0.2891(11) 0.2972(5) 0.9121(5) 0.097(3) Uani 0.856(2) 1 d . U P D 1
 H16G H 0.343133 0.275874 0.908080 0.117 Uiso 0.856(2) 1 calc R U P D 1
 H16H H 0.296599 0.297343 0.943748 0.117 Uiso 0.856(2) 1 calc R U P D 1
 C41 C 0.9145(18) 0.8516(9) 0.1910(7) 0.077(4) Uani 0.443(10) 1 d D U P E 1
 H41A H 0.962939 0.872034 0.197680 0.093 Uiso 0.443(10) 1 calc R U P E 1
 H41B H 0.923943 0.816656 0.215841 0.093 Uiso 0.443(10) 1 calc R U P E 1
 C165 C 0.1838(12) 0.2764(5) 0.9112(5) 0.111(4) Uani 0.856(2) 1 d . U P D 1
 H16I H 0.173391 0.243895 0.940299 0.133 Uiso 0.856(2) 1 calc R U P D 1
 H16J H 0.130216 0.299606 0.912069 0.133 Uiso 0.856(2) 1 calc R U P D 1
 C83 C 0.6757(12) 0.4780(6) 0.5707(5) 0.083(5) Uani 0.679(17) 1 d . . P F 1
 H83A H 0.682176 0.513575 0.548032 0.125 Uiso 0.679(17) 1 calc R U P F 1
 H83B H 0.709431 0.458385 0.556091 0.125 Uiso 0.679(17) 1 calc R U P F 1
 H83C H 0.707389 0.470946 0.601138 0.125 Uiso 0.679(17) 1 calc R U P F 1
 C167 C 0.9801(12) 0.7273(7) 0.3230(8) 0.073(3) Uani 0.568(13) 1 d D U P C 1
 H16K H 1.013688 0.703759 0.352941 0.087 Uiso 0.568(13) 1 calc R U P C 1
 H16L H 1.025705 0.756075 0.305047 0.087 Uiso 0.568(13) 1 calc R U P C 1
 C21 C 0.8202(14) 0.8658(7) 0.1986(7) 0.061(3) Uani 0.443(10) 1 d . U P E 1
 H21A H 0.778807 0.836384 0.220382 0.073 Uiso 0.443(10) 1 calc R U P E 1
 H21B H 0.786108 0.883979 0.167446 0.073 Uiso 0.443(10) 1 calc R U P E 1
 C169 C 0.941427 0.8541(8) 0.149020 0.078(5) Uani 0.443(10) 1 d D U P E 1
 H16M H 0.901909 0.880218 0.123681 0.117 Uiso 0.443(10) 1 calc R U P E 1
 H16N H 0.928957 0.822015 0.149569 0.117 Uiso 0.443(10) 1 calc R U P E 1
 H16O H 1.013747 0.862111 0.142073 0.117 Uiso 0.443(10) 1 calc R U P E 1
 C85 C 0.1486(10) 0.3511(7) 1.0517(4) 0.141(6) Uani 1 1 d . . . . .
 H85A H 0.088358 0.336483 1.045989 0.212 Uiso 1 1 calc R U . . .
 H85B H 0.128788 0.380605 1.055602 0.212 Uiso 1 1 calc R U . . .
 H85C H 0.180095 0.326529 1.081248 0.212 Uiso 1 1 calc R U . . .
 C171 C 1.0811(14) 0.8106(7) 0.6113(9) 0.209(11) Uani 1 1 d . . . . .
 H17A H 1.104440 0.790520 0.595144 0.314 Uiso 1 1 calc R U . . .
 H17B H 1.138713 0.828356 0.614722 0.314 Uiso 1 1 calc R U . . .
 H17C H 1.030252 0.834762 0.591640 0.314 Uiso 1 1 calc R U . . .
 C43 C 0.5146(16) 1.2062(6) 0.0689(5) 0.180(8) Uani 1 1 d . . . . .
 H43A H 0.497064 1.198281 0.042802 0.270 Uiso 1 1 calc R U . . .
 H43B H 0.588309 1.209556 0.068434 0.270 Uiso 1 1 calc R U . . .
 H43C H 0.481874 1.237637 0.063958 0.270 Uiso 1 1 calc R U . . .
 C173 C 0.9860(17) 1.0544(8) 0.4181(7) 0.199(10) Uani 1 1 d . . . . .
 H17M H 0.960981 1.083469 0.389701 0.298 Uiso 1 1 calc R U . . .
 H17N H 1.050775 1.043379 0.409211 0.298 Uiso 1 1 calc R U . . .
 H17O H 0.995800 1.063262 0.444380 0.298 Uiso 1 1 calc R U . . .
 C87 C 0.2376(15) 1.1996(7) 0.1049(7) 0.102(4) Uani 0.599(10) 1 d D U P B 1
 H87A H 0.273953 1.215867 0.120995 0.122 Uiso 0.599(10) 1 calc R U P B 1
 H87B H 0.271464 1.208740 0.072670 0.122 Uiso 0.599(10) 1 calc R U P B 1
 C175 C 0.9639(15) 0.7011(9) 0.2911(9) 0.102(6) Uani 0.568(13) 1 d D U P C 1
 H17P H 0.936381 0.725076 0.260075 0.153 Uiso 0.568(13) 1 calc R U P C 1
 H17Q H 0.916172 0.673517 0.308026 0.153 Uiso 0.568(13) 1 calc R U P C 1
 H17R H 1.028864 0.688138 0.284841 0.153 Uiso 0.568(13) 1 calc R U P C 1
 C11 C 0.1303(17) 1.2164(8) 0.0990(7) 0.119(5) Uani 0.599(10) 1 d D U P B 1
 H11H H 0.122048 1.249674 0.097630 0.142 Uiso 0.599(10) 1 calc R U P B 1
 H11I H 0.085250 1.192309 0.125419 0.142 Uiso 0.599(10) 1 calc R U P B 1
 C177 C 1.044(2) 0.4808(16) 0.5597(15) 0.114(7) Uani 0.362(14) 1 d D U P A 1
 H17D H 1.058768 0.513703 0.532521 0.171 Uiso 0.362(14) 1 calc R U P A 1
 H17E H 1.079876 0.455162 0.553549 0.171 Uiso 0.362(14) 1 calc R U P A 1
 H17F H 1.067391 0.479571 0.589879 0.171 Uiso 0.362(14) 1 calc R U P A 1
 C89 C 0.1096(19) 1.2179(9) 0.0469(8) 0.159(7) Uani 0.599(10) 1 d D U P B 1
 H89A H 0.078698 1.250006 0.025538 0.238 Uiso 0.599(10) 1 calc R U P B 1
 H89B H 0.063639 1.190848 0.052032 0.238 Uiso 0.599(10) 1 calc R U P B 1
 H89C H 0.173922 1.213936 0.031819 0.238 Uiso 0.599(10) 1 calc R U P B 1
 C179 C 0.9722(14) 0.2829(7) 0.7770(7) 0.140(6) Uani 0.789(12) 1 d D U P D 1
 H17G H 0.940846 0.276827 0.752140 0.211 Uiso 0.789(12) 1 calc R U P D 1
 H17H H 1.030829 0.260767 0.789234 0.211 Uiso 0.789(12) 1 calc R U P D 1
 H17I H 0.994260 0.317676 0.762706 0.211 Uiso 0.789(12) 1 calc R U P D 1
 Sn2A Sn 0.6350(11) 0.3596(4) 0.8097(5) 0.0513(18) Uani 0.211(12) 1 d D U P D
 2
 C53A C 0.754(3) 0.311(3) 0.8442(17) 0.082(5) Uani 0.211(12) 1 d D U P D 2
 H53C H 0.776305 0.317592 0.871076 0.099 Uiso 0.211(12) 1 calc R U P D 2
 H53D H 0.731059 0.276499 0.858129 0.099 Uiso 0.211(12) 1 calc R U P D 2
 C39A C 0.844(3) 0.320(2) 0.8073(14) 0.090(4) Uani 0.211(12) 1 d D U P D 2
 H39C H 0.860492 0.355810 0.790007 0.108 Uiso 0.211(12) 1 calc R U P D 2
 H39D H 0.824401 0.309270 0.782948 0.108 Uiso 0.211(12) 1 calc R U P D 2
 C81A C 0.937(3) 0.289(2) 0.8345(17) 0.103(6) Uani 0.211(12) 1 d D U P D 2
 H81C H 0.938040 0.257508 0.832684 0.123 Uiso 0.211(12) 1 calc R U P D 2
 H81D H 0.998852 0.307949 0.816188 0.123 Uiso 0.211(12) 1 calc R U P D 2
 C181 C 0.947(3) 0.2772(9) 0.8882(17) 0.157(15) Uani 0.211(12) 1 d D U P D 2
 H18A H 0.885682 0.287622 0.900151 0.235 Uiso 0.211(12) 1 d R U P D 2
 H18B H 1.005772 0.294992 0.890901 0.235 Uiso 0.211(12) 1 d R U P D 2
 H18C H 0.957332 0.241212 0.907741 0.235 Uiso 0.211(12) 1 d R U P D 2
 Sn9A Sn 0.3931(5) 1.1106(2) 0.1246(2) 0.0864(16) Uani 0.401(10) 1 d D U P B
 2
 C182 C 0.256(2) 1.1471(13) 0.1336(9) 0.085(5) Uani 0.401(10) 1 d D U P B 2
 H18J H 0.208888 1.121782 0.157216 0.101 Uiso 0.401(10) 1 calc R U P B 2
 H18K H 0.273340 1.170097 0.146916 0.101 Uiso 0.401(10) 1 calc R U P B 2
 C87A C 0.2061(15) 1.1758(8) 0.0862(9) 0.103(4) Uani 0.401(10) 1 d D U P B 2
 H87C H 0.211463 1.156275 0.067684 0.123 Uiso 0.401(10) 1 calc R U P B 2
 H87D H 0.133115 1.179426 0.093066 0.123 Uiso 0.401(10) 1 calc R U P B 2
 C89A C 0.222(3) 1.2447(13) 0.0025(8) 0.178(11) Uani 0.401(10) 1 d D U P B 2
 H89D H 0.280371 1.262764 -0.018770 0.267 Uiso 0.401(10) 1 d R U P B 2
 H89E H 0.163822 1.267224 -0.004280 0.267 Uiso 0.401(10) 1 d R U P B 2
 H89F H 0.205762 1.216554 -0.003410 0.267 Uiso 0.401(10) 1 d R U P B 2
 C11A C 0.248(2) 1.2249(8) 0.0560(9) 0.116(5) Uani 0.401(10) 1 d D U P B 2
 H11J H 0.322890 1.223325 0.058415 0.140 Uiso 0.401(10) 1 calc R U P B 2
 H11K H 0.221504 1.248271 0.068210 0.140 Uiso 0.401(10) 1 calc R U P B 2
 Sn Sn 0.5705(18) 1.1316(4) 0.1893(4) 0.077(2) Uani 0.24(2) 1 d . U P B 2
 Sn5A Sn 0.463140 0.37920(17) 0.875870 0.0521(15) Uani 0.144(2) 1 d D U P D 2
 C184 C 0.397(5) 0.3159(17) 0.870(2) 0.088(5) Uani 0.144(2) 1 d D U P D 2
 H18D H 0.416713 0.319916 0.837029 0.105 Uiso 0.144(2) 1 calc R U P D 2
 H18E H 0.431161 0.285433 0.893395 0.105 Uiso 0.144(2) 1 calc R U P D 2
 C1C C 0.284(4) 0.3049(11) 0.8774(18) 0.093(4) Uani 0.144(2) 1 d D U P D 2
 H1CA H 0.251600 0.311069 0.846900 0.112 Uiso 0.144(2) 1 calc R U P D 2
 H1CB H 0.246897 0.323311 0.892924 0.112 Uiso 0.144(2) 1 calc R U P D 2
 C1D C 0.295(7) 0.2488(11) 0.912447 0.105(5) Uani 0.144(2) 1 d D U P D 2
 H1DA H 0.360545 0.242786 0.928403 0.126 Uiso 0.144(2) 1 calc R U P D 2
 H1DB H 0.240027 0.238464 0.938118 0.126 Uiso 0.144(2) 1 calc R U P D 2
 C1E C 0.290040 0.2174(8) 0.884840 0.144(16) Uani 0.144(2) 1 d D U P D 2
 H1EA H 0.237920 0.192046 0.902130 0.216 Uiso 0.144(2) 1 d R U P D 2
 H1EB H 0.355310 0.200976 0.885210 0.216 Uiso 0.144(2) 1 d R U P D 2
 H1EC H 0.271280 0.237846 0.851090 0.216 Uiso 0.144(2) 1 d R U P D 2
 Sn8A Sn 0.4290(7) 1.0094(4) 0.2315(3) 0.0500(17) Uani 0.48(6) 1 d D U P B 2
 C14A C 0.2935(5) 1.0010(3) 0.2780(3) 0.0487(16) Uani 1 1 d D U . . .
 H14M H 0.255601 0.970684 0.284276 0.058 Uiso 0.52(6) 1 calc R U P B 1
 H14N H 0.316163 0.996746 0.309766 0.058 Uiso 0.52(6) 1 calc R U P B 1
 H14O H 0.256997 0.970783 0.282859 0.058 Uiso 0.48(6) 1 calc R U P B 2
 H14P H 0.314743 0.995788 0.310298 0.058 Uiso 0.48(6) 1 calc R U P B 2
 C15A C 0.2206(6) 1.0451(3) 0.2584(3) 0.0584(18) Uani 1 1 d D U . . .
 H15N H 0.187380 1.046184 0.229880 0.070 Uiso 1 1 calc R U . . .
 H15O H 0.259018 1.076389 0.247332 0.070 Uiso 1 1 calc R U . . .
 C185 C 0.1387(6) 1.0415(3) 0.2972(3) 0.062(2) Uani 1 1 d D U . . .
 H18L H 0.171267 1.042859 0.324751 0.075 Uiso 1 1 calc R U . . .
 H18M H 0.102963 1.009280 0.309866 0.075 Uiso 1 1 calc R U . . .
 C1F C 0.0617(6) 1.0847(3) 0.2753(4) 0.074(2) Uani 1 1 d D U . . .
 H1FA H 0.030114 1.083607 0.247782 0.111 Uiso 1 1 calc R U . . .
 H1FB H 0.096755 1.116601 0.263939 0.111 Uiso 1 1 calc R U . . .
 H1FC H 0.009301 1.081451 0.300170 0.111 Uiso 1 1 calc R U . . .
 C19A C 0.9275(18) 0.6422(9) 0.7645(7) 0.058(3) Uani 0.306(10) 1 d D U P A 2
 H19C H 0.885137 0.672735 0.750185 0.070 Uiso 0.306(10) 1 calc R U P A 2
 H19D H 0.968638 0.640531 0.737641 0.070 Uiso 0.306(10) 1 calc R U P A 2
 C186 C 0.859(4) 0.5975(15) 0.7875(10) 0.058(4) Uani 0.306(10) 1 d D U P A 2
 H18F H 0.819431 0.598044 0.815360 0.069 Uiso 0.306(10) 1 calc R U P A 2
 H18G H 0.900287 0.566710 0.799932 0.069 Uiso 0.306(10) 1 calc R U P A 2
 Sn1A Sn 0.7571(13) 0.5973(7) 0.7360(6) 0.039(2) Uani 0.306(10) 1 d D U P A 2
 C77A C 0.9985(18) 0.6467(11) 0.7996(8) 0.073(5) Uani 0.306(10) 1 d D U P A 2
 H77C H 1.053364 0.621681 0.806289 0.088 Uiso 0.306(10) 1 calc R U P A 2
 H77D H 1.030160 0.680052 0.783293 0.088 Uiso 0.306(10) 1 calc R U P A 2
 C1G C 0.950(3) 0.6396(16) 0.8475(10) 0.099(8) Uani 0.306(10) 1 d D U P A 2
 H1GA H 0.913005 0.669951 0.842830 0.149 Uiso 0.306(10) 1 calc R U P A 2
 H1GB H 1.002537 0.632636 0.871042 0.149 Uiso 0.306(10) 1 calc R U P A 2
 H1GC H 0.902675 0.611522 0.859779 0.149 Uiso 0.306(10) 1 calc R U P A 2
 C187 C 0.960(2) 0.6620(9) 0.3431(12) 0.108(7) Uani 0.432(13) 1 d D U P C 2
 H18N H 0.909517 0.673150 0.318065 0.162 Uiso 0.432(13) 1 calc R U P C 2
 H18O H 0.934220 0.632907 0.372265 0.162 Uiso 0.432(13) 1 calc R U P C 2
 H18P H 1.022990 0.653043 0.330777 0.162 Uiso 0.432(13) 1 calc R U P C 2
 C1H C 0.9811(16) 0.7046(9) 0.3562(11) 0.079(4) Uani 0.432(13) 1 d D U P C 2
 H1HA H 1.009341 0.690747 0.388891 0.094 Uiso 0.432(13) 1 calc R U P C 2
 H1HB H 1.031008 0.728101 0.332247 0.094 Uiso 0.432(13) 1 calc R U P C 2
 C1I C 0.8812(19) 0.7316(8) 0.3554(11) 0.073(4) Uani 0.432(13) 1 d D U P C 2
 H1IA H 0.833799 0.708257 0.381152 0.088 Uiso 0.432(13) 1 calc R U P C 2
 H1IB H 0.850277 0.742095 0.323637 0.088 Uiso 0.432(13) 1 calc R U P C 2
 C1J C 0.8960(6) 0.7775(4) 0.3635(4) 0.068(2) Uani 1 1 d D U . . .
 H1JA H 0.942264 0.805403 0.343348 0.081 Uiso 1 1 calc R U . C 1
 H1JB H 0.927813 0.756946 0.394954 0.081 Uiso 1 1 calc R U . C 1
 Sn7A Sn 0.7684(6) 0.8151(3) 0.3764(3) 0.0420(10) Uani 0.432(13) 1 d D U P C
 2
 C83A C 0.566(3) 0.4404(9) 0.5571(9) 0.079(11) Uani 0.321(17) 1 d . . P F 2
 H83D H 0.524294 0.410881 0.576308 0.118 Uiso 0.321(17) 1 calc R U P F 2
 H83E H 0.634047 0.430020 0.551075 0.118 Uiso 0.321(17) 1 calc R U P F 2
 H83F H 0.534941 0.460985 0.526020 0.118 Uiso 0.321(17) 1 calc R U P F 2
 C42A C 0.932425 0.5459(6) 0.5879(5) 0.061(3) Uani 0.638(14) 1 d D U P A 2
 H42C H 0.866061 0.540503 0.577614 0.073 Uiso 0.638(14) 1 calc R U P A 2
 H42D H 0.969339 0.571103 0.558609 0.073 Uiso 0.638(14) 1 calc R U P A 2
 C188 C 0.9924(14) 0.4970(5) 0.6070(5) 0.074(3) Uani 0.638(14) 1 d D U P A 2
 H18H H 1.061072 0.503001 0.614695 0.088 Uiso 0.638(14) 1 calc R U P A 2
 H18I H 0.958633 0.472495 0.637748 0.088 Uiso 0.638(14) 1 calc R U P A 2
 C1K C 1.0026(16) 0.4747(7) 0.5716(6) 0.093(4) Uani 0.638(14) 1 d D U P A 2
 H1KA H 1.035767 0.498850 0.540504 0.112 Uiso 0.638(14) 1 calc R U P A 2
 H1KB H 0.934720 0.466940 0.564732 0.112 Uiso 0.638(14) 1 calc R U P A 2
 C1L C 1.0674(18) 0.4263(6) 0.5948(8) 0.132(7) Uani 0.638(14) 1 d D U P A 2
 H1LA H 1.077593 0.412516 0.571665 0.198 Uiso 0.638(14) 1 calc R U P A 2
 H1LB H 1.032160 0.401778 0.624524 0.198 Uiso 0.638(14) 1 calc R U P A 2
 H1LC H 1.133351 0.433960 0.602890 0.198 Uiso 0.638(14) 1 calc R U P A 2
 Sn13 Sn 0.9065(5) 0.5752(3) 0.6371(3) 0.0483(13) Uani 0.638(14) 1 d D U P A
 2
 C55A C 0.8121(12) 0.8963(8) 0.2144(7) 0.053(4) Uani 0.557(10) 1 d D U P E 2
 H55C H 0.774112 0.891981 0.189803 0.064 Uiso 0.557(10) 1 calc R U P E 2
 H55D H 0.848557 0.928375 0.197157 0.064 Uiso 0.557(10) 1 calc R U P E 2
 C21A C 0.8894(10) 0.8561(5) 0.2329(5) 0.064(3) Uani 0.557(10) 1 d D U P E 2
 H21C H 0.853693 0.823750 0.250082 0.076 Uiso 0.557(10) 1 calc R U P E 2
 H21D H 0.928501 0.860303 0.257233 0.076 Uiso 0.557(10) 1 calc R U P E 2
 C41A C 0.9661(13) 0.8531(6) 0.1940(5) 0.071(3) Uani 0.557(10) 1 d D U P E 2
 H41C H 1.033712 0.846462 0.208208 0.085 Uiso 0.557(10) 1 calc R U P E 2
 H41D H 0.947944 0.823217 0.190650 0.085 Uiso 0.557(10) 1 calc R U P E 2
 C14 C 0.9782(13) 0.8938(6) 0.1451(5) 0.071(4) Uani 0.557(10) 1 d D U P E 2
 H14Q H 0.913140 0.900731 0.129268 0.106 Uiso 0.557(10) 1 calc R U P E 2
 H14R H 1.028665 0.884561 0.126280 0.106 Uiso 0.557(10) 1 calc R U P E 2
 H14S H 1.000870 0.923654 0.146748 0.106 Uiso 0.557(10) 1 calc R U P E 2

loop_
  _atom_site_aniso_label
  _atom_site_aniso_U_11
  _atom_site_aniso_U_22
  _atom_site_aniso_U_33
  _atom_site_aniso_U_23
  _atom_site_aniso_U_13
  _atom_site_aniso_U_12
 Sn1 0.0361(8) 0.0346(15) 0.0295(7) -0.0165(8) 0.0000(6) -0.0069(8)
 Sn4 0.0466(3) 0.0463(3) 0.0296(2) -0.01614(19) -0.00085(18) -0.0124(2)
 Sn6 0.0324(2) 0.0537(3) 0.0364(2) -0.0195(2) 0.00406(18) 0.0038(2)
 Sn8 0.023(2) 0.0469(16) 0.0323(14) -0.0229(14) 0.0021(9) 0.0000(10)
 Sn10 0.034(2) 0.0282(13) 0.0282(17) -0.0124(10) 0.0026(13) -0.0034(10)
 Sn12 0.0445(3) 0.0442(3) 0.0382(2) -0.0159(2) 0.0066(2) -0.0058(2)
 Sn3 0.0355(3) 0.0735(4) 0.0418(3) -0.0263(3) 0.0043(2) -0.0026(2)
 Sn7 0.0301(14) 0.0507(19) 0.0399(7) -0.0196(12) 0.0019(10) 0.0003(12)
 Sn2 0.0473(10) 0.0429(5) 0.0331(6) -0.0146(4) -0.0019(6) -0.0071(6)
 Sn9 0.0354(8) 0.0391(8) 0.0347(8) -0.0192(6) 0.0046(5) 0.0008(5)
 Sn5 0.0527(5) 0.0490(4) 0.0280(3) -0.0148(3) 0.0007(2) -0.0144(3)
 Sn11 0.0419(10) 0.0427(8) 0.0459(6) -0.0216(5) 0.0068(5) -0.0026(6)
 Ti1 0.0382(6) 0.0454(7) 0.0360(6) -0.0174(5) 0.0041(5) -0.0068(5)
 Ti4 0.0341(6) 0.0534(7) 0.0378(6) -0.0219(6) 0.0062(5) -0.0012(5)
 Ti6 0.0406(7) 0.0485(7) 0.0373(6) -0.0212(6) -0.0005(5) 0.0081(5)
 Ti8 0.0345(6) 0.0476(7) 0.0396(6) -0.0205(5) 0.0006(5) 0.0041(5)
 Ti10 0.0455(7) 0.0461(7) 0.0307(6) -0.0184(5) -0.0007(5) -0.0066(5)
 Ti5 0.0487(7) 0.0498(7) 0.0339(6) -0.0218(6) 0.0072(5) -0.0134(6)
 Ti3 0.0503(7) 0.0445(7) 0.0348(6) -0.0191(5) -0.0006(5) -0.0067(6)
 Ti7 0.0517(7) 0.0448(7) 0.0327(6) -0.0172(5) -0.0048(5) -0.0087(6)
 Ti2 0.0441(7) 0.0541(8) 0.0404(7) -0.0211(6) 0.0103(5) -0.0011(6)
 Ti9 0.0431(7) 0.0551(8) 0.0444(7) -0.0236(6) 0.0059(6) -0.0041(6)
 O1 0.036(2) 0.044(3) 0.032(2) -0.0165(19) 0.0027(18) -0.0082(19)
 O4 0.032(2) 0.048(3) 0.037(2) -0.018(2) 0.0006(18) 0.0039(19)
 O6 0.050(3) 0.048(3) 0.032(2) -0.020(2) 0.0006(19) -0.015(2)
 O8 0.040(2) 0.046(3) 0.034(2) -0.018(2) 0.0002(19) 0.000(2)
 O10 0.042(3) 0.045(3) 0.036(2) -0.020(2) 0.0030(19) 0.003(2)
 O12 0.050(3) 0.047(3) 0.029(2) -0.018(2) 0.0012(19) -0.008(2)
 O14 0.044(3) 0.041(3) 0.037(2) -0.015(2) -0.001(2) -0.005(2)
 O16 0.041(3) 0.049(3) 0.037(2) -0.024(2) 0.0008(19) 0.007(2)
 O18 0.046(3) 0.051(3) 0.043(3) -0.024(2) -0.010(2) 0.011(2)
 O20 0.056(3) 0.044(3) 0.033(2) -0.015(2) -0.004(2) -0.009(2)
 O22 0.048(3) 0.046(3) 0.035(2) -0.023(2) 0.003(2) -0.009(2)
 O24 0.047(3) 0.049(3) 0.037(2) -0.022(2) 0.003(2) -0.003(2)
 O26 0.040(3) 0.049(3) 0.038(2) -0.023(2) 0.0011(19) 0.000(2)
 O28 0.049(3) 0.049(3) 0.035(2) -0.014(2) 0.007(2) -0.002(2)
 O30 0.042(3) 0.055(3) 0.045(3) -0.022(2) 0.003(2) -0.009(2)
 O32 0.059(3) 0.047(3) 0.032(2) -0.019(2) -0.007(2) -0.006(2)
 O34 0.033(2) 0.062(3) 0.036(2) -0.017(2) -0.0026(19) 0.002(2)
 O36 0.056(3) 0.058(3) 0.034(2) -0.021(2) 0.002(2) -0.018(2)
 O38 0.037(3) 0.054(3) 0.045(3) -0.025(2) 0.002(2) 0.000(2)
 O40 0.033(2) 0.049(3) 0.044(3) -0.022(2) 0.0039(19) -0.002(2)
 O42 0.039(3) 0.054(3) 0.037(2) -0.023(2) 0.0018(19) -0.006(2)
 O44 0.061(3) 0.057(3) 0.034(2) -0.023(2) -0.002(2) -0.009(2)
 O46 0.035(2) 0.048(3) 0.039(2) -0.022(2) 0.0044(19) 0.001(2)
 O48 0.039(3) 0.062(3) 0.047(3) -0.027(2) 0.005(2) -0.008(2)
 O50 0.044(3) 0.060(3) 0.043(3) -0.019(2) 0.004(2) -0.002(2)
 O52 0.055(3) 0.046(3) 0.041(3) -0.021(2) 0.003(2) 0.003(2)
 O54 0.051(3) 0.049(3) 0.046(3) -0.020(2) -0.003(2) 0.002(2)
 O56 0.057(3) 0.048(3) 0.036(2) -0.018(2) 0.006(2) -0.008(2)
 O58 0.040(3) 0.055(3) 0.043(3) -0.022(2) 0.005(2) -0.003(2)
 O60 0.040(3) 0.063(3) 0.043(3) -0.029(2) 0.009(2) -0.002(2)
 O62 0.043(3) 0.049(3) 0.056(3) -0.024(2) 0.010(2) -0.006(2)
 O64 0.090(4) 0.046(3) 0.035(3) -0.012(2) -0.013(3) -0.007(3)
 O66 0.050(3) 0.054(3) 0.039(3) -0.021(2) 0.003(2) 0.005(2)
 O68 0.059(3) 0.056(3) 0.038(3) -0.025(2) 0.000(2) -0.011(2)
 O70 0.042(3) 0.045(3) 0.051(3) -0.020(2) -0.003(2) 0.002(2)
 O72 0.052(3) 0.051(3) 0.039(2) -0.021(2) 0.004(2) 0.008(2)
 O9 0.064(3) 0.051(3) 0.055(3) -0.030(3) -0.015(3) 0.011(3)
 O37 0.055(3) 0.050(3) 0.045(3) -0.023(2) 0.011(2) -0.007(2)
 O19 0.064(3) 0.052(3) 0.042(3) -0.024(2) 0.002(2) -0.008(3)
 O39 0.059(3) 0.056(3) 0.051(3) -0.031(3) 0.002(2) -0.003(3)
 O5 0.035(2) 0.054(3) 0.044(3) -0.019(2) 0.001(2) 0.005(2)
 O41 0.044(3) 0.064(3) 0.053(3) -0.025(3) 0.009(2) -0.009(3)
 O21 0.047(3) 0.082(4) 0.037(3) -0.021(3) 0.003(2) 0.001(3)
 O43 0.062(3) 0.053(3) 0.039(3) -0.016(2) -0.013(2) -0.005(2)
 O11 0.037(3) 0.081(4) 0.041(3) -0.024(3) 0.001(2) -0.002(2)
 O45 0.067(4) 0.053(3) 0.038(3) -0.019(2) -0.001(2) -0.011(3)
 O23 0.047(3) 0.064(3) 0.058(3) -0.023(3) 0.012(2) -0.011(3)
 O47 0.065(4) 0.051(3) 0.051(3) -0.016(2) -0.001(3) -0.001(3)
 O3 0.054(3) 0.059(3) 0.047(3) -0.028(2) 0.016(2) -0.016(2)
 O49 0.076(4) 0.075(4) 0.047(3) -0.028(3) 0.003(3) 0.019(3)
 O25 0.081(4) 0.048(3) 0.043(3) -0.017(2) 0.015(3) -0.008(3)
 O51 0.076(4) 0.048(3) 0.050(3) -0.020(2) -0.016(3) -0.009(3)
 O13 0.059(3) 0.059(3) 0.048(3) -0.022(3) 0.006(2) -0.002(3)
 O53 0.052(3) 0.068(4) 0.053(3) -0.027(3) 0.020(2) -0.012(3)
 O27 0.049(3) 0.056(3) 0.042(3) -0.023(2) 0.006(2) -0.003(2)
 O55 0.050(3) 0.070(4) 0.065(3) -0.028(3) -0.002(3) -0.009(3)
 O7 0.040(3) 0.082(4) 0.054(3) -0.031(3) 0.001(2) 0.001(3)
 N1 0.052(4) 0.048(3) 0.033(3) -0.013(3) -0.003(3) -0.006(3)
 O57 0.078(4) 0.101(5) 0.037(3) -0.031(3) 0.005(3) -0.038(3)
 N4 0.043(3) 0.044(3) 0.039(3) -0.022(3) 0.002(2) -0.002(2)
 O29 0.089(4) 0.054(3) 0.055(3) -0.028(3) 0.009(3) 0.001(3)
 O59 0.069(4) 0.068(4) 0.050(3) -0.004(3) 0.014(3) 0.020(3)
 N6 0.048(3) 0.050(4) 0.033(3) -0.016(3) 0.001(2) -0.005(3)
 N8 0.038(3) 0.060(4) 0.038(3) -0.019(3) -0.001(2) 0.002(3)
 O15 0.074(4) 0.067(4) 0.062(3) -0.037(3) 0.010(3) 0.002(3)
 N10 0.056(4) 0.055(4) 0.037(3) -0.024(3) -0.001(3) -0.015(3)
 O61 0.092(5) 0.059(4) 0.059(3) -0.019(3) -0.017(3) -0.018(3)
 N12 0.051(4) 0.054(4) 0.036(3) -0.018(3) 0.008(3) 0.008(3)
 N14 0.047(3) 0.047(3) 0.044(3) -0.021(3) 0.004(3) -0.002(3)
 N16 0.062(4) 0.048(4) 0.058(4) -0.028(3) 0.004(3) -0.002(3)
 N2 0.040(3) 0.051(3) 0.037(3) -0.019(3) 0.005(2) -0.002(3)
 N9 0.050(3) 0.045(3) 0.035(3) -0.018(3) 0.002(3) 0.009(3)
 N5 0.032(3) 0.057(4) 0.040(3) -0.021(3) 0.002(2) 0.002(3)
 O31 0.100(5) 0.071(4) 0.081(4) -0.049(4) 0.024(4) -0.013(4)
 O63 0.047(3) 0.069(4) 0.085(4) -0.035(3) 0.014(3) -0.002(3)
 N11 0.062(4) 0.043(3) 0.048(3) -0.023(3) -0.005(3) -0.006(3)
 O2 0.059(4) 0.082(4) 0.048(3) -0.018(3) 0.005(3) 0.013(3)
 N3 0.038(3) 0.069(4) 0.050(4) -0.028(3) -0.001(3) -0.001(3)
 N13 0.055(4) 0.057(4) 0.032(3) -0.021(3) 0.004(3) -0.015(3)
 N7 0.069(4) 0.051(4) 0.033(3) -0.018(3) -0.001(3) -0.016(3)
 O65 0.084(5) 0.090(5) 0.068(4) -0.035(4) -0.011(3) -0.006(4)
 O33 0.126(6) 0.053(4) 0.081(5) -0.026(3) -0.012(4) 0.001(4)
 N15 0.065(4) 0.047(4) 0.041(3) -0.018(3) 0.010(3) 0.001(3)
 C1 0.043(4) 0.068(5) 0.031(3) -0.016(3) -0.001(3) 0.006(4)
 O67 0.076(4) 0.079(5) 0.078(4) -0.030(4) 0.020(3) -0.017(4)
 C4 0.052(4) 0.053(4) 0.043(4) -0.027(3) -0.003(3) 0.011(3)
 C6 0.055(4) 0.042(4) 0.049(4) -0.028(3) 0.000(3) 0.001(3)
 C8 0.039(4) 0.054(4) 0.044(4) -0.020(3) 0.002(3) 0.006(3)
 C10 0.047(4) 0.045(4) 0.049(4) -0.027(3) 0.003(3) -0.005(3)
 C12 0.043(4) 0.044(4) 0.042(4) -0.020(3) 0.002(3) 0.005(3)
 C16 0.039(4) 0.067(5) 0.044(4) -0.036(4) 0.010(3) -0.021(3)
 C18 0.049(4) 0.057(5) 0.044(4) -0.012(4) 0.004(3) -0.020(4)
 O17 0.071(4) 0.159(7) 0.051(4) -0.041(4) 0.002(3) -0.035(4)
 O69 0.110(6) 0.109(6) 0.058(4) -0.050(4) -0.014(4) -0.007(5)
 C20 0.040(4) 0.046(4) 0.061(5) -0.026(4) 0.013(3) -0.006(3)
 C22 0.063(5) 0.050(4) 0.032(3) -0.013(3) 0.000(3) 0.003(4)
 C24 0.055(4) 0.048(4) 0.036(4) -0.015(3) -0.002(3) 0.018(3)
 C26 0.041(4) 0.057(4) 0.037(4) -0.007(3) -0.004(3) -0.014(3)
 C28 0.050(4) 0.057(5) 0.040(4) -0.021(3) -0.001(3) 0.003(3)
 C30 0.047(4) 0.059(5) 0.042(4) -0.025(4) 0.009(3) -0.002(3)
 C32 0.060(5) 0.077(6) 0.037(4) -0.025(4) 0.011(3) -0.013(4)
 C34 0.046(4) 0.055(5) 0.051(4) -0.027(4) 0.002(3) 0.001(3)
 C36 0.079(6) 0.050(4) 0.041(4) -0.017(3) 0.008(4) 0.013(4)
 C38 0.041(4) 0.066(5) 0.038(4) -0.010(4) 0.002(3) 0.016(4)
 C40 0.037(4) 0.061(5) 0.053(4) -0.026(4) 0.006(3) 0.005(3)
 C42 0.083(7) 0.072(6) 0.058(6) -0.041(6) 0.019(6) -0.005(6)
 C44 0.049(4) 0.061(5) 0.052(4) -0.029(4) 0.009(3) -0.006(4)
 C46 0.045(4) 0.058(5) 0.044(4) -0.020(3) 0.002(3) 0.002(3)
 O35 0.176(8) 0.098(5) 0.095(6) -0.008(4) 0.043(5) 0.041(5)
 C48 0.057(5) 0.069(5) 0.053(4) -0.030(4) 0.017(4) -0.003(4)
 C50 0.048(4) 0.058(5) 0.044(4) -0.024(4) 0.007(3) 0.003(3)
 O71 0.155(8) 0.069(5) 0.074(5) -0.035(4) -0.004(5) 0.019(5)
 C52 0.060(5) 0.055(5) 0.035(4) -0.019(3) -0.005(3) 0.009(4)
 C54 0.037(4) 0.070(5) 0.050(4) -0.034(4) 0.008(3) -0.012(3)
 C56 0.043(4) 0.050(4) 0.051(4) -0.019(3) -0.002(3) 0.015(3)
 C58 0.068(5) 0.050(4) 0.032(4) -0.011(3) 0.013(3) 0.008(4)
 C60 0.049(4) 0.048(4) 0.032(3) -0.017(3) -0.006(3) -0.007(3)
 C62 0.052(5) 0.061(5) 0.042(4) -0.016(4) 0.005(3) 0.007(4)
 C64 0.036(4) 0.059(5) 0.050(4) -0.028(4) 0.002(3) 0.003(3)
 C66 0.065(5) 0.052(4) 0.051(4) -0.031(4) -0.008(4) 0.002(4)
 C68 0.070(6) 0.059(5) 0.036(4) -0.012(3) -0.013(4) -0.019(4)
 C70 0.048(4) 0.041(4) 0.050(4) -0.026(3) 0.000(3) -0.001(3)
 C72 0.050(4) 0.067(5) 0.045(4) -0.027(4) -0.007(3) 0.011(4)
 C74 0.066(5) 0.063(5) 0.032(3) -0.023(3) 0.004(3) -0.026(4)
 C76 0.070(5) 0.054(4) 0.025(3) -0.014(3) 0.003(3) -0.015(4)
 C78 0.052(4) 0.074(5) 0.032(3) -0.025(4) 0.002(3) -0.005(4)
 C80 0.071(6) 0.058(5) 0.032(4) -0.013(3) -0.007(3) -0.020(4)
 C82 0.069(5) 0.046(4) 0.030(3) -0.010(3) 0.003(3) 0.007(4)
 C84 0.070(5) 0.052(5) 0.051(4) -0.030(4) 0.013(4) -0.010(4)
 C86 0.085(6) 0.057(5) 0.039(4) -0.022(4) 0.002(4) -0.022(4)
 C88 0.052(4) 0.048(4) 0.042(4) -0.022(3) 0.009(3) 0.005(3)
 C90 0.043(4) 0.070(5) 0.043(4) -0.029(4) 0.008(3) -0.015(4)
 C92 0.073(5) 0.043(4) 0.028(3) -0.006(3) -0.008(3) -0.019(4)
 C94 0.043(4) 0.057(5) 0.046(4) -0.021(3) 0.005(3) 0.002(3)
 C96 0.043(4) 0.054(5) 0.049(4) -0.028(4) -0.005(3) 0.018(3)
 C98 0.058(5) 0.065(5) 0.044(4) -0.016(4) -0.004(4) -0.027(4)
 C100 0.042(4) 0.091(6) 0.045(4) -0.035(4) 0.011(3) -0.016(4)
 C102 0.042(4) 0.070(5) 0.066(5) -0.035(4) 0.006(4) -0.006(4)
 C104 0.046(4) 0.070(5) 0.057(5) -0.032(4) -0.001(4) 0.002(4)
 C106 0.034(4) 0.075(5) 0.050(4) -0.032(4) 0.001(3) -0.008(3)
 C108 0.041(4) 0.069(5) 0.058(5) -0.041(4) -0.008(3) 0.005(4)
 C110 0.049(4) 0.059(5) 0.060(5) -0.031(4) 0.004(4) -0.002(4)
 C112 0.086(6) 0.056(5) 0.040(4) -0.022(4) 0.003(4) -0.041(4)
 C114 0.064(6) 0.056(5) 0.041(5) -0.020(4) -0.008(5) -0.012(4)
 C116 0.085(7) 0.065(6) 0.060(5) -0.033(5) 0.001(5) 0.005(5)
 C118 0.070(5) 0.041(4) 0.043(4) -0.010(3) 0.014(4) 0.013(4)
 C120 0.044(4) 0.069(5) 0.060(5) -0.026(4) 0.003(4) -0.004(4)
 C122 0.029(3) 0.080(5) 0.047(4) -0.032(4) 0.003(3) -0.009(3)
 C124 0.078(6) 0.091(7) 0.042(4) -0.034(4) -0.015(4) 0.017(5)
 C126 0.072(5) 0.064(5) 0.032(4) -0.013(3) -0.002(3) -0.021(4)
 C130 0.063(5) 0.067(5) 0.044(4) -0.016(4) -0.005(4) -0.006(4)
 C132 0.052(4) 0.050(4) 0.039(4) -0.023(3) 0.005(3) -0.010(3)
 C134 0.052(4) 0.052(4) 0.050(4) -0.023(4) -0.004(3) 0.003(3)
 C136 0.048(5) 0.058(5) 0.066(5) -0.020(4) 0.002(4) 0.000(4)
 C138 0.085(6) 0.065(5) 0.045(4) -0.026(4) 0.015(4) 0.000(5)
 C140 0.063(5) 0.054(5) 0.051(4) -0.022(4) 0.014(4) 0.006(4)
 C142 0.064(5) 0.062(5) 0.038(4) -0.014(4) -0.003(3) -0.023(4)
 C144 0.059(5) 0.055(5) 0.061(5) -0.033(4) -0.001(4) -0.007(4)
 C146 0.060(5) 0.060(5) 0.065(5) -0.038(4) 0.020(4) -0.011(4)
 C148 0.054(5) 0.054(5) 0.068(5) -0.038(4) 0.007(4) -0.011(4)
 C150 0.043(4) 0.078(6) 0.059(5) -0.037(4) 0.006(4) -0.010(4)
 C152 0.058(5) 0.066(5) 0.042(4) -0.031(4) 0.008(3) -0.005(4)
 C154 0.064(5) 0.057(5) 0.063(5) -0.038(4) 0.003(4) 0.003(4)
 C156 0.065(5) 0.054(5) 0.051(4) -0.028(4) -0.007(4) -0.007(4)
 C158 0.061(5) 0.089(7) 0.058(5) -0.035(5) 0.026(4) -0.021(5)
 C160 0.073(6) 0.055(5) 0.036(4) -0.013(3) 0.000(4) 0.009(4)
 C162 0.082(6) 0.054(5) 0.040(4) -0.010(4) 0.007(4) -0.009(4)
 C164 0.067(5) 0.039(4) 0.043(4) -0.023(3) -0.003(3) 0.003(3)
 C166 0.062(5) 0.046(4) 0.085(6) -0.032(4) 0.004(4) 0.003(4)
 C168 0.043(4) 0.056(5) 0.088(6) -0.041(5) -0.003(4) -0.005(4)
 C170 0.099(7) 0.066(5) 0.039(4) -0.028(4) -0.003(4) -0.006(5)
 C172 0.050(5) 0.066(6) 0.083(6) -0.044(5) 0.001(4) 0.008(4)
 C174 0.047(4) 0.072(5) 0.049(4) -0.029(4) 0.009(3) -0.018(4)
 C176 0.068(5) 0.055(5) 0.037(4) -0.011(3) 0.013(4) 0.000(4)
 C178 0.083(6) 0.050(5) 0.073(6) -0.035(4) -0.020(5) 0.006(4)
 C180 0.070(6) 0.085(6) 0.038(4) -0.017(4) -0.002(4) -0.010(5)
 C45 0.070(6) 0.060(5) 0.065(5) -0.036(4) 0.008(4) -0.002(4)
 C91 0.081(6) 0.076(6) 0.034(4) -0.017(4) 0.000(4) 0.001(5)
 C23 0.098(8) 0.071(6) 0.044(4) -0.025(4) -0.011(5) -0.021(5)
 C93 0.092(7) 0.051(5) 0.040(4) -0.013(4) 0.005(4) 0.008(5)
 C47 0.056(5) 0.094(7) 0.058(5) -0.044(5) -0.001(4) 0.000(5)
 C95 0.050(5) 0.072(6) 0.048(4) -0.004(4) -0.009(4) -0.010(4)
 C3 0.066(5) 0.051(5) 0.066(5) -0.026(4) 0.025(4) -0.007(4)
 C97 0.050(5) 0.079(6) 0.048(4) -0.019(4) 0.004(4) 0.025(4)
 C49 0.083(6) 0.062(5) 0.060(5) -0.037(4) -0.006(4) 0.007(5)
 C99 0.108(8) 0.064(6) 0.068(6) -0.031(5) -0.013(6) 0.024(6)
 C25 0.076(6) 0.073(6) 0.059(5) -0.031(5) -0.031(4) 0.028(5)
 C101 0.085(7) 0.066(7) 0.061(6) -0.037(5) 0.001(5) 0.022(6)
 C51 0.052(5) 0.077(6) 0.051(5) -0.016(4) 0.010(4) -0.002(4)
 C13 0.084(7) 0.088(7) 0.072(6) -0.047(5) 0.000(5) -0.008(5)
 C105 0.066(5) 0.063(5) 0.058(5) -0.032(4) 0.019(4) -0.012(4)
 C53 0.067(5) 0.066(5) 0.073(5) -0.025(4) -0.018(5) -0.005(5)
 C107 0.045(5) 0.092(7) 0.057(5) -0.019(5) 0.007(4) 0.022(5)
 C27 0.072(6) 0.070(6) 0.062(5) -0.036(4) -0.020(4) 0.006(5)
 C109 0.045(5) 0.102(8) 0.134(9) -0.087(7) 0.012(5) -0.006(5)
 C55 0.047(7) 0.052(6) 0.063(6) -0.023(5) 0.009(6) 0.009(6)
 C111 0.061(6) 0.107(8) 0.052(5) -0.039(5) 0.001(4) -0.033(5)
 C7 0.101(8) 0.073(7) 0.049(5) -0.016(5) 0.004(5) -0.027(6)
 C57 0.077(6) 0.070(6) 0.064(5) -0.016(5) -0.031(5) -0.014(5)
 C115 0.088(7) 0.062(6) 0.084(7) -0.026(5) -0.016(5) -0.021(5)
 C29 0.085(7) 0.069(6) 0.079(7) -0.025(5) 0.024(5) -0.008(5)
 C117 0.118(9) 0.062(6) 0.056(5) -0.028(5) -0.004(5) 0.021(6)
 C59 0.085(7) 0.081(7) 0.069(6) -0.048(5) 0.007(5) 0.010(5)
 C119 0.049(5) 0.089(7) 0.060(5) -0.017(5) 0.012(4) -0.003(5)
 C121 0.104(8) 0.092(8) 0.072(6) -0.046(6) -0.030(6) 0.044(7)
 C61 0.056(5) 0.112(8) 0.061(6) -0.032(6) -0.010(4) -0.013(5)
 C123 0.078(6) 0.075(6) 0.060(5) -0.035(5) 0.018(4) -0.007(5)
 C31 0.076(7) 0.102(8) 0.056(5) -0.021(5) -0.004(5) -0.031(6)
 C125 0.150(11) 0.065(6) 0.075(7) -0.037(5) 0.004(7) -0.005(7)
 C63 0.141(12) 0.095(8) 0.083(7) -0.049(7) -0.050(8) -0.002(8)
 C127 0.157(12) 0.054(6) 0.053(5) -0.015(5) 0.025(6) -0.016(7)
 C2 0.085(7) 0.092(7) 0.069(6) -0.045(5) -0.037(5) 0.022(6)
 C129 0.114(9) 0.086(7) 0.071(6) -0.050(6) -0.003(6) 0.025(6)
 C65 0.062(6) 0.139(10) 0.071(6) -0.040(7) -0.016(5) -0.033(6)
 C131 0.043(5) 0.087(7) 0.102(8) -0.058(6) -0.009(6) 0.010(5)
 C33 0.178(14) 0.080(8) 0.102(9) -0.055(7) 0.042(9) -0.008(8)
 C133 0.082(5) 0.061(4) 0.078(5) -0.024(4) 0.010(4) -0.007(4)
 C67 0.078(7) 0.113(9) 0.102(8) -0.073(7) 0.045(6) -0.025(6)
 C135 0.114(10) 0.098(9) 0.078(7) -0.031(6) -0.041(7) -0.034(7)
 C17 0.077(7) 0.126(10) 0.137(10) -0.090(9) 0.057(7) -0.030(7)
 C137 0.071(7) 0.124(10) 0.068(6) -0.032(6) -0.006(5) 0.017(6)
 C69 0.095(7) 0.072(6) 0.062(6) -0.021(5) 0.014(5) 0.002(5)
 C139 0.084(6) 0.079(5) 0.101(6) -0.046(5) 0.011(5) -0.019(4)
 C35 0.087(7) 0.100(8) 0.089(7) -0.061(6) 0.032(6) -0.009(6)
 C141 0.065(6) 0.103(8) 0.048(5) -0.027(5) -0.002(4) 0.004(5)
 C71 0.099(8) 0.081(7) 0.090(7) -0.057(6) 0.046(6) -0.017(6)
 C143 0.062(7) 0.117(10) 0.187(14) -0.112(10) 0.019(8) -0.015(6)
 C9 0.133(10) 0.072(7) 0.056(5) -0.016(5) 0.032(6) 0.021(7)
 C145 0.098(7) 0.080(6) 0.070(6) -0.041(5) 0.017(6) -0.005(6)
 C73 0.075(7) 0.116(9) 0.076(6) -0.061(6) 0.033(5) -0.019(6)
 C147 0.089(7) 0.095(6) 0.134(8) -0.058(6) 0.003(6) -0.024(5)
 C37 0.26(2) 0.135(12) 0.083(8) -0.075(9) 0.063(10) -0.088(13)
 C149 0.120(10) 0.080(8) 0.098(8) -0.039(7) 0.012(7) -0.001(7)
 C75 0.099(9) 0.097(9) 0.131(11) -0.057(8) 0.003(8) -0.013(7)
 C151 0.157(13) 0.295(18) 0.149(12) -0.166(13) -0.060(10) 0.049(13)
 C19 0.069(5) 0.061(5) 0.052(5) -0.027(4) -0.001(4) -0.014(4)
 C153 0.174(13) 0.088(8) 0.071(7) -0.036(6) -0.023(8) 0.004(8)
 C77 0.084(6) 0.071(5) 0.056(5) -0.026(5) -0.008(5) -0.020(5)
 C155 0.233(19) 0.180(15) 0.129(12) -0.118(12) 0.088(12) -0.117(15)
 C39 0.070(6) 0.091(6) 0.089(6) -0.023(5) -0.022(5) 0.005(5)
 C157 0.110(9) 0.094(8) 0.087(8) -0.033(7) 0.018(8) -0.005(9)
 C79 0.103(9) 0.116(10) 0.192(13) -0.070(9) 0.006(9) -0.023(8)
 C159 0.080(8) 0.081(8) 0.072(7) -0.029(6) -0.020(6) -0.020(7)
 C5 0.199(17) 0.118(11) 0.088(9) -0.042(8) 0.046(10) -0.056(11)
 C161 0.110(9) 0.089(8) 0.103(8) -0.030(7) -0.003(7) -0.022(7)
 C81 0.077(7) 0.098(6) 0.104(7) -0.035(6) -0.012(6) 0.000(6)
 C163 0.109(6) 0.080(5) 0.078(5) -0.013(5) -0.005(5) -0.045(5)
 C41 0.056(6) 0.065(6) 0.091(6) -0.020(5) 0.008(6) 0.015(6)
 C165 0.124(7) 0.087(6) 0.089(6) -0.010(5) -0.003(6) -0.040(6)
 C83 0.093(12) 0.105(12) 0.073(9) -0.059(9) 0.007(8) -0.015(9)
 C167 0.048(5) 0.085(7) 0.106(8) -0.062(6) -0.009(6) 0.014(6)
 C21 0.050(5) 0.057(5) 0.070(6) -0.025(4) 0.005(5) 0.010(5)
 C169 0.063(9) 0.072(9) 0.093(9) -0.033(8) -0.020(8) 0.020(8)
 C85 0.100(10) 0.244(19) 0.076(8) -0.070(10) 0.026(7) -0.070(11)
 C171 0.132(15) 0.162(18) 0.39(4) -0.16(2) -0.10(2) 0.012(13)
 C43 0.28(3) 0.132(14) 0.106(12) -0.033(10) 0.012(14) -0.051(15)
 C173 0.27(3) 0.21(2) 0.164(17) -0.124(17) 0.029(17) -0.081(19)
 C87 0.108(7) 0.077(7) 0.093(6) -0.018(5) 0.003(6) 0.027(6)
 C175 0.075(10) 0.113(12) 0.137(12) -0.073(10) -0.011(10) 0.012(9)
 C11 0.124(8) 0.083(7) 0.108(7) -0.010(6) 0.010(7) 0.028(7)
 C177 0.123(12) 0.101(10) 0.101(11) -0.034(10) 0.017(11) -0.005(11)
 C89 0.153(11) 0.120(11) 0.127(11) 0.007(10) 0.008(10) 0.009(10)
 C179 0.126(11) 0.111(10) 0.154(12) -0.033(10) -0.016(10) 0.001(9)
 Sn2A 0.062(5) 0.051(2) 0.049(3) -0.029(2) -0.007(3) -0.010(3)
 C53A 0.070(8) 0.079(7) 0.083(7) -0.022(7) -0.021(7) -0.003(7)
 C39A 0.074(7) 0.088(6) 0.092(7) -0.025(6) -0.017(6) -0.004(6)
 C81A 0.086(9) 0.100(9) 0.105(9) -0.030(8) -0.015(8) -0.007(8)
 C181 0.12(2) 0.14(2) 0.14(2) -0.01(2) 0.00(2) 0.00(2)
 Sn9A 0.119(4) 0.071(2) 0.0476(18) -0.0125(16) 0.012(2) 0.035(2)
 C182 0.098(8) 0.072(8) 0.074(7) -0.026(6) -0.001(7) 0.027(7)
 C87A 0.111(8) 0.081(7) 0.092(6) -0.021(6) 0.003(6) 0.026(6)
 C89A 0.168(16) 0.139(15) 0.158(15) -0.010(14) 0.007(15) 0.017(14)
 C11A 0.123(8) 0.087(8) 0.103(7) -0.016(7) 0.010(7) 0.029(7)
 Sn 0.085(5) 0.072(3) 0.051(2) -0.0118(19) 0.016(3) 0.026(3)
 Sn5A 0.043(3) 0.065(3) 0.057(2) -0.035(2) -0.0020(17) -0.0029(19)
 C184 0.104(8) 0.075(7) 0.066(7) -0.015(7) 0.000(7) -0.041(7)
 C1C 0.108(7) 0.078(6) 0.073(6) -0.016(6) -0.001(6) -0.039(6)
 C1D 0.115(8) 0.085(7) 0.084(7) -0.010(7) 0.001(7) -0.040(7)
 C1E 0.14(2) 0.12(2) 0.11(2) 0.00(2) 0.00(2) -0.03(2)
 Sn8A 0.059(3) 0.0405(16) 0.0392(15) -0.0107(14) 0.0137(17) 0.0062(14)
 C14A 0.046(4) 0.058(4) 0.045(4) -0.027(3) 0.005(3) 0.007(3)
 C15A 0.059(4) 0.065(4) 0.056(4) -0.033(3) 0.001(3) 0.004(3)
 C185 0.059(4) 0.072(5) 0.068(5) -0.043(4) 0.003(4) 0.000(4)
 C1F 0.067(6) 0.074(6) 0.091(6) -0.047(5) 0.006(5) 0.008(5)
 C19A 0.069(6) 0.061(6) 0.048(5) -0.026(5) -0.007(5) -0.015(5)
 C186 0.067(7) 0.057(6) 0.046(7) -0.019(6) -0.006(6) -0.013(6)
 Sn1A 0.043(2) 0.041(4) 0.040(2) -0.024(2) 0.0058(15) -0.007(2)
 C77A 0.075(8) 0.073(7) 0.063(7) -0.023(7) -0.005(7) -0.016(7)
 C1G 0.096(12) 0.097(12) 0.079(11) -0.016(12) -0.012(11) -0.019(11)
 C187 0.075(10) 0.108(12) 0.140(12) -0.056(10) -0.006(11) 0.013(10)
 C1H 0.050(6) 0.092(8) 0.106(8) -0.057(7) -0.001(7) 0.011(6)
 C1I 0.045(5) 0.089(7) 0.098(8) -0.054(6) -0.007(6) 0.011(6)
 C1J 0.039(4) 0.090(6) 0.087(6) -0.051(5) -0.012(4) 0.017(4)
 Sn7A 0.0317(15) 0.048(2) 0.0406(10) -0.0148(13) -0.0012(10) -0.0081(11)
 C83A 0.16(3) 0.036(14) 0.044(14) -0.021(11) -0.017(16) -0.006(16)
 C42A 0.078(6) 0.070(5) 0.050(5) -0.042(5) 0.017(5) -0.007(5)
 C188 0.095(7) 0.074(5) 0.065(5) -0.045(4) 0.014(6) -0.008(6)
 C1K 0.110(8) 0.090(6) 0.080(6) -0.041(5) 0.019(7) -0.007(7)
 C1L 0.154(14) 0.111(11) 0.120(12) -0.046(10) 0.029(11) 0.008(11)
 Sn13 0.0506(16) 0.054(3) 0.0385(14) -0.0197(15) 0.0037(10) 0.0002(13)
 C55A 0.047(6) 0.054(5) 0.055(6) -0.023(4) 0.009(5) 0.010(5)
 C21A 0.052(5) 0.063(5) 0.070(5) -0.027(4) 0.009(5) 0.009(5)
 C41A 0.050(6) 0.063(5) 0.086(6) -0.026(5) 0.026(5) 0.024(5)
 C14 0.066(8) 0.078(8) 0.077(8) -0.044(7) 0.009(7) 0.011(7)

_geom_special_details
;
 All esds (except the esd in the dihedral angle between two l.s. planes)
 are estimated using the full covariance matrix.  The cell esds are taken
 into account individually in the estimation of esds in distances, angles
 and torsion angles; correlations between esds in cell parameters are only
 used when they are defined by crystal symmetry.  An approximate (isotropic)
 treatment of cell esds is used for estimating esds involving l.s. planes.
;
loop_
  _geom_bond_atom_site_label_1
  _geom_bond_atom_site_label_2
  _geom_bond_distance
  _geom_bond_site_symmetry_2
  _geom_bond_publ_flag
 Sn1 O1 2.071(7) . ?
 Sn1 O8 2.067(9) . ?
 Sn1 O14 2.001(9) . ?
 Sn1 O22 2.188(9) . ?
 Sn1 O40 2.299(9) . ?
 Sn1 C114 2.142(12) . ?
 Sn4 O6 2.076(4) . ?
 Sn4 O12 2.072(4) . ?
 Sn4 O20 2.089(5) . ?
 Sn4 O36 2.262(5) . ?
 Sn4 O42 2.208(5) . ?
 Sn4 C60 2.132(6) . ?
 Sn6 O4 2.076(4) . ?
 Sn6 O16 2.171(5) . ?
 Sn6 O34 2.061(4) . ?
 Sn6 O58 2.073(5) . ?
 Sn6 O5 2.282(5) . ?
 Sn6 C55 2.14(2) . ?
 Sn6 C55A 2.118(14) . ?
 Sn8 O10 2.107(7) . ?
 Sn8 O26 2.075(6) . ?
 Sn8 O46 2.159(8) . ?
 Sn8 O52 2.139(10) . ?
 Sn8 O72 2.257(6) . ?
 Sn8 C14A 2.092(9) . ?
 Sn10 O8 2.059(12) . ?
 Sn10 O24 2.148(11) . ?
 Sn10 O28 2.287(12) . ?
 Sn10 O50 2.093(11) . ?
 Sn10 N14 2.188(13) . ?
 Sn10 C42 2.21(3) . ?
 Sn12 O8 2.096(4) . ?
 Sn12 O28 2.083(5) . ?
 Sn12 O40 2.187(4) . ?
 Sn12 O47 2.062(5) . ?
 Sn12 N6 2.218(6) . ?
 Sn12 C20 2.133(7) . ?
 Sn3 O34 2.024(5) . ?
 Sn3 O48 2.195(5) . ?
 Sn3 O21 2.199(6) . ?
 Sn3 O11 2.068(5) . ?
 Sn3 N3 2.252(6) . ?
 Sn3 C47 2.113(8) . ?
 Sn7 O34 2.204(8) . ?
 Sn7 O5 2.122(8) . ?
 Sn7 O21 2.193(9) . ?
 Sn7 O59 1.962(9) . ?
 Sn7 N8 2.208(8) . ?
 Sn7 C1J 2.140(10) . ?
 Sn2 O20 1.983(6) . ?
 Sn2 O32 2.222(6) . ?
 Sn2 O64 2.151(6) . ?
 Sn2 O51 2.043(6) . ?
 Sn2 N11 2.255(7) . ?
 Sn2 C53 2.122(13) . ?
 Sn9 O52 2.123(5) . ?
 Sn9 O72 2.175(6) . ?
 Sn9 O49 2.026(6) . ?
 Sn9 O25 2.134(6) . ?
 Sn9 N15 2.283(7) . ?
 Sn9 C101 2.108(17) . ?
 Sn5 O20 2.116(5) . ?
 Sn5 O36 2.167(5) . ?
 Sn5 O64 2.135(6) . ?
 Sn5 O57 2.021(5) . ?
 Sn5 N7 2.253(6) . ?
 Sn5 C112 2.100(8) . ?
 Sn11 O52 2.005(5) . ?
 Sn11 O37 2.245(6) . ?
 Sn11 O25 2.176(6) . ?
 Sn11 O29 2.012(7) . ?
 Sn11 N16 2.251(7) . ?
 Sn11 C133 2.157(10) . ?
 Ti1 O1 1.942(4) . ?
 Ti1 O22 2.043(5) . ?
 Ti1 O30 1.918(5) . ?
 Ti1 O42 1.853(5) . ?
 Ti1 O62 1.876(5) . ?
 Ti1 N4 2.238(6) . ?
 Ti4 O4 1.920(4) . ?
 Ti4 O26 1.956(5) . ?
 Ti4 O48 1.879(5) . ?
 Ti4 O60 1.885(5) . ?
 Ti4 O27 1.953(5) . ?
 Ti4 N2 2.237(6) . ?
 Ti6 O10 1.948(5) . ?
 Ti6 O16 1.860(5) . ?
 Ti6 O18 1.856(5) . ?
 Ti6 O46 2.004(4) . ?
 Ti6 O66 1.926(5) . ?
 Ti6 N9 2.260(6) . ?
 Ti8 O4 1.945(4) . ?
 Ti8 O16 2.030(4) . ?
 Ti8 O38 1.908(4) . ?
 Ti8 O46 1.858(4) . ?
 Ti8 O70 1.866(5) . ?
 Ti8 N5 2.224(6) . ?
 Ti10 O1 1.928(4) . ?
 Ti10 O12 1.965(4) . ?
 Ti10 O24 1.870(5) . ?
 Ti10 O44 1.878(5) . ?
 Ti10 O56 1.951(5) . ?
 Ti10 N1 2.226(6) . ?
 Ti5 O6 1.945(5) . ?
 Ti5 O22 1.857(4) . ?
 Ti5 O42 2.024(4) . ?
 Ti5 O68 1.926(5) . ?
 Ti5 O3 1.860(5) . ?
 Ti5 N13 2.260(6) . ?
 Ti3 O12 1.997(5) . ?
 Ti3 O14 2.025(4) . ?
 Ti3 O24 1.939(4) . ?
 Ti3 O32 1.951(4) . ?
 Ti3 O54 1.910(5) . ?
 Ti3 O19 1.906(5) . ?
 Ti7 O6 1.919(5) . ?
 Ti7 O14 1.945(4) . ?
 Ti7 O32 1.847(4) . ?
 Ti7 O43 1.884(5) . ?
 Ti7 O45 1.988(5) . ?
 Ti7 N10 2.232(6) . ?
 Ti2 O10 1.919(5) . ?
 Ti2 O58 1.933(5) . ?
 Ti2 O37 1.843(5) . ?
 Ti2 O13 1.994(5) . ?
 Ti2 O53 1.880(5) . ?
 Ti2 N12 2.220(6) . ?
 Ti9 O26 2.012(5) . ?
 Ti9 O48 1.926(5) . ?
 Ti9 O58 2.028(5) . ?
 Ti9 O37 1.942(5) . ?
 Ti9 O39 1.912(5) . ?
 Ti9 O41 1.905(5) . ?
 O1 Sn1A 2.126(14) . ?
 O8 Sn1A 2.105(19) . ?
 O8 Sn13 1.981(9) . ?
 O10 Sn8A 2.039(8) . ?
 O14 Sn1A 2.205(19) . ?
 O18 C28 1.337(8) . ?
 O20 Sn2A 2.313(16) . ?
 O20 Sn5A 1.879(4) . ?
 O22 Sn1A 2.11(2) . ?
 O24 Sn13 2.222(8) . ?
 O26 Sn8A 2.048(7) . ?
 O28 C69 1.470(10) . ?
 O28 Sn13 2.155(9) . ?
 O30 N1 1.382(7) . ?
 O32 Sn2A 2.091(13) . ?
 O34 Sn7A 1.987(10) . ?
 O36 N13 1.408(7) . ?
 O36 Sn5A 2.538(7) . ?
 O38 N2 1.378(7) . ?
 O40 N4 1.404(7) . ?
 O40 Sn1A 2.122(17) . ?
 O44 C80 1.338(9) . ?
 O46 Sn8A 2.260(11) . ?
 O50 C64 1.350(8) . ?
 O50 Sn13 2.053(8) . ?
 O52 Sn9A 2.039(8) . ?
 O52 Sn 2.20(2) . ?
 O52 Sn8A 2.017(12) . ?
 O54 N14 1.375(7) . ?
 O56 N6 1.383(7) . ?
 O60 C50 1.329(8) . ?
 O62 C34 1.352(9) . ?
 O64 C153 1.443(11) . ?
 O64 Sn2A 2.461(16) . ?
 O64 Sn5A 1.616(7) . ?
 O66 N12 1.380(8) . ?
 O68 N10 1.370(8) . ?
 O70 C30 1.339(9) . ?
 O72 N9 1.412(7) . ?
 O72 Sn9A 2.276(8) . ?
 O72 Sn8A 2.255(7) . ?
 O9 C134 1.361(9) . ?
 O9 C178 1.446(9) . ?
 O37 Sn 1.979(17) . ?
 O19 N11 1.382(8) . ?
 O39 N16 1.375(8) . ?
 O5 N5 1.413(7) . ?
 O5 Sn7A 2.300(10) . ?
 O41 N3 1.377(8) . ?
 O21 C141 1.429(9) . ?
 O21 Sn7A 1.918(10) . ?
 O43 C142 1.332(9) . ?
 O11 C122 1.335(8) . ?
 O45 N7 1.388(8) . ?
 O23 C40 1.390(9) . ?
 O23 C136 1.430(9) . ?
 O47 C160 1.330(10) . ?
 O3 C152 1.331(8) . ?
 O49 C58 1.317(9) . ?
 O49 Sn9A 2.119(8) . ?
 O25 C43 1.472(15) . ?
 O25 Sn9A 1.957(9) . ?
 O25 Sn 2.386(19) . ?
 O51 C66 1.324(9) . ?
 O51 Sn2A 2.155(14) . ?
 O13 N15 1.378(8) . ?
 O53 C62 1.342(9) . ?
 O27 N8 1.367(8) . ?
 O55 C44 1.368(10) . ?
 O55 C31 1.442(10) . ?
 O7 C106 1.368(9) . ?
 O7 C120 1.449(9) . ?
 N1 C26 1.292(9) . ?
 O57 C126 1.323(9) . ?
 O57 Sn5A 2.391(6) . ?
 N4 C16 1.266(9) . ?
 O29 C49 1.345(10) . ?
 O29 Sn 2.274(19) . ?
 O59 C93 1.321(11) . ?
 O59 Sn7A 2.212(10) . ?
 N6 C78 1.299(9) . ?
 N8 C1 1.297(9) . ?
 N8 Sn7A 2.259(10) . ?
 O15 C13 1.420(11) . ?
 O15 C105 1.371(10) . ?
 N10 C74 1.298(9) . ?
 O61 C156 1.366(9) . ?
 O61 C115 1.408(10) . ?
 N12 C24 1.297(9) . ?
 N14 C12 1.282(9) . ?
 N14 Sn13 2.291(9) . ?
 N16 C84 1.292(10) . ?
 N16 Sn 2.205(12) . ?
 N2 C94 1.283(8) . ?
 N9 C56 1.267(9) . ?
 N5 C96 1.259(9) . ?
 O31 C123 1.363(11) . ?
 O31 C33 1.445(12) . ?
 O63 C110 1.384(9) . ?
 O63 C29 1.439(11) . ?
 N11 C164 1.289(9) . ?
 N11 Sn2A 2.097(14) . ?
 O2 C176 1.366(10) . ?
 O2 C137 1.439(11) . ?
 N3 C90 1.284(9) . ?
 N13 C18 1.265(9) . ?
 N7 C92 1.288(9) . ?
 N7 Sn5A 2.087(7) . ?
 O65 C95 1.369(11) . ?
 O65 C149 1.435(13) . ?
 O33 C116 1.373(12) . ?
 O33 C125 1.388(11) . ?
 N15 C118 1.295(9) . ?
 N15 Sn9A 2.129(9) . ?
 C1 H1 0.9500 . ?
 C1 C22 1.440(11) . ?
 O67 C51 1.370(11) . ?
 O67 C75 1.405(13) . ?
 C4 H4 0.9500 . ?
 C4 C6 1.407(10) . ?
 C4 C108 1.358(11) . ?
 C6 C66 1.403(10) . ?
 C6 C164 1.439(10) . ?
 C8 C12 1.439(10) . ?
 C8 C46 1.411(10) . ?
 C8 C64 1.405(10) . ?
 C10 C16 1.462(10) . ?
 C10 C34 1.408(10) . ?
 C10 C148 1.399(10) . ?
 C12 H12 0.9500 . ?
 C16 H16 0.9500 . ?
 C18 H18 0.9500 . ?
 C18 C32 1.462(11) . ?
 O17 C180 1.369(11) . ?
 O17 C85 1.447(12) . ?
 O69 C23 1.354(12) . ?
 O69 C83 1.405(16) . ?
 O69 C83A 1.26(2) . ?
 C20 H20A 0.9900 . ?
 C20 H20B 0.9900 . ?
 C20 C109 1.508(11) . ?
 C22 C130 1.410(11) . ?
 C22 C93 1.391(11) . ?
 C24 H24 0.9500 . ?
 C24 C38 1.447(11) . ?
 C26 H26 0.9500 . ?
 C26 C68 1.461(11) . ?
 C28 C72 1.403(10) . ?
 C28 C134 1.412(10) . ?
 C30 C44 1.415(11) . ?
 C30 C88 1.415(10) . ?
 C32 C152 1.396(11) . ?
 C32 C158 1.410(10) . ?
 C34 C110 1.400(10) . ?
 C36 H36 0.9500 . ?
 C36 C82 1.405(10) . ?
 C36 C138 1.361(12) . ?
 C38 C62 1.391(11) . ?
 C38 C97 1.412(10) . ?
 C40 C64 1.407(11) . ?
 C40 C102 1.363(11) . ?
 C42 H42A 0.9900 . ?
 C42 H42B 0.9900 . ?
 C42 C145 1.50(4) . ?
 C44 C146 1.393(11) . ?
 C46 H46 0.9500 . ?
 C46 C104 1.355(11) . ?
 O35 C9 1.399(14) . ?
 O35 C151 1.009(10) . ?
 C48 C50 1.388(11) . ?
 C48 C94 1.441(11) . ?
 C48 C67 1.417(11) . ?
 C50 C105 1.411(11) . ?
 O71 C117 1.383(11) . ?
 O71 C5 1.390(14) . ?
 C52 C78 1.452(11) . ?
 C52 C124 1.405(11) . ?
 C52 C160 1.379(12) . ?
 C54 C90 1.431(11) . ?
 C54 C122 1.402(11) . ?
 C54 C174 1.416(10) . ?
 C56 H56 0.9500 . ?
 C56 C72 1.455(11) . ?
 C58 C82 1.415(11) . ?
 C58 C176 1.412(11) . ?
 C60 H60A 0.9900 . ?
 C60 H60B 0.9900 . ?
 C60 C132 1.533(9) . ?
 C62 C51 1.403(12) . ?
 C66 C156 1.426(11) . ?
 C68 C80 1.365(12) . ?
 C68 C57 1.406(11) . ?
 C70 H70A 0.9900 . ?
 C70 H70B 0.9900 . ?
 C70 C132 1.517(10) . ?
 C70 C168 1.530(10) . ?
 C72 C25 1.418(11) . ?
 C74 H74 0.9500 . ?
 C74 C98 1.432(12) . ?
 C76 C86 1.402(10) . ?
 C76 C92 1.441(11) . ?
 C76 C126 1.410(11) . ?
 C78 H78 0.9500 . ?
 C80 C23 1.422(12) . ?
 C82 C118 1.425(11) . ?
 C84 H84 0.9500 . ?
 C84 C154 1.431(11) . ?
 C86 H86 0.9500 . ?
 C86 C170 1.373(12) . ?
 C88 C96 1.436(11) . ?
 C88 C140 1.408(10) . ?
 C90 H90 0.9500 . ?
 C92 H92 0.9500 . ?
 C94 H94 0.9500 . ?
 C96 H96 0.9500 . ?
 C98 C142 1.400(12) . ?
 C98 C111 1.413(11) . ?
 C100 H100 0.9500 . ?
 C100 C150 1.399(11) . ?
 C100 C174 1.374(12) . ?
 C102 H102 0.9500 . ?
 C102 C104 1.415(11) . ?
 C104 H104 0.9500 . ?
 C106 C122 1.416(11) . ?
 C106 C150 1.385(10) . ?
 C108 H108 0.9500 . ?
 C108 C144 1.408(11) . ?
 C110 C172 1.383(11) . ?
 C112 H11A 0.9900 . ?
 C112 H11B 0.9900 . ?
 C112 C163 1.589(14) . ?
 C114 H11C 0.9900 . ?
 C114 H11D 0.9900 . ?
 C114 C19 1.48(2) . ?
 C116 C160 1.422(12) . ?
 C116 C99 1.351(13) . ?
 C118 H118 0.9500 . ?
 C120 H12D 0.9800 . ?
 C120 H12E 0.9800 . ?
 C120 H12F 0.9800 . ?
 C124 H124 0.9500 . ?
 C124 C121 1.394(13) . ?
 C126 C180 1.412(12) . ?
 C130 H130 0.9500 . ?
 C130 C7 1.370(13) . ?
 C132 H13A 0.9900 . ?
 C132 H13B 0.9900 . ?
 C134 C27 1.371(11) . ?
 C136 H13C 0.9800 . ?
 C136 H13D 0.9800 . ?
 C136 H13E 0.9800 . ?
 C138 H138 0.9500 . ?
 C138 C162 1.395(12) . ?
 C140 H140 0.9500 . ?
 C140 C3 1.381(12) . ?
 C142 C95 1.418(12) . ?
 C144 H144 0.9500 . ?
 C144 C156 1.358(11) . ?
 C146 H146 0.9500 . ?
 C146 C3 1.378(12) . ?
 C148 H148 0.9500 . ?
 C148 C166 1.382(11) . ?
 C150 H150 0.9500 . ?
 C152 C123 1.401(11) . ?
 C154 C45 1.399(11) . ?
 C154 C49 1.402(12) . ?
 C158 H158 0.9500 . ?
 C158 C73 1.364(13) . ?
 C162 H162 0.9500 . ?
 C162 C176 1.372(11) . ?
 C164 H164 0.9500 . ?
 C166 H166 0.9500 . ?
 C166 C172 1.376(12) . ?
 C168 H16A 0.9800 . ?
 C168 H16B 0.9800 . ?
 C168 H16C 0.9800 . ?
 C170 H170 0.9500 . ?
 C170 C91 1.362(13) . ?
 C172 H172 0.9500 . ?
 C174 H174 0.9500 . ?
 C178 H17J 0.9800 . ?
 C178 H17K 0.9800 . ?
 C178 H17L 0.9800 . ?
 C180 C91 1.382(12) . ?
 C45 H45 0.9500 . ?
 C45 C59 1.380(12) . ?
 C91 H91 0.9500 . ?
 C23 C63 1.383(15) . ?
 C93 C9 1.426(13) . ?
 C47 H47A 0.9900 . ?
 C47 H47B 0.9900 . ?
 C47 C37 1.518(15) . ?
 C95 C61 1.371(12) . ?
 C3 H3 0.9500 . ?
 C97 H97 0.9500 . ?
 C97 C107 1.381(13) . ?
 C49 C117 1.434(13) . ?
 C99 H99 0.9500 . ?
 C99 C121 1.367(15) . ?
 C25 H25 0.9500 . ?
 C25 C2 1.360(12) . ?
 C101 H10C 0.9900 . ?
 C101 H10D 0.9900 . ?
 C101 C87 1.62(3) . ?
 C51 C119 1.382(12) . ?
 C13 H13F 0.9800 . ?
 C13 H13G 0.9800 . ?
 C13 H13H 0.9800 . ?
 C105 C71 1.379(12) . ?
 C53 H53A 0.9900 . ?
 C53 H53B 0.9900 . ?
 C53 C39 1.51(2) . ?
 C107 H107 0.9500 . ?
 C107 C119 1.368(14) . ?
 C27 H27 0.9500 . ?
 C27 C2 1.396(12) . ?
 C109 H10A 0.9900 . ?
 C109 H10B 0.9900 . ?
 C109 C143 1.523(13) . ?
 C55 H55A 0.9900 . ?
 C55 H55B 0.9900 . ?
 C55 C21 1.49(3) . ?
 C111 H111 0.9500 . ?
 C111 C65 1.385(15) . ?
 C7 H7 0.9500 . ?
 C7 C127 1.379(15) . ?
 C57 H57 0.9500 . ?
 C57 C135 1.393(15) . ?
 C115 H11E 0.9800 . ?
 C115 H11F 0.9800 . ?
 C115 H11G 0.9800 . ?
 C29 H29A 0.9800 . ?
 C29 H29B 0.9800 . ?
 C29 H29C 0.9800 . ?
 C117 C129 1.375(14) . ?
 C59 H59 0.9500 . ?
 C59 C129 1.375(13) . ?
 C119 H119 0.9500 . ?
 C121 H121 0.9500 . ?
 C61 H61 0.9500 . ?
 C61 C65 1.370(15) . ?
 C123 C35 1.396(12) . ?
 C31 H31A 0.9800 . ?
 C31 H31B 0.9800 . ?
 C31 H31C 0.9800 . ?
 C125 H12A 0.9800 . ?
 C125 H12B 0.9800 . ?
 C125 H12C 0.9800 . ?
 C63 H63 0.9500 . ?
 C63 C135 1.335(17) . ?
 C127 H127 0.9500 . ?
 C127 C9 1.345(16) . ?
 C2 H2 0.9500 . ?
 C129 H129 0.9500 . ?
 C65 H65 0.9500 . ?
 C131 H13I 0.9900 . ?
 C131 H13J 0.9900 . ?
 C131 C167 1.54(2) . ?
 C131 C1J 1.54(2) . ?
 C33 H33A 0.9800 . ?
 C33 H33B 0.9800 . ?
 C33 H33C 0.9800 . ?
 C133 H13K 0.9900 . ?
 C133 H13L 0.9900 . ?
 C133 H13M 0.9900 . ?
 C133 H13N 0.9900 . ?
 C133 C139 1.492(14) . ?
 C133 Sn 1.951(19) . ?
 C67 H67 0.9500 . ?
 C67 C17 1.360(14) . ?
 C135 H135 0.9500 . ?
 C17 H17 0.9500 . ?
 C17 C71 1.373(14) . ?
 C137 H13O 0.9800 . ?
 C137 H13P 0.9800 . ?
 C137 H13Q 0.9800 . ?
 C69 H69A 0.9800 . ?
 C69 H69B 0.9800 . ?
 C69 H69C 0.9800 . ?
 C139 H13R 0.9900 . ?
 C139 H13S 0.9900 . ?
 C139 C147 1.549(14) . ?
 C35 H35 0.9500 . ?
 C35 C73 1.366(14) . ?
 C141 H14H 0.9800 . ?
 C141 H14I 0.9800 . ?
 C141 H14J 0.9800 . ?
 C71 H71 0.9500 . ?
 C143 H14A 0.9900 . ?
 C143 H14B 0.9900 . ?
 C143 C171 1.60(3) . ?
 C145 H14C 0.9900 . ?
 C145 H14D 0.9900 . ?
 C145 C157 1.62(4) . ?
 C73 H73 0.9500 . ?
 C147 H14K 0.9900 . ?
 C147 H14L 0.9900 . ?
 C147 C79 1.526(18) . ?
 C37 H37A 0.9900 . ?
 C37 H37B 0.9900 . ?
 C37 C155 1.515(16) . ?
 C149 H14E 0.9800 . ?
 C149 H14F 0.9800 . ?
 C149 H14G 0.9800 . ?
 C75 H75A 0.9800 . ?
 C75 H75B 0.9800 . ?
 C75 H75C 0.9800 . ?
 C151 H15I 0.9800 . ?
 C151 H15J 0.9800 . ?
 C151 H15K 0.9800 . ?
 C19 H19A 0.9900 . ?
 C19 H19B 0.9900 . ?
 C19 C77 1.543(17) . ?
 C153 H15A 0.9800 . ?
 C153 H15B 0.9800 . ?
 C153 H15C 0.9800 . ?
 C77 H77A 0.9900 . ?
 C77 H77B 0.9900 . ?
 C77 C159 1.53(2) . ?
 C155 H15L 0.9900 . ?
 C155 H15M 0.9900 . ?
 C155 C173 1.51(2) . ?
 C39 H39A 0.9900 . ?
 C39 H39B 0.9900 . ?
 C39 C81 1.605(19) . ?
 C157 H15D 0.9900 . ?
 C157 H15E 0.9900 . ?
 C157 C177 1.559(19) . ?
 C79 H79A 0.9800 . ?
 C79 H79B 0.9800 . ?
 C79 H79C 0.9800 . ?
 C159 H15F 0.9800 . ?
 C159 H15G 0.9800 . ?
 C159 H15H 0.9800 . ?
 C5 H5A 0.9800 . ?
 C5 H5B 0.9800 . ?
 C5 H5C 0.9800 . ?
 C161 H16D 0.9800 . ?
 C161 H16E 0.9800 . ?
 C161 H16F 0.9800 . ?
 C161 C165 1.546(19) . ?
 C81 H81A 0.9900 . ?
 C81 H81B 0.9900 . ?
 C81 C179 1.538(15) . ?
 C163 H16G 0.9900 . ?
 C163 H16H 0.9900 . ?
 C163 C165 1.547(18) . ?
 C41 H41A 0.9900 . ?
 C41 H41B 0.9900 . ?
 C41 C21 1.35(3) . ?
 C41 C169 1.297(17) . ?
 C165 H16I 0.9900 . ?
 C165 H16J 0.9900 . ?
 C83 H83A 0.9800 . ?
 C83 H83B 0.9800 . ?
 C83 H83C 0.9800 . ?
 C167 H16K 0.9900 . ?
 C167 H16L 0.9900 . ?
 C167 C175 1.545(16) . ?
 C21 H21A 0.9900 . ?
 C21 H21B 0.9900 . ?
 C169 H16M 0.9800 . ?
 C169 H16N 0.9800 . ?
 C169 H16O 0.9800 . ?
 C85 H85A 0.9800 . ?
 C85 H85B 0.9800 . ?
 C85 H85C 0.9800 . ?
 C171 H17A 0.9800 . ?
 C171 H17B 0.9800 . ?
 C171 H17C 0.9800 . ?
 C43 H43A 0.9800 . ?
 C43 H43B 0.9800 . ?
 C43 H43C 0.9800 . ?
 C173 H17M 0.9800 . ?
 C173 H17N 0.9800 . ?
 C173 H17O 0.9800 . ?
 C87 H87A 0.9900 . ?
 C87 H87B 0.9900 . ?
 C87 C11 1.48(3) . ?
 C175 H17P 0.9800 . ?
 C175 H17Q 0.9800 . ?
 C175 H17R 0.9800 . ?
 C11 H11H 0.9900 . ?
 C11 H11I 0.9900 . ?
 C11 C89 1.624(17) . ?
 C177 H17D 0.9800 . ?
 C177 H17E 0.9800 . ?
 C177 H17F 0.9800 . ?
 C89 H89A 0.9800 . ?
 C89 H89B 0.9800 . ?
 C89 H89C 0.9800 . ?
 C179 H17G 0.9800 . ?
 C179 H17H 0.9800 . ?
 C179 H17I 0.9800 . ?
 Sn2A C53A 2.09(2) . ?
 C53A H53C 0.9900 . ?
 C53A H53D 0.9900 . ?
 C53A C39A 1.54(2) . ?
 C39A H39C 0.9900 . ?
 C39A H39D 0.9900 . ?
 C39A C81A 1.557(18) . ?
 C81A H81C 0.9900 . ?
 C81A H81D 0.9900 . ?
 C81A C181 1.539(19) . ?
 C181 H18A 0.9802 . ?
 C181 H18B 0.9798 . ?
 C181 H18C 0.9800 . ?
 Sn9A C182 2.16(2) . ?
 C182 H18J 0.9900 . ?
 C182 H18K 0.9900 . ?
 C182 C87A 1.499(19) . ?
 C87A H87C 0.9900 . ?
 C87A H87D 0.9900 . ?
 C87A C11A 1.451(18) . ?
 C89A H89D 0.9799 . ?
 C89A H89E 0.9805 . ?
 C89A H89F 0.9798 . ?
 C89A C11A 1.532(9) . ?
 C11A H11J 0.9900 . ?
 C11A H11K 0.9900 . ?
 Sn5A C184 2.209(18) . ?
 C184 H18D 0.9900 . ?
 C184 H18E 0.9900 . ?
 C184 C1C 1.52(2) . ?
 C1C H1CA 0.9900 . ?
 C1C H1CB 0.9900 . ?
 C1C C1D 1.544(19) . ?
 C1D H1DA 0.9900 . ?
 C1D H1DB 0.9900 . ?
 C1D C1E 1.543(19) . ?
 C1E H1EA 0.9799 . ?
 C1E H1EB 0.9799 . ?
 C1E H1EC 0.9798 . ?
 Sn8A C14A 2.183(10) . ?
 C14A H14M 0.9900 . ?
 C14A H14N 0.9900 . ?
 C14A H14O 0.9900 . ?
 C14A H14P 0.9900 . ?
 C14A C15A 1.521(9) . ?
 C15A H15N 0.9900 . ?
 C15A H15O 0.9900 . ?
 C15A C185 1.542(9) . ?
 C185 H18L 0.9900 . ?
 C185 H18M 0.9900 . ?
 C185 C1F 1.545(10) . ?
 C1F H1FA 0.9800 . ?
 C1F H1FB 0.9800 . ?
 C1F H1FC 0.9800 . ?
 C19A H19C 0.9900 . ?
 C19A H19D 0.9900 . ?
 C19A C186 1.506(14) . ?
 C19A C77A 1.522(13) . ?
 C186 H18F 0.9900 . ?
 C186 H18G 0.9900 . ?
 C186 Sn1A 2.135(18) . ?
 C77A H77C 0.9900 . ?
 C77A H77D 0.9900 . ?
 C77A C1G 1.507(14) . ?
 C1G H1GA 0.9800 . ?
 C1G H1GB 0.9800 . ?
 C1G H1GC 0.9800 . ?
 C187 H18N 0.9800 . ?
 C187 H18O 0.9800 . ?
 C187 H18P 0.9800 . ?
 C187 C1H 1.546(17) . ?
 C1H H1HA 0.9900 . ?
 C1H H1HB 0.9900 . ?
 C1H C1I 1.528(18) . ?
 C1I H1IA 0.9900 . ?
 C1I H1IB 0.9900 . ?
 C1I C1J 1.536(18) . ?
 C1J H1JA 0.9900 . ?
 C1J H1JB 0.9900 . ?
 C1J Sn7A 2.128(9) . ?
 C83A H83D 0.9800 . ?
 C83A H83E 0.9800 . ?
 C83A H83F 0.9800 . ?
 C42A H42C 0.9900 . ?
 C42A H42D 0.9900 . ?
 C42A C188 1.530(15) . ?
 C42A Sn13 2.090(14) . ?
 C188 H18H 0.9900 . ?
 C188 H18I 0.9900 . ?
 C188 C1K 1.526(16) . ?
 C1K H1KA 0.9900 . ?
 C1K H1KB 0.9900 . ?
 C1K C1L 1.555(17) . ?
 C1L H1LA 0.9800 . ?
 C1L H1LB 0.9800 . ?
 C1L H1LC 0.9800 . ?
 C55A H55C 0.9900 . ?
 C55A H55D 0.9900 . ?
 C55A C21A 1.483(15) . ?
 C21A H21C 0.9900 . ?
 C21A H21D 0.9900 . ?
 C21A C41A 1.564(13) . ?
 C41A H41C 0.9900 . ?
 C41A H41D 0.9900 . ?
 C41A C14 1.453(15) . ?
 C14 H14Q 0.9800 . ?
 C14 H14R 0.9800 . ?
 C14 H14S 0.9800 . ?

loop_
  _geom_angle_atom_site_label_1
  _geom_angle_atom_site_label_2
  _geom_angle_atom_site_label_3
  _geom_angle
  _geom_angle_site_symmetry_1
  _geom_angle_site_symmetry_3
  _geom_angle_publ_flag
 O1 Sn1 O22 73.7(3) . . ?
 O1 Sn1 O40 76.2(3) . . ?
 O1 Sn1 C114 166.5(8) . . ?
 O8 Sn1 O1 86.2(3) . . ?
 O8 Sn1 O22 150.6(4) . . ?
 O8 Sn1 O40 73.3(3) . . ?
 O8 Sn1 C114 96.6(6) . . ?
 O14 Sn1 O1 92.1(3) . . ?
 O14 Sn1 O8 100.1(4) . . ?
 O14 Sn1 O22 101.9(3) . . ?
 O14 Sn1 O40 166.7(4) . . ?
 O14 Sn1 C114 100.3(6) . . ?
 O22 Sn1 O40 81.0(3) . . ?
 C114 Sn1 O22 98.4(7) . . ?
 C114 Sn1 O40 92.0(6) . . ?
 O6 Sn4 O20 86.31(18) . . ?
 O6 Sn4 O36 77.17(17) . . ?
 O6 Sn4 O42 73.54(17) . . ?
 O6 Sn4 C60 168.1(2) . . ?
 O12 Sn4 O6 89.78(17) . . ?
 O12 Sn4 O20 98.93(18) . . ?
 O12 Sn4 O36 165.48(18) . . ?
 O12 Sn4 O42 99.21(17) . . ?
 O12 Sn4 C60 97.8(2) . . ?
 O20 Sn4 O36 74.21(19) . . ?
 O20 Sn4 O42 152.70(16) . . ?
 O20 Sn4 C60 101.4(2) . . ?
 O42 Sn4 O36 83.33(17) . . ?
 C60 Sn4 O36 96.1(2) . . ?
 C60 Sn4 O42 96.2(2) . . ?
 O4 Sn6 O16 73.94(16) . . ?
 O4 Sn6 O5 76.50(17) . . ?
 O4 Sn6 C55 173.7(8) . . ?
 O4 Sn6 C55A 164.8(6) . . ?
 O16 Sn6 O5 82.74(17) . . ?
 O34 Sn6 O4 86.77(17) . . ?
 O34 Sn6 O16 152.85(18) . . ?
 O34 Sn6 O58 98.10(19) . . ?
 O34 Sn6 O5 74.15(18) . . ?
 O34 Sn6 C55 94.0(8) . . ?
 O34 Sn6 C55A 104.0(5) . . ?
 O58 Sn6 O4 90.27(17) . . ?
 O58 Sn6 O16 100.85(18) . . ?
 O58 Sn6 O5 164.86(17) . . ?
 O58 Sn6 C55 95.8(8) . . ?
 O58 Sn6 C55A 98.7(6) . . ?
 C55 Sn6 O16 103.2(8) . . ?
 C55 Sn6 O5 97.6(8) . . ?
 C55A Sn6 O16 92.2(6) . . ?
 C55A Sn6 O5 95.8(6) . . ?
 O10 Sn8 O46 73.5(2) . . ?
 O10 Sn8 O52 84.2(4) . . ?
 O10 Sn8 O72 76.5(2) . . ?
 O26 Sn8 O10 88.8(3) . . ?
 O26 Sn8 O46 101.5(3) . . ?
 O26 Sn8 O52 95.8(3) . . ?
 O26 Sn8 O72 162.4(5) . . ?
 O26 Sn8 C14A 98.2(3) . . ?
 O46 Sn8 O72 83.7(2) . . ?
 O52 Sn8 O46 151.3(3) . . ?
 O52 Sn8 O72 73.5(3) . . ?
 C14A Sn8 O10 170.3(4) . . ?
 C14A Sn8 O46 98.3(4) . . ?
 C14A Sn8 O52 101.7(3) . . ?
 C14A Sn8 O72 97.7(3) . . ?
 O8 Sn10 O24 82.1(4) . . ?
 O8 Sn10 O28 71.4(4) . . ?
 O8 Sn10 O50 90.9(5) . . ?
 O8 Sn10 N14 91.8(5) . . ?
 O8 Sn10 C42 158.9(9) . . ?
 O24 Sn10 O28 115.1(5) . . ?
 O24 Sn10 N14 78.0(4) . . ?
 O24 Sn10 C42 93.5(9) . . ?
 O50 Sn10 O24 156.8(6) . . ?
 O50 Sn10 O28 83.0(4) . . ?
 O50 Sn10 N14 80.2(4) . . ?
 O50 Sn10 C42 100.5(9) . . ?
 N14 Sn10 O28 156.0(6) . . ?
 N14 Sn10 C42 107.6(8) . . ?
 C42 Sn10 O28 92.2(9) . . ?
 O8 Sn12 O40 75.15(17) . . ?
 O8 Sn12 N6 92.9(2) . . ?
 O8 Sn12 C20 99.8(2) . . ?
 O28 Sn12 O8 74.97(17) . . ?
 O28 Sn12 O40 147.97(17) . . ?
 O28 Sn12 N6 80.4(2) . . ?
 O28 Sn12 C20 98.0(2) . . ?
 O40 Sn12 N6 89.79(18) . . ?
 O47 Sn12 O8 166.14(19) . . ?
 O47 Sn12 O28 114.54(19) . . ?
 O47 Sn12 O40 93.17(19) . . ?
 O47 Sn12 N6 79.4(2) . . ?
 O47 Sn12 C20 89.1(3) . . ?
 C20 Sn12 O40 98.2(2) . . ?
 C20 Sn12 N6 166.4(3) . . ?
 O34 Sn3 O48 82.33(18) . . ?
 O34 Sn3 O21 74.16(19) . . ?
 O34 Sn3 O11 92.89(19) . . ?
 O34 Sn3 N3 91.5(2) . . ?
 O34 Sn3 C47 162.8(3) . . ?
 O48 Sn3 O21 117.64(18) . . ?
 O48 Sn3 N3 76.4(2) . . ?
 O21 Sn3 N3 157.4(2) . . ?
 O11 Sn3 O48 154.61(18) . . ?
 O11 Sn3 O21 84.5(2) . . ?
 O11 Sn3 N3 78.8(2) . . ?
 O11 Sn3 C47 98.7(3) . . ?
 C47 Sn3 O48 92.3(3) . . ?
 C47 Sn3 O21 94.2(3) . . ?
 C47 Sn3 N3 103.1(3) . . ?
 O34 Sn7 N8 89.9(3) . . ?
 O5 Sn7 O34 74.7(3) . . ?
 O5 Sn7 O21 143.7(4) . . ?
 O5 Sn7 N8 90.9(3) . . ?
 O5 Sn7 C1J 99.6(4) . . ?
 O21 Sn7 O34 70.9(3) . . ?
 O21 Sn7 N8 78.2(3) . . ?
 O59 Sn7 O34 172.3(4) . . ?
 O59 Sn7 O5 103.9(4) . . ?
 O59 Sn7 O21 108.7(4) . . ?
 O59 Sn7 N8 82.5(3) . . ?
 O59 Sn7 C1J 91.1(4) . . ?
 C1J Sn7 O34 96.6(4) . . ?
 C1J Sn7 O21 95.2(4) . . ?
 C1J Sn7 N8 168.7(5) . . ?
 O20 Sn2 O32 82.1(2) . . ?
 O20 Sn2 O64 75.9(2) . . ?
 O20 Sn2 O51 99.4(3) . . ?
 O20 Sn2 N11 90.4(2) . . ?
 O20 Sn2 C53 161.3(7) . . ?
 O32 Sn2 N11 75.4(2) . . ?
 O64 Sn2 O32 117.4(2) . . ?
 O64 Sn2 N11 159.0(3) . . ?
 O51 Sn2 O32 154.5(2) . . ?
 O51 Sn2 O64 87.4(2) . . ?
 O51 Sn2 N11 79.1(2) . . ?
 O51 Sn2 C53 96.1(7) . . ?
 C53 Sn2 O32 88.4(6) . . ?
 C53 Sn2 O64 94.6(4) . . ?
 C53 Sn2 N11 102.7(5) . . ?
 O52 Sn9 O72 75.5(2) . . ?
 O52 Sn9 O25 74.1(2) . . ?
 O52 Sn9 N15 89.6(2) . . ?
 O72 Sn9 N15 86.7(2) . . ?
 O49 Sn9 O52 166.6(3) . . ?
 O49 Sn9 O72 95.2(2) . . ?
 O49 Sn9 O25 111.3(3) . . ?
 O49 Sn9 N15 80.1(2) . . ?
 O49 Sn9 C101 91.1(7) . . ?
 O25 Sn9 O72 145.4(2) . . ?
 O25 Sn9 N15 77.0(2) . . ?
 C101 Sn9 O52 100.2(6) . . ?
 C101 Sn9 O72 101.6(7) . . ?
 C101 Sn9 O25 99.7(8) . . ?
 C101 Sn9 N15 168.4(6) . . ?
 O20 Sn5 O36 75.68(18) . . ?
 O20 Sn5 O64 73.55(19) . . ?
 O20 Sn5 N7 91.34(19) . . ?
 O36 Sn5 N7 87.8(2) . . ?
 O64 Sn5 O36 145.85(19) . . ?
 O64 Sn5 N7 78.5(2) . . ?
 O57 Sn5 O20 168.6(2) . . ?
 O57 Sn5 O36 95.7(2) . . ?
 O57 Sn5 O64 112.4(2) . . ?
 O57 Sn5 N7 80.7(2) . . ?
 O57 Sn5 C112 89.3(3) . . ?
 C112 Sn5 O20 99.9(3) . . ?
 C112 Sn5 O36 103.4(3) . . ?
 C112 Sn5 O64 96.2(3) . . ?
 C112 Sn5 N7 165.7(3) . . ?
 O52 Sn11 O37 81.1(2) . . ?
 O52 Sn11 O25 75.6(2) . . ?
 O52 Sn11 O29 100.5(3) . . ?
 O52 Sn11 N16 90.3(2) . . ?
 O52 Sn11 C133 157.9(3) . . ?
 O37 Sn11 N16 75.1(2) . . ?
 O25 Sn11 O37 117.1(2) . . ?
 O25 Sn11 N16 158.8(3) . . ?
 O29 Sn11 O37 155.2(2) . . ?
 O29 Sn11 O25 86.9(3) . . ?
 O29 Sn11 N16 80.1(2) . . ?
 O29 Sn11 C133 98.1(3) . . ?
 C133 Sn11 O37 87.1(3) . . ?
 C133 Sn11 O25 93.5(3) . . ?
 C133 Sn11 N16 104.7(3) . . ?
 O1 Ti1 O22 79.81(18) . . ?
 O1 Ti1 N4 79.93(19) . . ?
 O22 Ti1 N4 77.73(19) . . ?
 O30 Ti1 O1 84.61(19) . . ?
 O30 Ti1 O22 163.6(2) . . ?
 O30 Ti1 N4 104.8(2) . . ?
 O42 Ti1 O1 99.57(19) . . ?
 O42 Ti1 O22 80.21(19) . . ?
 O42 Ti1 O30 97.4(2) . . ?
 O42 Ti1 O62 103.0(2) . . ?
 O42 Ti1 N4 157.7(2) . . ?
 O62 Ti1 O1 157.44(19) . . ?
 O62 Ti1 O22 104.6(2) . . ?
 O62 Ti1 O30 91.8(2) . . ?
 O62 Ti1 N4 79.5(2) . . ?
 O4 Ti4 O26 86.90(18) . . ?
 O4 Ti4 O27 88.5(2) . . ?
 O4 Ti4 N2 79.2(2) . . ?
 O26 Ti4 N2 101.4(2) . . ?
 O48 Ti4 O4 99.2(2) . . ?
 O48 Ti4 O26 83.0(2) . . ?
 O48 Ti4 O60 101.7(2) . . ?
 O48 Ti4 O27 87.4(2) . . ?
 O48 Ti4 N2 175.2(2) . . ?
 O60 Ti4 O4 159.0(2) . . ?
 O60 Ti4 O26 93.2(2) . . ?
 O60 Ti4 O27 94.9(2) . . ?
 O60 Ti4 N2 80.2(2) . . ?
 O27 Ti4 O26 168.5(2) . . ?
 O27 Ti4 N2 88.1(2) . . ?
 O10 Ti6 O46 80.47(18) . . ?
 O10 Ti6 N9 79.2(2) . . ?
 O16 Ti6 O10 100.5(2) . . ?
 O16 Ti6 O46 80.81(18) . . ?
 O16 Ti6 O66 97.1(2) . . ?
 O16 Ti6 N9 159.1(2) . . ?
 O18 Ti6 O10 156.1(2) . . ?
 O18 Ti6 O16 103.3(2) . . ?
 O18 Ti6 O46 105.3(2) . . ?
 O18 Ti6 O66 90.5(2) . . ?
 O18 Ti6 N9 79.4(2) . . ?
 O46 Ti6 N9 78.54(19) . . ?
 O66 Ti6 O10 84.5(2) . . ?
 O66 Ti6 O46 164.2(2) . . ?
 O66 Ti6 N9 103.6(2) . . ?
 O4 Ti8 O16 79.99(18) . . ?
 O4 Ti8 N5 79.5(2) . . ?
 O16 Ti8 N5 80.61(19) . . ?
 O38 Ti8 O4 84.58(19) . . ?
 O38 Ti8 O16 164.04(19) . . ?
 O38 Ti8 N5 100.6(2) . . ?
 O46 Ti8 O4 99.25(19) . . ?
 O46 Ti8 O16 80.19(18) . . ?
 O46 Ti8 O38 98.47(19) . . ?
 O46 Ti8 O70 103.1(2) . . ?
 O46 Ti8 N5 160.67(19) . . ?
 O70 Ti8 O4 157.65(19) . . ?
 O70 Ti8 O16 104.43(19) . . ?
 O70 Ti8 O38 91.4(2) . . ?
 O70 Ti8 N5 79.6(2) . . ?
 O1 Ti10 O12 86.21(18) . . ?
 O1 Ti10 O56 88.43(19) . . ?
 O1 Ti10 N1 79.8(2) . . ?
 O12 Ti10 N1 98.5(2) . . ?
 O24 Ti10 O1 98.81(19) . . ?
 O24 Ti10 O12 83.0(2) . . ?
 O24 Ti10 O44 101.1(2) . . ?
 O24 Ti10 O56 89.6(2) . . ?
 O24 Ti10 N1 177.9(2) . . ?
 O44 Ti10 O1 159.9(2) . . ?
 O44 Ti10 O12 94.1(2) . . ?
 O44 Ti10 O56 93.8(2) . . ?
 O44 Ti10 N1 80.3(2) . . ?
 O56 Ti10 O12 170.1(2) . . ?
 O56 Ti10 N1 88.7(2) . . ?
 O6 Ti5 O42 80.54(19) . . ?
 O6 Ti5 N13 79.4(2) . . ?
 O22 Ti5 O6 100.09(19) . . ?
 O22 Ti5 O42 80.60(18) . . ?
 O22 Ti5 O68 96.6(2) . . ?
 O22 Ti5 O3 103.6(2) . . ?
 O22 Ti5 N13 159.2(2) . . ?
 O42 Ti5 N13 78.80(19) . . ?
 O68 Ti5 O6 84.9(2) . . ?
 O68 Ti5 O42 164.4(2) . . ?
 O68 Ti5 N13 104.1(2) . . ?
 O3 Ti5 O6 156.2(2) . . ?
 O3 Ti5 O42 105.1(2) . . ?
 O3 Ti5 O68 90.6(2) . . ?
 O3 Ti5 N13 79.1(2) . . ?
 O12 Ti3 O14 88.08(18) . . ?
 O24 Ti3 O12 80.45(19) . . ?
 O24 Ti3 O14 92.18(18) . . ?
 O24 Ti3 O32 169.2(2) . . ?
 O32 Ti3 O12 92.8(2) . . ?
 O32 Ti3 O14 79.13(18) . . ?
 O54 Ti3 O12 165.88(19) . . ?
 O54 Ti3 O14 90.4(2) . . ?
 O54 Ti3 O24 85.6(2) . . ?
 O54 Ti3 O32 100.7(2) . . ?
 O19 Ti3 O12 90.8(2) . . ?
 O19 Ti3 O14 165.15(19) . . ?
 O19 Ti3 O24 102.24(19) . . ?
 O19 Ti3 O32 86.1(2) . . ?
 O19 Ti3 O54 94.1(2) . . ?
 O6 Ti7 O14 87.50(19) . . ?
 O6 Ti7 O45 87.6(2) . . ?
 O6 Ti7 N10 80.0(2) . . ?
 O14 Ti7 O45 171.2(2) . . ?
 O14 Ti7 N10 101.1(2) . . ?
 O32 Ti7 O6 98.8(2) . . ?
 O32 Ti7 O14 83.78(19) . . ?
 O32 Ti7 O43 101.4(2) . . ?
 O32 Ti7 O45 89.7(2) . . ?
 O32 Ti7 N10 174.9(2) . . ?
 O43 Ti7 O6 159.8(2) . . ?
 O43 Ti7 O14 94.1(2) . . ?
 O43 Ti7 O45 93.0(2) . . ?
 O43 Ti7 N10 80.0(2) . . ?
 O45 Ti7 N10 85.2(2) . . ?
 O10 Ti2 O58 87.7(2) . . ?
 O10 Ti2 O13 87.2(2) . . ?
 O10 Ti2 N12 80.2(2) . . ?
 O58 Ti2 O13 170.5(2) . . ?
 O58 Ti2 N12 100.8(2) . . ?
 O37 Ti2 O10 99.1(2) . . ?
 O37 Ti2 O58 83.9(2) . . ?
 O37 Ti2 O13 89.0(2) . . ?
 O37 Ti2 O53 100.9(2) . . ?
 O37 Ti2 N12 175.2(2) . . ?
 O13 Ti2 N12 86.2(2) . . ?
 O53 Ti2 O10 160.0(2) . . ?
 O53 Ti2 O58 94.1(2) . . ?
 O53 Ti2 O13 93.4(2) . . ?
 O53 Ti2 N12 79.8(2) . . ?
 O26 Ti9 O58 88.21(19) . . ?
 O48 Ti9 O26 80.35(19) . . ?
 O48 Ti9 O58 92.7(2) . . ?
 O48 Ti9 O37 169.0(2) . . ?
 O37 Ti9 O26 92.2(2) . . ?
 O37 Ti9 O58 78.9(2) . . ?
 O39 Ti9 O26 90.4(2) . . ?
 O39 Ti9 O48 101.8(2) . . ?
 O39 Ti9 O58 165.0(2) . . ?
 O39 Ti9 O37 86.2(2) . . ?
 O41 Ti9 O26 166.3(2) . . ?
 O41 Ti9 O48 86.1(2) . . ?
 O41 Ti9 O58 90.6(2) . . ?
 O41 Ti9 O37 101.0(2) . . ?
 O41 Ti9 O39 94.2(2) . . ?
 Ti1 O1 Sn1 105.2(3) . . ?
 Ti1 O1 Sn1A 101.2(6) . . ?
 Ti10 O1 Sn1 123.6(3) . . ?
 Ti10 O1 Ti1 128.1(2) . . ?
 Ti10 O1 Sn1A 128.6(6) . . ?
 Ti4 O4 Sn6 125.0(2) . . ?
 Ti4 O4 Ti8 128.5(2) . . ?
 Ti8 O4 Sn6 103.89(19) . . ?
 Ti5 O6 Sn4 104.3(2) . . ?
 Ti7 O6 Sn4 124.9(2) . . ?
 Ti7 O6 Ti5 127.6(2) . . ?
 Sn1 O8 Sn12 111.0(3) . . ?
 Sn10 O8 Sn1 132.1(4) . . ?
 Sn10 O8 Sn12 110.5(4) . . ?
 Sn12 O8 Sn1A 106.0(5) . . ?
 Sn13 O8 Sn12 107.3(3) . . ?
 Sn13 O8 Sn1A 141.3(6) . . ?
 Ti6 O10 Sn8 102.8(3) . . ?
 Ti6 O10 Sn8A 106.2(4) . . ?
 Ti2 O10 Sn8 126.2(3) . . ?
 Ti2 O10 Ti6 127.6(2) . . ?
 Ti2 O10 Sn8A 123.3(4) . . ?
 Ti10 O12 Sn4 131.0(2) . . ?
 Ti10 O12 Ti3 95.60(19) . . ?
 Ti3 O12 Sn4 127.7(2) . . ?
 Sn1 O14 Ti3 127.4(3) . . ?
 Ti3 O14 Sn1A 129.4(4) . . ?
 Ti7 O14 Sn1 130.4(3) . . ?
 Ti7 O14 Ti3 95.46(19) . . ?
 Ti7 O14 Sn1A 128.5(5) . . ?
 Ti6 O16 Sn6 128.7(2) . . ?
 Ti6 O16 Ti8 97.44(19) . . ?
 Ti8 O16 Sn6 97.83(17) . . ?
 C28 O18 Ti6 142.8(5) . . ?
 Sn4 O20 Sn5 108.7(2) . . ?
 Sn4 O20 Sn2A 130.1(4) . . ?
 Sn2 O20 Sn4 136.3(3) . . ?
 Sn2 O20 Sn5 108.5(2) . . ?
 Sn5A O20 Sn4 120.4(3) . . ?
 Sn5A O20 Sn2A 99.1(4) . . ?
 Ti1 O22 Sn1 97.8(2) . . ?
 Ti1 O22 Sn1A 98.4(4) . . ?
 Ti5 O22 Sn1 127.8(3) . . ?
 Ti5 O22 Ti1 97.6(2) . . ?
 Ti5 O22 Sn1A 132.8(5) . . ?
 Ti10 O24 Sn10 128.5(4) . . ?
 Ti10 O24 Ti3 100.8(2) . . ?
 Ti10 O24 Sn13 125.4(3) . . ?
 Ti3 O24 Sn10 123.3(4) . . ?
 Ti3 O24 Sn13 125.4(3) . . ?
 Ti4 O26 Sn8 128.3(3) . . ?
 Ti4 O26 Ti9 95.4(2) . . ?
 Ti4 O26 Sn8A 132.1(4) . . ?
 Ti9 O26 Sn8 129.8(3) . . ?
 Ti9 O26 Sn8A 126.2(4) . . ?
 Sn12 O28 Sn10 102.7(3) . . ?
 Sn12 O28 Sn13 101.6(3) . . ?
 C69 O28 Sn10 127.4(6) . . ?
 C69 O28 Sn12 121.3(5) . . ?
 C69 O28 Sn13 128.8(5) . . ?
 N1 O30 Ti1 119.8(4) . . ?
 Ti3 O32 Sn2 124.5(2) . . ?
 Ti3 O32 Sn2A 121.0(4) . . ?
 Ti7 O32 Sn2 126.2(2) . . ?
 Ti7 O32 Ti3 101.3(2) . . ?
 Ti7 O32 Sn2A 134.1(5) . . ?
 Sn6 O34 Sn7 107.7(3) . . ?
 Sn3 O34 Sn6 135.5(3) . . ?
 Sn3 O34 Sn7 110.1(3) . . ?
 Sn7A O34 Sn6 114.4(3) . . ?
 Sn7A O34 Sn3 104.0(3) . . ?
 Sn4 O36 Sn5A 91.55(18) . . ?
 Sn5 O36 Sn4 101.0(2) . . ?
 N13 O36 Sn4 108.7(3) . . ?
 N13 O36 Sn5 124.3(4) . . ?
 N13 O36 Sn5A 124.2(4) . . ?
 N2 O38 Ti8 120.8(4) . . ?
 Sn12 O40 Sn1 99.8(3) . . ?
 N4 O40 Sn1 109.1(4) . . ?
 N4 O40 Sn12 123.3(3) . . ?
 N4 O40 Sn1A 109.1(6) . . ?
 Sn1A O40 Sn12 102.3(6) . . ?
 Ti1 O42 Sn4 129.7(2) . . ?
 Ti1 O42 Ti5 98.4(2) . . ?
 Ti5 O42 Sn4 97.22(19) . . ?
 C80 O44 Ti10 141.9(5) . . ?
 Ti6 O46 Sn8 99.1(3) . . ?
 Ti6 O46 Sn8A 96.6(3) . . ?
 Ti8 O46 Sn8 129.0(2) . . ?
 Ti8 O46 Ti6 98.43(19) . . ?
 Ti8 O46 Sn8A 129.0(3) . . ?
 Ti4 O48 Sn3 126.6(3) . . ?
 Ti4 O48 Ti9 101.0(2) . . ?
 Ti9 O48 Sn3 124.1(2) . . ?
 C64 O50 Sn10 127.1(5) . . ?
 C64 O50 Sn13 127.9(5) . . ?
 Sn9 O52 Sn8 108.4(2) . . ?
 Sn11 O52 Sn8 137.9(3) . . ?
 Sn11 O52 Sn9 108.3(2) . . ?
 Sn9A O52 Sn 106.8(4) . . ?
 Sn8A O52 Sn9A 112.0(3) . . ?
 Sn8A O52 Sn 129.1(6) . . ?
 N14 O54 Ti3 116.7(4) . . ?
 N6 O56 Ti10 125.3(4) . . ?
 Ti2 O58 Sn6 130.4(3) . . ?
 Ti2 O58 Ti9 95.4(2) . . ?
 Ti9 O58 Sn6 127.2(2) . . ?
 C50 O60 Ti4 141.9(5) . . ?
 C34 O62 Ti1 141.6(4) . . ?
 Sn5 O64 Sn2 101.9(2) . . ?
 C153 O64 Sn2 129.1(7) . . ?
 C153 O64 Sn5 123.7(6) . . ?
 C153 O64 Sn2A 122.7(7) . . ?
 C153 O64 Sn5A 126.9(6) . . ?
 Sn5A O64 Sn2A 101.5(4) . . ?
 N12 O66 Ti6 120.9(4) . . ?
 N10 O68 Ti5 120.9(4) . . ?
 C30 O70 Ti8 139.0(5) . . ?
 Sn9 O72 Sn8 102.5(3) . . ?
 N9 O72 Sn8 108.5(4) . . ?
 N9 O72 Sn9 125.1(4) . . ?
 N9 O72 Sn9A 123.4(4) . . ?
 N9 O72 Sn8A 109.6(4) . . ?
 Sn8A O72 Sn9A 95.9(4) . . ?
 C134 O9 C178 116.3(6) . . ?
 Ti2 O37 Sn11 126.4(3) . . ?
 Ti2 O37 Ti9 101.5(2) . . ?
 Ti2 O37 Sn 129.4(5) . . ?
 Ti9 O37 Sn11 124.4(2) . . ?
 Ti9 O37 Sn 124.8(4) . . ?
 N11 O19 Ti3 117.7(4) . . ?
 N16 O39 Ti9 118.0(4) . . ?
 Sn6 O5 Sn7A 95.9(3) . . ?
 Sn7 O5 Sn6 102.9(3) . . ?
 N5 O5 Sn6 109.4(3) . . ?
 N5 O5 Sn7 120.8(4) . . ?
 N5 O5 Sn7A 125.6(4) . . ?
 N3 O41 Ti9 117.4(4) . . ?
 Sn7 O21 Sn3 104.2(3) . . ?
 C141 O21 Sn3 124.8(6) . . ?
 C141 O21 Sn7 120.1(6) . . ?
 C141 O21 Sn7A 125.1(6) . . ?
 Sn7A O21 Sn3 100.1(3) . . ?
 C142 O43 Ti7 143.5(6) . . ?
 C122 O11 Sn3 127.9(4) . . ?
 N7 O45 Ti7 124.9(4) . . ?
 C40 O23 C136 116.2(6) . . ?
 C160 O47 Sn12 133.8(5) . . ?
 C152 O3 Ti5 142.3(5) . . ?
 C58 O49 Sn9 136.7(5) . . ?
 C58 O49 Sn9A 133.2(5) . . ?
 Sn9 O25 Sn11 101.9(2) . . ?
 C43 O25 Sn9 124.5(8) . . ?
 C43 O25 Sn11 131.1(9) . . ?
 C43 O25 Sn9A 124.8(8) . . ?
 C43 O25 Sn 126.0(10) . . ?
 Sn9A O25 Sn 102.9(4) . . ?
 C66 O51 Sn2 130.2(5) . . ?
 C66 O51 Sn2A 130.7(6) . . ?
 N15 O13 Ti2 125.6(4) . . ?
 C62 O53 Ti2 143.3(5) . . ?
 N8 O27 Ti4 126.3(4) . . ?
 C44 O55 C31 114.6(7) . . ?
 C106 O7 C120 116.8(6) . . ?
 O30 N1 Ti10 116.6(4) . . ?
 C26 N1 Ti10 129.2(6) . . ?
 C26 N1 O30 114.1(6) . . ?
 C126 O57 Sn5 136.1(5) . . ?
 C126 O57 Sn5A 132.0(5) . . ?
 O40 N4 Ti1 116.1(4) . . ?
 C16 N4 Ti1 129.8(5) . . ?
 C16 N4 O40 113.6(5) . . ?
 C49 O29 Sn11 129.3(5) . . ?
 C49 O29 Sn 130.2(6) . . ?
 C93 O59 Sn7 133.1(5) . . ?
 C93 O59 Sn7A 135.4(6) . . ?
 O56 N6 Sn12 116.9(4) . . ?
 C78 N6 Sn12 129.7(5) . . ?
 C78 N6 O56 113.3(6) . . ?
 O27 N8 Sn7 119.5(4) . . ?
 O27 N8 Sn7A 111.7(4) . . ?
 C1 N8 Sn7 126.2(6) . . ?
 C1 N8 O27 114.1(6) . . ?
 C1 N8 Sn7A 133.5(6) . . ?
 C105 O15 C13 118.2(7) . . ?
 O68 N10 Ti7 117.2(4) . . ?
 C74 N10 Ti7 127.5(6) . . ?
 C74 N10 O68 114.6(6) . . ?
 C156 O61 C115 117.8(7) . . ?
 O66 N12 Ti2 116.9(4) . . ?
 C24 N12 Ti2 129.0(6) . . ?
 C24 N12 O66 113.3(6) . . ?
 O54 N14 Sn10 116.7(5) . . ?
 O54 N14 Sn13 118.8(4) . . ?
 C12 N14 Sn10 127.5(6) . . ?
 C12 N14 O54 114.6(6) . . ?
 C12 N14 Sn13 125.2(5) . . ?
 O39 N16 Sn11 120.2(4) . . ?
 O39 N16 Sn 111.5(7) . . ?
 C84 N16 Sn11 123.8(6) . . ?
 C84 N16 O39 114.7(7) . . ?
 C84 N16 Sn 132.8(9) . . ?
 O38 N2 Ti4 117.2(4) . . ?
 C94 N2 Ti4 129.1(5) . . ?
 C94 N2 O38 113.6(6) . . ?
 O72 N9 Ti6 116.0(4) . . ?
 C56 N9 Ti6 129.4(5) . . ?
 C56 N9 O72 113.6(6) . . ?
 O5 N5 Ti8 115.9(4) . . ?
 C96 N5 Ti8 128.5(5) . . ?
 C96 N5 O5 115.5(6) . . ?
 C123 O31 C33 118.1(8) . . ?
 C110 O63 C29 113.0(7) . . ?
 O19 N11 Sn2 119.7(4) . . ?
 O19 N11 Sn2A 113.0(6) . . ?
 C164 N11 Sn2 124.2(5) . . ?
 C164 N11 O19 114.8(6) . . ?
 C164 N11 Sn2A 132.0(7) . . ?
 C176 O2 C137 117.2(7) . . ?
 O41 N3 Sn3 117.0(4) . . ?
 C90 N3 Sn3 126.1(6) . . ?
 C90 N3 O41 115.3(6) . . ?
 O36 N13 Ti5 116.2(4) . . ?
 C18 N13 Ti5 129.5(5) . . ?
 C18 N13 O36 113.6(6) . . ?
 O45 N7 Sn5 117.9(4) . . ?
 O45 N7 Sn5A 104.6(4) . . ?
 C92 N7 Sn5 127.5(6) . . ?
 C92 N7 O45 114.3(6) . . ?
 C92 N7 Sn5A 139.4(6) . . ?
 C95 O65 C149 121.8(8) . . ?
 C116 O33 C125 117.6(9) . . ?
 O13 N15 Sn9 118.5(4) . . ?
 O13 N15 Sn9A 114.6(4) . . ?
 C118 N15 Sn9 127.2(6) . . ?
 C118 N15 O13 114.2(6) . . ?
 C118 N15 Sn9A 130.9(6) . . ?
 N8 C1 H1 116.9 . . ?
 N8 C1 C22 126.2(7) . . ?
 C22 C1 H1 116.9 . . ?
 C51 O67 C75 118.9(9) . . ?
 C6 C4 H4 119.2 . . ?
 C108 C4 H4 119.2 . . ?
 C108 C4 C6 121.6(7) . . ?
 C4 C6 C164 118.0(7) . . ?
 C66 C6 C4 120.0(7) . . ?
 C66 C6 C164 121.3(7) . . ?
 C46 C8 C12 117.6(6) . . ?
 C64 C8 C12 122.8(7) . . ?
 C64 C8 C46 119.6(7) . . ?
 C34 C10 C16 120.0(6) . . ?
 C148 C10 C16 120.4(7) . . ?
 C148 C10 C34 119.3(7) . . ?
 N14 C12 C8 125.3(7) . . ?
 N14 C12 H12 117.4 . . ?
 C8 C12 H12 117.4 . . ?
 N4 C16 C10 124.6(6) . . ?
 N4 C16 H16 117.7 . . ?
 C10 C16 H16 117.7 . . ?
 N13 C18 H18 118.0 . . ?
 N13 C18 C32 124.0(7) . . ?
 C32 C18 H18 118.0 . . ?
 C180 O17 C85 117.3(8) . . ?
 C23 O69 C83 128.1(10) . . ?
 C83A O69 C23 115.7(18) . . ?
 Sn12 C20 H20A 108.5 . . ?
 Sn12 C20 H20B 108.5 . . ?
 H20A C20 H20B 107.5 . . ?
 C109 C20 Sn12 114.9(5) . . ?
 C109 C20 H20A 108.5 . . ?
 C109 C20 H20B 108.5 . . ?
 C130 C22 C1 117.7(7) . . ?
 C93 C22 C1 120.9(7) . . ?
 C93 C22 C130 121.3(8) . . ?
 N12 C24 H24 118.0 . . ?
 N12 C24 C38 124.0(7) . . ?
 C38 C24 H24 118.0 . . ?
 N1 C26 H26 118.2 . . ?
 N1 C26 C68 123.5(8) . . ?
 C68 C26 H26 118.2 . . ?
 O18 C28 C72 120.8(7) . . ?
 O18 C28 C134 119.2(7) . . ?
 C72 C28 C134 120.1(7) . . ?
 O70 C30 C44 119.6(7) . . ?
 O70 C30 C88 121.6(7) . . ?
 C44 C30 C88 118.8(7) . . ?
 C152 C32 C18 120.5(7) . . ?
 C152 C32 C158 119.1(8) . . ?
 C158 C32 C18 120.2(8) . . ?
 O62 C34 C10 121.4(6) . . ?
 O62 C34 C110 119.5(7) . . ?
 C110 C34 C10 119.1(7) . . ?
 C82 C36 H36 119.4 . . ?
 C138 C36 H36 119.4 . . ?
 C138 C36 C82 121.3(8) . . ?
 C62 C38 C24 122.5(7) . . ?
 C62 C38 C97 119.1(8) . . ?
 C97 C38 C24 118.4(8) . . ?
 O23 C40 C64 114.4(7) . . ?
 C102 C40 O23 123.6(7) . . ?
 C102 C40 C64 122.0(7) . . ?
 Sn10 C42 H42A 110.2 . . ?
 Sn10 C42 H42B 110.2 . . ?
 H42A C42 H42B 108.5 . . ?
 C145 C42 Sn10 107.6(11) . . ?
 C145 C42 H42A 110.2 . . ?
 C145 C42 H42B 110.2 . . ?
 O55 C44 C30 121.9(7) . . ?
 O55 C44 C146 117.7(7) . . ?
 C146 C44 C30 120.3(8) . . ?
 C8 C46 H46 119.4 . . ?
 C104 C46 C8 121.2(7) . . ?
 C104 C46 H46 119.4 . . ?
 C151 O35 C9 128.2(16) . . ?
 C50 C48 C94 122.1(7) . . ?
 C50 C48 C67 120.4(8) . . ?
 C67 C48 C94 117.5(8) . . ?
 O60 C50 C48 122.1(7) . . ?
 O60 C50 C105 119.2(7) . . ?
 C48 C50 C105 118.7(7) . . ?
 C117 O71 C5 115.0(10) . . ?
 C124 C52 C78 117.5(8) . . ?
 C160 C52 C78 120.8(7) . . ?
 C160 C52 C124 121.7(8) . . ?
 C122 C54 C90 123.0(6) . . ?
 C122 C54 C174 120.0(7) . . ?
 C174 C54 C90 116.9(7) . . ?
 N9 C56 H56 118.2 . . ?
 N9 C56 C72 123.5(6) . . ?
 C72 C56 H56 118.2 . . ?
 O49 C58 C82 122.9(7) . . ?
 O49 C58 C176 118.8(7) . . ?
 C176 C58 C82 118.3(7) . . ?
 Sn4 C60 H60A 108.2 . . ?
 Sn4 C60 H60B 108.2 . . ?
 H60A C60 H60B 107.4 . . ?
 C132 C60 Sn4 116.3(4) . . ?
 C132 C60 H60A 108.2 . . ?
 C132 C60 H60B 108.2 . . ?
 O53 C62 C38 120.2(7) . . ?
 O53 C62 C51 119.7(8) . . ?
 C38 C62 C51 120.1(7) . . ?
 O50 C64 C8 122.9(7) . . ?
 O50 C64 C40 119.2(7) . . ?
 C8 C64 C40 117.9(7) . . ?
 O51 C66 C6 124.1(7) . . ?
 O51 C66 C156 118.3(7) . . ?
 C6 C66 C156 117.4(7) . . ?
 C80 C68 C26 122.3(7) . . ?
 C80 C68 C57 120.1(8) . . ?
 C57 C68 C26 117.5(9) . . ?
 H70A C70 H70B 107.9 . . ?
 C132 C70 H70A 109.2 . . ?
 C132 C70 H70B 109.2 . . ?
 C132 C70 C168 111.9(6) . . ?
 C168 C70 H70A 109.2 . . ?
 C168 C70 H70B 109.2 . . ?
 C28 C72 C56 121.7(7) . . ?
 C28 C72 C25 118.3(7) . . ?
 C25 C72 C56 119.9(7) . . ?
 N10 C74 H74 117.2 . . ?
 N10 C74 C98 125.6(7) . . ?
 C98 C74 H74 117.2 . . ?
 C86 C76 C92 117.3(7) . . ?
 C86 C76 C126 120.3(7) . . ?
 C126 C76 C92 122.0(7) . . ?
 N6 C78 C52 125.9(7) . . ?
 N6 C78 H78 117.1 . . ?
 C52 C78 H78 117.1 . . ?
 O44 C80 C68 121.9(7) . . ?
 O44 C80 C23 117.8(9) . . ?
 C68 C80 C23 120.3(8) . . ?
 C36 C82 C58 119.5(7) . . ?
 C36 C82 C118 117.6(7) . . ?
 C58 C82 C118 122.6(7) . . ?
 N16 C84 H84 117.4 . . ?
 N16 C84 C154 125.1(8) . . ?
 C154 C84 H84 117.4 . . ?
 C76 C86 H86 120.1 . . ?
 C170 C86 C76 119.8(8) . . ?
 C170 C86 H86 120.1 . . ?
 C30 C88 C96 119.8(7) . . ?
 C140 C88 C30 118.9(7) . . ?
 C140 C88 C96 121.0(7) . . ?
 N3 C90 C54 124.9(7) . . ?
 N3 C90 H90 117.6 . . ?
 C54 C90 H90 117.6 . . ?
 N7 C92 C76 126.3(7) . . ?
 N7 C92 H92 116.8 . . ?
 C76 C92 H92 116.8 . . ?
 N2 C94 C48 124.3(7) . . ?
 N2 C94 H94 117.9 . . ?
 C48 C94 H94 117.9 . . ?
 N5 C96 C88 124.8(7) . . ?
 N5 C96 H96 117.6 . . ?
 C88 C96 H96 117.6 . . ?
 C142 C98 C74 122.1(7) . . ?
 C142 C98 C111 118.8(9) . . ?
 C111 C98 C74 119.1(8) . . ?
 C150 C100 H100 119.9 . . ?
 C174 C100 H100 119.9 . . ?
 C174 C100 C150 120.2(7) . . ?
 C40 C102 H102 120.2 . . ?
 C40 C102 C104 119.6(8) . . ?
 C104 C102 H102 120.2 . . ?
 C46 C104 C102 119.7(8) . . ?
 C46 C104 H104 120.2 . . ?
 C102 C104 H104 120.2 . . ?
 O7 C106 C122 115.3(6) . . ?
 O7 C106 C150 124.3(7) . . ?
 C150 C106 C122 120.4(7) . . ?
 C4 C108 H108 120.8 . . ?
 C4 C108 C144 118.4(7) . . ?
 C144 C108 H108 120.8 . . ?
 O63 C110 C34 121.4(7) . . ?
 C172 C110 O63 118.6(7) . . ?
 C172 C110 C34 119.9(7) . . ?
 Sn5 C112 H11A 109.5 . . ?
 Sn5 C112 H11B 109.5 . . ?
 H11A C112 H11B 108.1 . . ?
 C163 C112 Sn5 110.5(7) . . ?
 C163 C112 H11A 109.5 . . ?
 C163 C112 H11B 109.5 . . ?
 Sn1 C114 H11C 107.6 . . ?
 Sn1 C114 H11D 107.6 . . ?
 H11C C114 H11D 107.0 . . ?
 C19 C114 Sn1 118.9(14) . . ?
 C19 C114 H11C 107.6 . . ?
 C19 C114 H11D 107.6 . . ?
 O33 C116 C160 113.0(9) . . ?
 C99 C116 O33 125.5(9) . . ?
 C99 C116 C160 121.4(10) . . ?
 N15 C118 C82 126.2(7) . . ?
 N15 C118 H118 116.9 . . ?
 C82 C118 H118 116.9 . . ?
 O7 C120 H12D 109.5 . . ?
 O7 C120 H12E 109.5 . . ?
 O7 C120 H12F 109.5 . . ?
 H12D C120 H12E 109.5 . . ?
 H12D C120 H12F 109.5 . . ?
 H12E C120 H12F 109.5 . . ?
 O11 C122 C54 122.9(7) . . ?
 O11 C122 C106 118.3(7) . . ?
 C54 C122 C106 118.7(6) . . ?
 C52 C124 H124 120.8 . . ?
 C121 C124 C52 118.5(10) . . ?
 C121 C124 H124 120.8 . . ?
 O57 C126 C76 123.0(7) . . ?
 O57 C126 C180 119.1(7) . . ?
 C76 C126 C180 117.9(7) . . ?
 C22 C130 H130 120.2 . . ?
 C7 C130 C22 119.6(9) . . ?
 C7 C130 H130 120.2 . . ?
 C60 C132 H13A 109.4 . . ?
 C60 C132 H13B 109.4 . . ?
 C70 C132 C60 111.2(6) . . ?
 C70 C132 H13A 109.4 . . ?
 C70 C132 H13B 109.4 . . ?
 H13A C132 H13B 108.0 . . ?
 O9 C134 C28 114.9(6) . . ?
 O9 C134 C27 124.7(7) . . ?
 C27 C134 C28 120.4(7) . . ?
 O23 C136 H13C 109.5 . . ?
 O23 C136 H13D 109.5 . . ?
 O23 C136 H13E 109.5 . . ?
 H13C C136 H13D 109.5 . . ?
 H13C C136 H13E 109.5 . . ?
 H13D C136 H13E 109.5 . . ?
 C36 C138 H138 120.4 . . ?
 C36 C138 C162 119.1(8) . . ?
 C162 C138 H138 120.4 . . ?
 C88 C140 H140 119.5 . . ?
 C3 C140 C88 120.9(8) . . ?
 C3 C140 H140 119.5 . . ?
 O43 C142 C98 120.1(8) . . ?
 O43 C142 C95 119.8(8) . . ?
 C98 C142 C95 120.1(7) . . ?
 C108 C144 H144 119.2 . . ?
 C156 C144 C108 121.6(7) . . ?
 C156 C144 H144 119.2 . . ?
 C44 C146 H146 119.8 . . ?
 C3 C146 C44 120.4(8) . . ?
 C3 C146 H146 119.8 . . ?
 C10 C148 H148 119.7 . . ?
 C166 C148 C10 120.6(7) . . ?
 C166 C148 H148 119.7 . . ?
 C100 C150 H150 119.8 . . ?
 C106 C150 C100 120.4(8) . . ?
 C106 C150 H150 119.8 . . ?
 O3 C152 C32 122.1(7) . . ?
 O3 C152 C123 118.6(7) . . ?
 C32 C152 C123 119.3(7) . . ?
 C45 C154 C84 117.9(8) . . ?
 C45 C154 C49 120.0(8) . . ?
 C49 C154 C84 121.5(8) . . ?
 O61 C156 C66 114.1(7) . . ?
 C144 C156 O61 125.4(7) . . ?
 C144 C156 C66 120.5(7) . . ?
 C32 C158 H158 119.7 . . ?
 C73 C158 C32 120.6(8) . . ?
 C73 C158 H158 119.7 . . ?
 O47 C160 C52 124.6(7) . . ?
 O47 C160 C116 118.4(8) . . ?
 C52 C160 C116 117.1(8) . . ?
 C138 C162 H162 119.2 . . ?
 C176 C162 C138 121.7(9) . . ?
 C176 C162 H162 119.2 . . ?
 N11 C164 C6 125.1(7) . . ?
 N11 C164 H164 117.5 . . ?
 C6 C164 H164 117.5 . . ?
 C148 C166 H166 120.2 . . ?
 C172 C166 C148 119.7(8) . . ?
 C172 C166 H166 120.2 . . ?
 C70 C168 H16A 109.5 . . ?
 C70 C168 H16B 109.5 . . ?
 C70 C168 H16C 109.5 . . ?
 H16A C168 H16B 109.5 . . ?
 H16A C168 H16C 109.5 . . ?
 H16B C168 H16C 109.5 . . ?
 C86 C170 H170 119.7 . . ?
 C91 C170 C86 120.6(8) . . ?
 C91 C170 H170 119.7 . . ?
 C110 C172 H172 119.4 . . ?
 C166 C172 C110 121.1(8) . . ?
 C166 C172 H172 119.4 . . ?
 C54 C174 H174 119.9 . . ?
 C100 C174 C54 120.2(8) . . ?
 C100 C174 H174 119.9 . . ?
 O2 C176 C58 114.9(7) . . ?
 O2 C176 C162 125.1(8) . . ?
 C162 C176 C58 120.0(8) . . ?
 O9 C178 H17J 109.5 . . ?
 O9 C178 H17K 109.5 . . ?
 O9 C178 H17L 109.5 . . ?
 H17J C178 H17K 109.5 . . ?
 H17J C178 H17L 109.5 . . ?
 H17K C178 H17L 109.5 . . ?
 O17 C180 C126 115.3(8) . . ?
 O17 C180 C91 124.7(8) . . ?
 C91 C180 C126 120.0(8) . . ?
 C154 C45 H45 119.5 . . ?
 C59 C45 C154 121.1(9) . . ?
 C59 C45 H45 119.5 . . ?
 C170 C91 C180 121.3(8) . . ?
 C170 C91 H91 119.4 . . ?
 C180 C91 H91 119.4 . . ?
 O69 C23 C80 121.7(8) . . ?
 O69 C23 C63 120.8(10) . . ?
 C63 C23 C80 117.4(11) . . ?
 O59 C93 C22 125.0(8) . . ?
 O59 C93 C9 118.5(9) . . ?
 C22 C93 C9 116.5(9) . . ?
 Sn3 C47 H47A 109.0 . . ?
 Sn3 C47 H47B 109.0 . . ?
 H47A C47 H47B 107.8 . . ?
 C37 C47 Sn3 112.9(6) . . ?
 C37 C47 H47A 109.0 . . ?
 C37 C47 H47B 109.0 . . ?
 O65 C95 C142 121.1(7) . . ?
 O65 C95 C61 119.3(9) . . ?
 C61 C95 C142 119.6(10) . . ?
 C140 C3 H3 119.8 . . ?
 C146 C3 C140 120.4(8) . . ?
 C146 C3 H3 119.8 . . ?
 C38 C97 H97 120.2 . . ?
 C107 C97 C38 119.6(9) . . ?
 C107 C97 H97 120.2 . . ?
 O29 C49 C154 124.6(8) . . ?
 O29 C49 C117 117.8(8) . . ?
 C154 C49 C117 117.6(8) . . ?
 C116 C99 H99 119.5 . . ?
 C116 C99 C121 120.9(10) . . ?
 C121 C99 H99 119.5 . . ?
 C72 C25 H25 119.9 . . ?
 C2 C25 C72 120.2(8) . . ?
 C2 C25 H25 119.9 . . ?
 Sn9 C101 H10C 109.4 . . ?
 Sn9 C101 H10D 109.4 . . ?
 H10C C101 H10D 108.0 . . ?
 C87 C101 Sn9 111.2(13) . . ?
 C87 C101 H10C 109.4 . . ?
 C87 C101 H10D 109.4 . . ?
 O67 C51 C62 122.0(7) . . ?
 O67 C51 C119 118.4(8) . . ?
 C119 C51 C62 119.5(9) . . ?
 O15 C13 H13F 109.5 . . ?
 O15 C13 H13G 109.5 . . ?
 O15 C13 H13H 109.5 . . ?
 H13F C13 H13G 109.5 . . ?
 H13F C13 H13H 109.5 . . ?
 H13G C13 H13H 109.5 . . ?
 O15 C105 C50 122.2(7) . . ?
 O15 C105 C71 118.3(8) . . ?
 C71 C105 C50 119.4(8) . . ?
 Sn2 C53 H53A 108.6 . . ?
 Sn2 C53 H53B 108.6 . . ?
 H53A C53 H53B 107.6 . . ?
 C39 C53 Sn2 114.7(9) . . ?
 C39 C53 H53A 108.6 . . ?
 C39 C53 H53B 108.6 . . ?
 C97 C107 H107 119.6 . . ?
 C119 C107 C97 120.8(8) . . ?
 C119 C107 H107 119.6 . . ?
 C134 C27 H27 120.4 . . ?
 C134 C27 C2 119.2(8) . . ?
 C2 C27 H27 120.4 . . ?
 C20 C109 H10A 108.8 . . ?
 C20 C109 H10B 108.8 . . ?
 C20 C109 C143 113.7(7) . . ?
 H10A C109 H10B 107.7 . . ?
 C143 C109 H10A 108.8 . . ?
 C143 C109 H10B 108.8 . . ?
 Sn6 C55 H55A 108.7 . . ?
 Sn6 C55 H55B 108.7 . . ?
 H55A C55 H55B 107.6 . . ?
 C21 C55 Sn6 114.0(17) . . ?
 C21 C55 H55A 108.7 . . ?
 C21 C55 H55B 108.7 . . ?
 C98 C111 H111 120.3 . . ?
 C65 C111 C98 119.4(9) . . ?
 C65 C111 H111 120.3 . . ?
 C130 C7 H7 120.1 . . ?
 C130 C7 C127 119.7(10) . . ?
 C127 C7 H7 120.1 . . ?
 C68 C57 H57 120.6 . . ?
 C135 C57 C68 118.9(10) . . ?
 C135 C57 H57 120.6 . . ?
 O61 C115 H11E 109.5 . . ?
 O61 C115 H11F 109.5 . . ?
 O61 C115 H11G 109.5 . . ?
 H11E C115 H11F 109.5 . . ?
 H11E C115 H11G 109.5 . . ?
 H11F C115 H11G 109.5 . . ?
 O63 C29 H29A 109.5 . . ?
 O63 C29 H29B 109.5 . . ?
 O63 C29 H29C 109.5 . . ?
 H29A C29 H29B 109.5 . . ?
 H29A C29 H29C 109.5 . . ?
 H29B C29 H29C 109.5 . . ?
 O71 C117 C49 118.8(9) . . ?
 C129 C117 O71 120.8(9) . . ?
 C129 C117 C49 120.4(9) . . ?
 C45 C59 H59 120.2 . . ?
 C129 C59 C45 119.6(9) . . ?
 C129 C59 H59 120.2 . . ?
 C51 C119 H119 119.6 . . ?
 C107 C119 C51 120.7(9) . . ?
 C107 C119 H119 119.6 . . ?
 C124 C121 H121 119.8 . . ?
 C99 C121 C124 120.3(10) . . ?
 C99 C121 H121 119.8 . . ?
 C95 C61 H61 119.8 . . ?
 C65 C61 C95 120.5(10) . . ?
 C65 C61 H61 119.8 . . ?
 O31 C123 C152 116.6(7) . . ?
 O31 C123 C35 123.6(9) . . ?
 C35 C123 C152 119.8(9) . . ?
 O55 C31 H31A 109.5 . . ?
 O55 C31 H31B 109.5 . . ?
 O55 C31 H31C 109.5 . . ?
 H31A C31 H31B 109.5 . . ?
 H31A C31 H31C 109.5 . . ?
 H31B C31 H31C 109.5 . . ?
 O33 C125 H12A 109.5 . . ?
 O33 C125 H12B 109.5 . . ?
 O33 C125 H12C 109.5 . . ?
 H12A C125 H12B 109.5 . . ?
 H12A C125 H12C 109.5 . . ?
 H12B C125 H12C 109.5 . . ?
 C23 C63 H63 118.6 . . ?
 C135 C63 C23 122.8(11) . . ?
 C135 C63 H63 118.6 . . ?
 C7 C127 H127 119.3 . . ?
 C9 C127 C7 121.4(10) . . ?
 C9 C127 H127 119.3 . . ?
 C25 C2 C27 121.8(8) . . ?
 C25 C2 H2 119.1 . . ?
 C27 C2 H2 119.1 . . ?
 C117 C129 C59 121.1(10) . . ?
 C117 C129 H129 119.4 . . ?
 C59 C129 H129 119.4 . . ?
 C111 C65 H65 119.2 . . ?
 C61 C65 C111 121.6(9) . . ?
 C61 C65 H65 119.2 . . ?
 H13I C131 H13J 107.8 . . ?
 C167 C131 H13I 108.9 . . ?
 C167 C131 H13J 108.9 . . ?
 C167 C131 C1J 113.2(14) . . ?
 C1J C131 H13I 108.9 . . ?
 C1J C131 H13J 108.9 . . ?
 O31 C33 H33A 109.5 . . ?
 O31 C33 H33B 109.5 . . ?
 O31 C33 H33C 109.5 . . ?
 H33A C33 H33B 109.5 . . ?
 H33A C33 H33C 109.5 . . ?
 H33B C33 H33C 109.5 . . ?
 Sn11 C133 H13K 108.1 . . ?
 Sn11 C133 H13L 108.1 . . ?
 H13K C133 H13L 107.3 . . ?
 H13M C133 H13N 107.9 . . ?
 C139 C133 Sn11 116.6(7) . . ?
 C139 C133 H13K 108.1 . . ?
 C139 C133 H13L 108.1 . . ?
 C139 C133 H13M 109.1 . . ?
 C139 C133 H13N 109.1 . . ?
 C139 C133 Sn 112.3(8) . . ?
 Sn C133 H13M 109.1 . . ?
 Sn C133 H13N 109.1 . . ?
 C48 C67 H67 120.2 . . ?
 C17 C67 C48 119.7(10) . . ?
 C17 C67 H67 120.2 . . ?
 C57 C135 H135 119.8 . . ?
 C63 C135 C57 120.4(10) . . ?
 C63 C135 H135 119.8 . . ?
 C67 C17 H17 119.9 . . ?
 C67 C17 C71 120.2(9) . . ?
 C71 C17 H17 119.9 . . ?
 O2 C137 H13O 109.5 . . ?
 O2 C137 H13P 109.5 . . ?
 O2 C137 H13Q 109.5 . . ?
 H13O C137 H13P 109.5 . . ?
 H13O C137 H13Q 109.5 . . ?
 H13P C137 H13Q 109.5 . . ?
 O28 C69 H69A 109.5 . . ?
 O28 C69 H69B 109.5 . . ?
 O28 C69 H69C 109.5 . . ?
 H69A C69 H69B 109.5 . . ?
 H69A C69 H69C 109.5 . . ?
 H69B C69 H69C 109.5 . . ?
 C133 C139 H13R 109.0 . . ?
 C133 C139 H13S 109.0 . . ?
 C133 C139 C147 112.8(9) . . ?
 H13R C139 H13S 107.8 . . ?
 C147 C139 H13R 109.0 . . ?
 C147 C139 H13S 109.0 . . ?
 C123 C35 H35 119.8 . . ?
 C73 C35 C123 120.4(9) . . ?
 C73 C35 H35 119.8 . . ?
 O21 C141 H14H 109.5 . . ?
 O21 C141 H14I 109.5 . . ?
 O21 C141 H14J 109.5 . . ?
 H14H C141 H14I 109.5 . . ?
 H14H C141 H14J 109.5 . . ?
 H14I C141 H14J 109.5 . . ?
 C105 C71 H71 119.2 . . ?
 C17 C71 C105 121.7(9) . . ?
 C17 C71 H71 119.2 . . ?
 C109 C143 H14A 110.3 . . ?
 C109 C143 H14B 110.3 . . ?
 C109 C143 C171 107.3(12) . . ?
 H14A C143 H14B 108.5 . . ?
 C171 C143 H14A 110.3 . . ?
 C171 C143 H14B 110.3 . . ?
 O35 C9 C93 111.5(11) . . ?
 C127 C9 O35 127.1(11) . . ?
 C127 C9 C93 121.4(10) . . ?
 C42 C145 H14C 110.0 . . ?
 C42 C145 H14D 110.0 . . ?
 C42 C145 C157 109(2) . . ?
 H14C C145 H14D 108.3 . . ?
 C157 C145 H14C 110.0 . . ?
 C157 C145 H14D 110.0 . . ?
 C158 C73 C35 120.7(8) . . ?
 C158 C73 H73 119.7 . . ?
 C35 C73 H73 119.7 . . ?
 C139 C147 H14K 109.1 . . ?
 C139 C147 H14L 109.1 . . ?
 H14K C147 H14L 107.8 . . ?
 C79 C147 C139 112.6(11) . . ?
 C79 C147 H14K 109.1 . . ?
 C79 C147 H14L 109.1 . . ?
 C47 C37 H37A 108.8 . . ?
 C47 C37 H37B 108.8 . . ?
 H37A C37 H37B 107.7 . . ?
 C155 C37 C47 113.8(10) . . ?
 C155 C37 H37A 108.8 . . ?
 C155 C37 H37B 108.8 . . ?
 O65 C149 H14E 109.5 . . ?
 O65 C149 H14F 109.5 . . ?
 O65 C149 H14G 109.5 . . ?
 H14E C149 H14F 109.5 . . ?
 H14E C149 H14G 109.5 . . ?
 H14F C149 H14G 109.5 . . ?
 O67 C75 H75A 109.5 . . ?
 O67 C75 H75B 109.5 . . ?
 O67 C75 H75C 109.5 . . ?
 H75A C75 H75B 109.5 . . ?
 H75A C75 H75C 109.5 . . ?
 H75B C75 H75C 109.5 . . ?
 O35 C151 H15I 109.5 . . ?
 O35 C151 H15J 109.5 . . ?
 O35 C151 H15K 109.5 . . ?
 H15I C151 H15J 109.5 . . ?
 H15I C151 H15K 109.5 . . ?
 H15J C151 H15K 109.5 . . ?
 C114 C19 H19A 108.8 . . ?
 C114 C19 H19B 108.8 . . ?
 C114 C19 C77 113.9(12) . . ?
 H19A C19 H19B 107.7 . . ?
 C77 C19 H19A 108.8 . . ?
 C77 C19 H19B 108.8 . . ?
 O64 C153 H15A 109.5 . . ?
 O64 C153 H15B 109.5 . . ?
 O64 C153 H15C 109.5 . . ?
 H15A C153 H15B 109.5 . . ?
 H15A C153 H15C 109.5 . . ?
 H15B C153 H15C 109.5 . . ?
 C19 C77 H77A 108.9 . . ?
 C19 C77 H77B 108.9 . . ?
 H77A C77 H77B 107.7 . . ?
 C159 C77 C19 113.3(11) . . ?
 C159 C77 H77A 108.9 . . ?
 C159 C77 H77B 108.9 . . ?
 C37 C155 H15L 109.3 . . ?
 C37 C155 H15M 109.3 . . ?
 H15L C155 H15M 107.9 . . ?
 C173 C155 C37 111.7(12) . . ?
 C173 C155 H15L 109.3 . . ?
 C173 C155 H15M 109.3 . . ?
 C53 C39 H39A 109.1 . . ?
 C53 C39 H39B 109.1 . . ?
 C53 C39 C81 112.4(11) . . ?
 H39A C39 H39B 107.9 . . ?
 C81 C39 H39A 109.1 . . ?
 C81 C39 H39B 109.1 . . ?
 C145 C157 H15D 114.9 . . ?
 C145 C157 H15E 114.9 . . ?
 H15D C157 H15E 112.0 . . ?
 C177 C157 C145 82(3) . . ?
 C177 C157 H15D 114.9 . . ?
 C177 C157 H15E 114.9 . . ?
 C147 C79 H79A 109.5 . . ?
 C147 C79 H79B 109.5 . . ?
 C147 C79 H79C 109.5 . . ?
 H79A C79 H79B 109.5 . . ?
 H79A C79 H79C 109.5 . . ?
 H79B C79 H79C 109.5 . . ?
 C77 C159 H15F 109.5 . . ?
 C77 C159 H15G 109.5 . . ?
 C77 C159 H15H 109.5 . . ?
 H15F C159 H15G 109.5 . . ?
 H15F C159 H15H 109.5 . . ?
 H15G C159 H15H 109.5 . . ?
 O71 C5 H5A 109.5 . . ?
 O71 C5 H5B 109.5 . . ?
 O71 C5 H5C 109.5 . . ?
 H5A C5 H5B 109.5 . . ?
 H5A C5 H5C 109.5 . . ?
 H5B C5 H5C 109.5 . . ?
 H16D C161 H16E 109.5 . . ?
 H16D C161 H16F 109.5 . . ?
 H16E C161 H16F 109.5 . . ?
 C165 C161 H16D 109.5 . . ?
 C165 C161 H16E 109.5 . . ?
 C165 C161 H16F 109.5 . . ?
 C39 C81 H81A 110.1 . . ?
 C39 C81 H81B 110.1 . . ?
 H81A C81 H81B 108.4 . . ?
 C179 C81 C39 108.0(13) . . ?
 C179 C81 H81A 110.1 . . ?
 C179 C81 H81B 110.1 . . ?
 C112 C163 H16G 109.9 . . ?
 C112 C163 H16H 109.9 . . ?
 H16G C163 H16H 108.3 . . ?
 C165 C163 C112 109.1(11) . . ?
 C165 C163 H16G 109.9 . . ?
 C165 C163 H16H 109.9 . . ?
 H41A C41 H41B 106.9 . . ?
 C21 C41 H41A 107.3 . . ?
 C21 C41 H41B 107.3 . . ?
 C169 C41 H41A 107.3 . . ?
 C169 C41 H41B 107.3 . . ?
 C169 C41 C21 120(2) . . ?
 C161 C165 C163 110.6(13) . . ?
 C161 C165 H16I 109.5 . . ?
 C161 C165 H16J 109.5 . . ?
 C163 C165 H16I 109.5 . . ?
 C163 C165 H16J 109.5 . . ?
 H16I C165 H16J 108.1 . . ?
 O69 C83 H83A 109.5 . . ?
 O69 C83 H83B 109.5 . . ?
 O69 C83 H83C 109.5 . . ?
 H83A C83 H83B 109.5 . . ?
 H83A C83 H83C 109.5 . . ?
 H83B C83 H83C 109.5 . . ?
 C131 C167 H16K 109.1 . . ?
 C131 C167 H16L 109.1 . . ?
 C131 C167 C175 112.6(14) . . ?
 H16K C167 H16L 107.8 . . ?
 C175 C167 H16K 109.1 . . ?
 C175 C167 H16L 109.1 . . ?
 C55 C21 H21A 110.7 . . ?
 C55 C21 H21B 110.7 . . ?
 C41 C21 C55 105.4(19) . . ?
 C41 C21 H21A 110.7 . . ?
 C41 C21 H21B 110.7 . . ?
 H21A C21 H21B 108.8 . . ?
 C41 C169 H16M 109.5 . . ?
 C41 C169 H16N 109.5 . . ?
 C41 C169 H16O 109.5 . . ?
 H16M C169 H16N 109.5 . . ?
 H16M C169 H16O 109.5 . . ?
 H16N C169 H16O 109.5 . . ?
 O17 C85 H85A 109.5 . . ?
 O17 C85 H85B 109.5 . . ?
 O17 C85 H85C 109.5 . . ?
 H85A C85 H85B 109.5 . . ?
 H85A C85 H85C 109.5 . . ?
 H85B C85 H85C 109.5 . . ?
 C143 C171 H17A 109.5 . . ?
 C143 C171 H17B 109.5 . . ?
 C143 C171 H17C 109.5 . . ?
 H17A C171 H17B 109.5 . . ?
 H17A C171 H17C 109.5 . . ?
 H17B C171 H17C 109.5 . . ?
 O25 C43 H43A 109.5 . . ?
 O25 C43 H43B 109.5 . . ?
 O25 C43 H43C 109.5 . . ?
 H43A C43 H43B 109.5 . . ?
 H43A C43 H43C 109.5 . . ?
 H43B C43 H43C 109.5 . . ?
 C155 C173 H17M 109.5 . . ?
 C155 C173 H17N 109.5 . . ?
 C155 C173 H17O 109.5 . . ?
 H17M C173 H17N 109.5 . . ?
 H17M C173 H17O 109.5 . . ?
 H17N C173 H17O 109.5 . . ?
 C101 C87 H87A 110.0 . . ?
 C101 C87 H87B 110.0 . . ?
 H87A C87 H87B 108.4 . . ?
 C11 C87 C101 108.6(18) . . ?
 C11 C87 H87A 110.0 . . ?
 C11 C87 H87B 110.0 . . ?
 C167 C175 H17P 109.5 . . ?
 C167 C175 H17Q 109.5 . . ?
 C167 C175 H17R 109.5 . . ?
 H17P C175 H17Q 109.5 . . ?
 H17P C175 H17R 109.5 . . ?
 H17Q C175 H17R 109.5 . . ?
 C87 C11 H11H 111.6 . . ?
 C87 C11 H11I 111.6 . . ?
 C87 C11 C89 100.6(14) . . ?
 H11H C11 H11I 109.4 . . ?
 C89 C11 H11H 111.6 . . ?
 C89 C11 H11I 111.6 . . ?
 C157 C177 H17D 109.5 . . ?
 C157 C177 H17E 109.5 . . ?
 C157 C177 H17F 109.5 . . ?
 H17D C177 H17E 109.5 . . ?
 H17D C177 H17F 109.5 . . ?
 H17E C177 H17F 109.5 . . ?
 C11 C89 H89A 109.5 . . ?
 C11 C89 H89B 109.5 . . ?
 C11 C89 H89C 109.5 . . ?
 H89A C89 H89B 109.5 . . ?
 H89A C89 H89C 109.5 . . ?
 H89B C89 H89C 109.5 . . ?
 C81 C179 H17G 109.5 . . ?
 C81 C179 H17H 109.5 . . ?
 C81 C179 H17I 109.5 . . ?
 H17G C179 H17H 109.5 . . ?
 H17G C179 H17I 109.5 . . ?
 H17H C179 H17I 109.5 . . ?
 O20 Sn2A O64 64.3(4) . . ?
 O32 Sn2A O20 77.6(5) . . ?
 O32 Sn2A O64 110.0(6) . . ?
 O32 Sn2A O51 156.9(7) . . ?
 O32 Sn2A N11 81.6(5) . . ?
 O51 Sn2A O20 86.8(5) . . ?
 O51 Sn2A O64 77.5(5) . . ?
 N11 Sn2A O20 86.1(5) . . ?
 N11 Sn2A O64 143.6(7) . . ?
 N11 Sn2A O51 80.3(5) . . ?
 C53A Sn2A O20 151(2) . . ?
 C53A Sn2A O32 97(3) . . ?
 C53A Sn2A O64 92.3(12) . . ?
 C53A Sn2A O51 105(3) . . ?
 C53A Sn2A N11 121.2(16) . . ?
 Sn2A C53A H53C 109.7 . . ?
 Sn2A C53A H53D 109.7 . . ?
 H53C C53A H53D 108.2 . . ?
 C39A C53A Sn2A 109.9(17) . . ?
 C39A C53A H53C 109.7 . . ?
 C39A C53A H53D 109.7 . . ?
 C53A C39A H39C 109.7 . . ?
 C53A C39A H39D 109.7 . . ?
 C53A C39A C81A 109.7(15) . . ?
 H39C C39A H39D 108.2 . . ?
 C81A C39A H39C 109.7 . . ?
 C81A C39A H39D 109.7 . . ?
 C39A C81A H81C 107.6 . . ?
 C39A C81A H81D 107.6 . . ?
 H81C C81A H81D 107.1 . . ?
 C181 C81A C39A 118.7(17) . . ?
 C181 C81A H81C 107.6 . . ?
 C181 C81A H81D 107.6 . . ?
 C81A C181 H18A 109.7 . . ?
 C81A C181 H18B 109.1 . . ?
 C81A C181 H18C 109.5 . . ?
 H18A C181 H18B 109.5 . . ?
 H18A C181 H18C 109.5 . . ?
 H18B C181 H18C 109.5 . . ?
 O52 Sn9A O72 74.9(3) . . ?
 O52 Sn9A O49 164.7(4) . . ?
 O52 Sn9A N15 96.4(4) . . ?
 O52 Sn9A C182 98.4(9) . . ?
 O49 Sn9A O72 89.8(3) . . ?
 O49 Sn9A N15 81.7(3) . . ?
 O49 Sn9A C182 85.4(11) . . ?
 O25 Sn9A O52 79.9(3) . . ?
 O25 Sn9A O72 152.7(4) . . ?
 O25 Sn9A O49 114.8(4) . . ?
 O25 Sn9A N15 84.6(4) . . ?
 O25 Sn9A C182 92.9(13) . . ?
 N15 Sn9A O72 88.0(3) . . ?
 N15 Sn9A C182 164.4(7) . . ?
 C182 Sn9A O72 100.8(11) . . ?
 Sn9A C182 H18J 109.3 . . ?
 Sn9A C182 H18K 109.3 . . ?
 H18J C182 H18K 108.0 . . ?
 C87A C182 Sn9A 111.4(16) . . ?
 C87A C182 H18J 109.3 . . ?
 C87A C182 H18K 109.3 . . ?
 C182 C87A H87C 108.7 . . ?
 C182 C87A H87D 108.7 . . ?
 H87C C87A H87D 107.6 . . ?
 C11A C87A C182 114.2(19) . . ?
 C11A C87A H87C 108.7 . . ?
 C11A C87A H87D 108.7 . . ?
 H89D C89A H89E 109.5 . . ?
 H89D C89A H89F 109.5 . . ?
 H89E C89A H89F 109.5 . . ?
 C11A C89A H89D 110.0 . . ?
 C11A C89A H89E 109.3 . . ?
 C11A C89A H89F 109.0 . . ?
 C87A C11A C89A 111.8(13) . . ?
 C87A C11A H11J 109.3 . . ?
 C87A C11A H11K 109.3 . . ?
 C89A C11A H11J 109.3 . . ?
 C89A C11A H11K 109.3 . . ?
 H11J C11A H11K 107.9 . . ?
 O52 Sn O25 67.9(6) . . ?
 O52 Sn O29 87.3(9) . . ?
 O52 Sn N16 86.6(5) . . ?
 O37 Sn O52 82.8(4) . . ?
 O37 Sn O25 119.3(5) . . ?
 O37 Sn O29 155.8(6) . . ?
 O37 Sn N16 81.7(5) . . ?
 O29 Sn O25 76.4(7) . . ?
 N16 Sn O25 142.8(11) . . ?
 N16 Sn O29 75.7(5) . . ?
 C133 Sn O52 159.2(7) . . ?
 C133 Sn O37 101.1(11) . . ?
 C133 Sn O25 92.9(5) . . ?
 C133 Sn O29 96.1(5) . . ?
 C133 Sn N16 114.2(9) . . ?
 O20 Sn5A O36 71.3(2) . . ?
 O20 Sn5A O57 149.0(3) . . ?
 O20 Sn5A N7 104.0(2) . . ?
 O20 Sn5A C184 91.8(17) . . ?
 O64 Sn5A O20 93.2(3) . . ?
 O64 Sn5A O36 163.5(2) . . ?
 O64 Sn5A O57 117.8(3) . . ?
 O64 Sn5A N7 96.4(3) . . ?
 O64 Sn5A C184 60.9(18) . . ?
 O57 Sn5A O36 78.1(2) . . ?
 N7 Sn5A O36 82.4(3) . . ?
 N7 Sn5A O57 76.2(2) . . ?
 N7 Sn5A C184 153.3(18) . . ?
 C184 Sn5A O36 123.4(18) . . ?
 C184 Sn5A O57 101.1(16) . . ?
 Sn5A C184 H18D 106.6 . . ?
 Sn5A C184 H18E 106.6 . . ?
 H18D C184 H18E 106.6 . . ?
 C1C C184 Sn5A 123(3) . . ?
 C1C C184 H18D 106.6 . . ?
 C1C C184 H18E 106.6 . . ?
 C184 C1C H1CA 112.6 . . ?
 C184 C1C H1CB 112.6 . . ?
 C184 C1C C1D 96(4) . . ?
 H1CA C1C H1CB 110.1 . . ?
 C1D C1C H1CA 112.6 . . ?
 C1D C1C H1CB 112.6 . . ?
 C1C C1D H1DA 109.5 . . ?
 C1C C1D H1DB 109.5 . . ?
 H1DA C1D H1DB 108.0 . . ?
 C1E C1D C1C 110.9(17) . . ?
 C1E C1D H1DA 109.5 . . ?
 C1E C1D H1DB 109.5 . . ?
 C1D C1E H1EA 106.4 . . ?
 C1D C1E H1EB 110.6 . . ?
 C1D C1E H1EC 111.4 . . ?
 H1EA C1E H1EB 109.5 . . ?
 H1EA C1E H1EC 109.5 . . ?
 H1EB C1E H1EC 109.5 . . ?
 O10 Sn8A O26 91.4(3) . . ?
 O10 Sn8A O46 72.7(3) . . ?
 O10 Sn8A O72 77.9(3) . . ?
 O10 Sn8A C14A 164.5(6) . . ?
 O26 Sn8A O46 99.0(4) . . ?
 O26 Sn8A O72 168.7(5) . . ?
 O26 Sn8A C14A 96.1(4) . . ?
 O52 Sn8A O10 89.2(5) . . ?
 O52 Sn8A O26 100.5(5) . . ?
 O52 Sn8A O46 153.6(4) . . ?
 O52 Sn8A O72 75.9(3) . . ?
 O52 Sn8A C14A 102.7(4) . . ?
 O72 Sn8A O46 81.5(3) . . ?
 C14A Sn8A O46 92.7(5) . . ?
 C14A Sn8A O72 95.2(4) . . ?
 Sn8 C14A H14M 108.1 . . ?
 Sn8 C14A H14N 108.1 . . ?
 Sn8A C14A H14O 108.6 . . ?
 Sn8A C14A H14P 108.6 . . ?
 H14M C14A H14N 107.3 . . ?
 H14O C14A H14P 107.6 . . ?
 C15A C14A Sn8 116.8(5) . . ?
 C15A C14A Sn8A 114.7(5) . . ?
 C15A C14A H14M 108.1 . . ?
 C15A C14A H14N 108.1 . . ?
 C15A C14A H14O 108.6 . . ?
 C15A C14A H14P 108.6 . . ?
 C14A C15A H15N 109.3 . . ?
 C14A C15A H15O 109.3 . . ?
 C14A C15A C185 111.7(6) . . ?
 H15N C15A H15O 107.9 . . ?
 C185 C15A H15N 109.3 . . ?
 C185 C15A H15O 109.3 . . ?
 C15A C185 H18L 109.5 . . ?
 C15A C185 H18M 109.5 . . ?
 C15A C185 C1F 110.5(7) . . ?
 H18L C185 H18M 108.1 . . ?
 C1F C185 H18L 109.5 . . ?
 C1F C185 H18M 109.5 . . ?
 C185 C1F H1FA 109.5 . . ?
 C185 C1F H1FB 109.5 . . ?
 C185 C1F H1FC 109.5 . . ?
 H1FA C1F H1FB 109.5 . . ?
 H1FA C1F H1FC 109.5 . . ?
 H1FB C1F H1FC 109.5 . . ?
 H19C C19A H19D 107.6 . . ?
 C186 C19A H19C 108.7 . . ?
 C186 C19A H19D 108.7 . . ?
 C186 C19A C77A 114.2(12) . . ?
 C77A C19A H19C 108.7 . . ?
 C77A C19A H19D 108.7 . . ?
 C19A C186 H18F 109.4 . . ?
 C19A C186 H18G 109.4 . . ?
 C19A C186 Sn1A 111.0(14) . . ?
 H18F C186 H18G 108.0 . . ?
 Sn1A C186 H18F 109.4 . . ?
 Sn1A C186 H18G 109.4 . . ?
 O1 Sn1A O14 85.2(6) . . ?
 O1 Sn1A C186 171.3(18) . . ?
 O8 Sn1A O1 83.9(6) . . ?
 O8 Sn1A O14 92.6(8) . . ?
 O8 Sn1A O22 154.7(8) . . ?
 O8 Sn1A O40 76.4(6) . . ?
 O8 Sn1A C186 104.8(15) . . ?
 O22 Sn1A O1 74.2(6) . . ?
 O22 Sn1A O14 97.8(7) . . ?
 O22 Sn1A O40 87.0(8) . . ?
 O22 Sn1A C186 97.2(17) . . ?
 O40 Sn1A O1 79.0(5) . . ?
 O40 Sn1A O14 161.5(8) . . ?
 O40 Sn1A C186 102.3(13) . . ?
 C186 Sn1A O14 94.8(13) . . ?
 C19A C77A H77C 108.4 . . ?
 C19A C77A H77D 108.4 . . ?
 H77C C77A H77D 107.5 . . ?
 C1G C77A C19A 115.5(15) . . ?
 C1G C77A H77C 108.4 . . ?
 C1G C77A H77D 108.4 . . ?
 C77A C1G H1GA 109.5 . . ?
 C77A C1G H1GB 109.5 . . ?
 C77A C1G H1GC 109.5 . . ?
 H1GA C1G H1GB 109.5 . . ?
 H1GA C1G H1GC 109.5 . . ?
 H1GB C1G H1GC 109.5 . . ?
 H18N C187 H18O 109.5 . . ?
 H18N C187 H18P 109.5 . . ?
 H18O C187 H18P 109.5 . . ?
 C1H C187 H18N 109.5 . . ?
 C1H C187 H18O 109.5 . . ?
 C1H C187 H18P 109.5 . . ?
 C187 C1H H1HA 110.1 . . ?
 C187 C1H H1HB 110.1 . . ?
 H1HA C1H H1HB 108.4 . . ?
 C1I C1H C187 108.2(16) . . ?
 C1I C1H H1HA 110.1 . . ?
 C1I C1H H1HB 110.1 . . ?
 C1H C1I H1IA 109.2 . . ?
 C1H C1I H1IB 109.2 . . ?
 C1H C1I C1J 112.0(16) . . ?
 H1IA C1I H1IB 107.9 . . ?
 C1J C1I H1IA 109.2 . . ?
 C1J C1I H1IB 109.2 . . ?
 Sn7 C1J H1JA 109.6 . . ?
 Sn7 C1J H1JB 109.6 . . ?
 C131 C1J Sn7 110.5(9) . . ?
 C131 C1J H1JA 109.6 . . ?
 C131 C1J H1JB 109.6 . . ?
 C1I C1J Sn7A 120.3(11) . . ?
 H1JA C1J H1JB 108.1 . . ?
 O34 Sn7A O5 75.1(4) . . ?
 O34 Sn7A O59 163.8(5) . . ?
 O34 Sn7A N8 94.3(4) . . ?
 O34 Sn7A C1J 104.0(5) . . ?
 O21 Sn7A O34 81.5(4) . . ?
 O21 Sn7A O5 152.8(5) . . ?
 O21 Sn7A O59 109.6(5) . . ?
 O21 Sn7A N8 82.8(4) . . ?
 O21 Sn7A C1J 104.5(5) . . ?
 O59 Sn7A O5 90.9(3) . . ?
 O59 Sn7A N8 76.1(3) . . ?
 N8 Sn7A O5 85.3(3) . . ?
 C1J Sn7A O5 94.6(4) . . ?
 C1J Sn7A O59 85.0(4) . . ?
 C1J Sn7A N8 161.0(5) . . ?
 O69 C83A H83D 109.5 . . ?
 O69 C83A H83E 109.5 . . ?
 O69 C83A H83F 109.5 . . ?
 H83D C83A H83E 109.5 . . ?
 H83D C83A H83F 109.5 . . ?
 H83E C83A H83F 109.5 . . ?
 H42C C42A H42D 107.5 . . ?
 C188 C42A H42C 108.4 . . ?
 C188 C42A H42D 108.4 . . ?
 C188 C42A Sn13 115.5(8) . . ?
 Sn13 C42A H42C 108.4 . . ?
 Sn13 C42A H42D 108.4 . . ?
 C42A C188 H18H 108.7 . . ?
 C42A C188 H18I 108.7 . . ?
 H18H C188 H18I 107.6 . . ?
 C1K C188 C42A 114.0(12) . . ?
 C1K C188 H18H 108.7 . . ?
 C1K C188 H18I 108.7 . . ?
 C188 C1K H1KA 109.9 . . ?
 C188 C1K H1KB 109.9 . . ?
 C188 C1K C1L 108.7(13) . . ?
 H1KA C1K H1KB 108.3 . . ?
 C1L C1K H1KA 109.9 . . ?
 C1L C1K H1KB 109.9 . . ?
 C1K C1L H1LA 109.5 . . ?
 C1K C1L H1LB 109.5 . . ?
 C1K C1L H1LC 109.5 . . ?
 H1LA C1L H1LB 109.5 . . ?
 H1LA C1L H1LC 109.5 . . ?
 H1LB C1L H1LC 109.5 . . ?
 O8 Sn13 O24 81.9(3) . . ?
 O8 Sn13 O28 75.8(3) . . ?
 O8 Sn13 O50 94.4(3) . . ?
 O8 Sn13 N14 90.8(3) . . ?
 O8 Sn13 C42A 165.0(5) . . ?
 O24 Sn13 N14 74.4(3) . . ?
 O28 Sn13 O24 117.5(4) . . ?
 O28 Sn13 N14 159.9(4) . . ?
 O50 Sn13 O24 152.6(4) . . ?
 O50 Sn13 O28 87.3(3) . . ?
 O50 Sn13 N14 78.6(3) . . ?
 O50 Sn13 C42A 98.0(4) . . ?
 C42A Sn13 O24 90.8(4) . . ?
 C42A Sn13 O28 96.3(6) . . ?
 C42A Sn13 N14 99.8(5) . . ?
 Sn6 C55A H55C 107.5 . . ?
 Sn6 C55A H55D 107.5 . . ?
 H55C C55A H55D 107.0 . . ?
 C21A C55A Sn6 119.3(11) . . ?
 C21A C55A H55C 107.5 . . ?
 C21A C55A H55D 107.5 . . ?
 C55A C21A H21C 108.2 . . ?
 C55A C21A H21D 108.2 . . ?
 C55A C21A C41A 116.4(11) . . ?
 H21C C21A H21D 107.3 . . ?
 C41A C21A H21C 108.2 . . ?
 C41A C21A H21D 108.2 . . ?
 C21A C41A H41C 106.9 . . ?
 C21A C41A H41D 106.9 . . ?
 H41C C41A H41D 106.7 . . ?
 C14 C41A C21A 121.9(11) . . ?
 C14 C41A H41C 106.9 . . ?
 C14 C41A H41D 106.9 . . ?
 C41A C14 H14Q 109.5 . . ?
 C41A C14 H14R 109.5 . . ?
 C41A C14 H14S 109.5 . . ?
 H14Q C14 H14R 109.5 . . ?
 H14Q C14 H14S 109.5 . . ?
 H14R C14 H14S 109.5 . . ?

loop_
  _geom_torsion_atom_site_label_1
  _geom_torsion_atom_site_label_2
  _geom_torsion_atom_site_label_3
  _geom_torsion_atom_site_label_4
  _geom_torsion
  _geom_torsion_site_symmetry_1
  _geom_torsion_site_symmetry_2
  _geom_torsion_site_symmetry_3
  _geom_torsion_site_symmetry_4
  _geom_torsion_publ_flag
 Sn1 O40 N4 Ti1 -14.4(5) . . . . ?
 Sn1 O40 N4 C16 158.1(5) . . . . ?
 Sn1 C114 C19 C77 -163.3(9) . . . . ?
 Sn4 O20 Sn5A O36 14.0(2) . . . . ?
 Sn4 O20 Sn5A O64 -160.3(3) . . . . ?
 Sn4 O20 Sn5A O57 23.5(6) . . . . ?
 Sn4 O20 Sn5A N7 -62.9(3) . . . . ?
 Sn4 O20 Sn5A C184 138.8(18) . . . . ?
 Sn4 O36 N13 Ti5 -14.8(5) . . . . ?
 Sn4 O36 N13 C18 156.6(5) . . . . ?
 Sn4 C60 C132 C70 -170.8(5) . . . . ?
 Sn6 O5 N5 Ti8 -10.7(4) . . . . ?
 Sn6 O5 N5 C96 166.2(5) . . . . ?
 Sn6 C55 C21 C41 -156.2(16) . . . . ?
 Sn6 C55A C21A C41A 179.8(14) . . . . ?
 Sn8 O72 N9 Ti6 -15.6(5) . . . . ?
 Sn8 O72 N9 C56 154.3(5) . . . . ?
 Sn8 C14A C15A C185 -170.7(6) . . . . ?
 Sn10 O50 C64 C8 34.9(10) . . . . ?
 Sn10 O50 C64 C40 -148.0(7) . . . . ?
 Sn10 N14 C12 C8 -15.6(11) . . . . ?
 Sn10 C42 C145 C157 169(2) . . . . ?
 Sn12 O40 N4 Ti1 101.8(4) . . . . ?
 Sn12 O40 N4 C16 -85.6(6) . . . . ?
 Sn12 O47 C160 C52 -26.7(11) . . . . ?
 Sn12 O47 C160 C116 154.8(6) . . . . ?
 Sn12 N6 C78 C52 -1.1(10) . . . . ?
 Sn12 C20 C109 C143 179.5(9) . . . . ?
 Sn3 O11 C122 C54 38.3(10) . . . . ?
 Sn3 O11 C122 C106 -144.2(6) . . . . ?
 Sn3 N3 C90 C54 -16.6(11) . . . . ?
 Sn3 C47 C37 C155 -175.6(13) . . . . ?
 Sn7 O5 N5 Ti8 108.4(4) . . . . ?
 Sn7 O5 N5 C96 -74.7(7) . . . . ?
 Sn7 O59 C93 C22 -22.4(13) . . . . ?
 Sn7 O59 C93 C9 159.6(8) . . . . ?
 Sn7 N8 C1 C22 2.0(10) . . . . ?
 Sn2 O51 C66 C6 23.1(11) . . . . ?
 Sn2 O51 C66 C156 -160.6(6) . . . . ?
 Sn2 N11 C164 C6 -21.5(10) . . . . ?
 Sn2 C53 C39 C81 -174.5(11) . . . . ?
 Sn9 O72 N9 Ti6 105.4(4) . . . . ?
 Sn9 O72 N9 C56 -84.7(7) . . . . ?
 Sn9 O49 C58 C82 -14.5(13) . . . . ?
 Sn9 O49 C58 C176 166.8(6) . . . . ?
 Sn9 N15 C118 C82 3.1(11) . . . . ?
 Sn9 C101 C87 C11 156.5(14) . . . . ?
 Sn5 O36 N13 Ti5 103.6(4) . . . . ?
 Sn5 O36 N13 C18 -85.0(7) . . . . ?
 Sn5 O57 C126 C76 -15.5(14) . . . . ?
 Sn5 O57 C126 C180 166.6(7) . . . . ?
 Sn5 N7 C92 C76 1.2(11) . . . . ?
 Sn5 C112 C163 C165 167.3(10) . . . . ?
 Sn11 O29 C49 C154 23.7(13) . . . . ?
 Sn11 O29 C49 C117 -158.3(7) . . . . ?
 Sn11 N16 C84 C154 -21.7(11) . . . . ?
 Sn11 C133 C139 C147 -176.6(8) . . . . ?
 Ti1 O30 N1 Ti10 -30.2(5) . . . . ?
 Ti1 O30 N1 C26 154.1(5) . . . . ?
 Ti1 O62 C34 C10 -14.3(12) . . . . ?
 Ti1 O62 C34 C110 165.8(6) . . . . ?
 Ti1 N4 C16 C10 -2.9(10) . . . . ?
 Ti4 O60 C50 C48 -2.4(13) . . . . ?
 Ti4 O60 C50 C105 179.0(6) . . . . ?
 Ti4 O27 N8 Sn7 88.4(5) . . . . ?
 Ti4 O27 N8 C1 -96.6(6) . . . . ?
 Ti4 O27 N8 Sn7A 91.6(5) . . . . ?
 Ti4 N2 C94 C48 4.4(11) . . . . ?
 Ti6 O18 C28 C72 -15.6(12) . . . . ?
 Ti6 O18 C28 C134 163.3(6) . . . . ?
 Ti6 O66 N12 Ti2 -23.3(6) . . . . ?
 Ti6 O66 N12 C24 166.0(4) . . . . ?
 Ti6 N9 C56 C72 -4.7(11) . . . . ?
 Ti8 O38 N2 Ti4 -24.5(6) . . . . ?
 Ti8 O38 N2 C94 159.9(5) . . . . ?
 Ti8 O70 C30 C44 161.1(5) . . . . ?
 Ti8 O70 C30 C88 -18.7(10) . . . . ?
 Ti8 N5 C96 C88 5.0(10) . . . . ?
 Ti10 O44 C80 C68 11.9(12) . . . . ?
 Ti10 O44 C80 C23 -167.7(6) . . . . ?
 Ti10 O56 N6 Sn12 87.2(5) . . . . ?
 Ti10 O56 N6 C78 -95.7(6) . . . . ?
 Ti10 N1 C26 C68 6.3(10) . . . . ?
 Ti5 O68 N10 Ti7 -22.5(6) . . . . ?
 Ti5 O68 N10 C74 166.6(5) . . . . ?
 Ti5 O3 C152 C32 -15.8(13) . . . . ?
 Ti5 O3 C152 C123 163.2(7) . . . . ?
 Ti5 N13 C18 C32 -3.3(11) . . . . ?
 Ti3 O54 N14 Sn10 -51.9(6) . . . . ?
 Ti3 O54 N14 C12 116.7(5) . . . . ?
 Ti3 O54 N14 Sn13 -50.3(6) . . . . ?
 Ti3 O19 N11 Sn2 -47.1(6) . . . . ?
 Ti3 O19 N11 C164 120.3(5) . . . . ?
 Ti3 O19 N11 Sn2A -55.1(7) . . . . ?
 Ti7 O43 C142 C98 -5.0(12) . . . . ?
 Ti7 O43 C142 C95 174.8(6) . . . . ?
 Ti7 O45 N7 Sn5 87.0(5) . . . . ?
 Ti7 O45 N7 C92 -98.4(6) . . . . ?
 Ti7 O45 N7 Sn5A 93.5(4) . . . . ?
 Ti7 N10 C74 C98 9.8(10) . . . . ?
 Ti2 O13 N15 Sn9 87.1(5) . . . . ?
 Ti2 O13 N15 C118 -96.7(6) . . . . ?
 Ti2 O13 N15 Sn9A 89.2(5) . . . . ?
 Ti2 O53 C62 C38 -4.0(13) . . . . ?
 Ti2 O53 C62 C51 177.2(6) . . . . ?
 Ti2 N12 C24 C38 9.6(10) . . . . ?
 Ti9 O39 N16 Sn11 -46.8(6) . . . . ?
 Ti9 O39 N16 C84 120.7(6) . . . . ?
 Ti9 O39 N16 Sn -49.7(7) . . . . ?
 Ti9 O41 N3 Sn3 -50.0(6) . . . . ?
 Ti9 O41 N3 C90 116.6(6) . . . . ?
 O1 Ti1 O42 Sn4 -15.7(3) . . . . ?
 O1 Ti1 O42 Ti5 90.9(2) . . . . ?
 O1 Ti1 O62 C34 -5.5(11) . . . . ?
 O1 Ti10 O24 Sn10 -68.1(5) . . . . ?
 O1 Ti10 O24 Ti3 81.8(2) . . . . ?
 O1 Ti10 O24 Sn13 -67.2(4) . . . . ?
 O1 Ti10 O44 C80 -2.0(11) . . . . ?
 O4 Ti4 O48 Sn3 -67.1(3) . . . . ?
 O4 Ti4 O48 Ti9 81.7(2) . . . . ?
 O4 Ti4 O60 C50 17.1(11) . . . . ?
 O4 Ti8 O46 Sn8 -18.1(4) . . . . ?
 O4 Ti8 O46 Ti6 91.0(2) . . . . ?
 O4 Ti8 O46 Sn8A -14.7(4) . . . . ?
 O4 Ti8 O70 C30 6.2(10) . . . . ?
 O6 Ti5 O22 Sn1 -14.4(4) . . . . ?
 O6 Ti5 O22 Ti1 91.6(2) . . . . ?
 O6 Ti5 O22 Sn1A -17.3(6) . . . . ?
 O6 Ti5 O3 C152 -7.7(12) . . . . ?
 O6 Ti7 O32 Sn2 -67.5(3) . . . . ?
 O6 Ti7 O32 Ti3 82.1(2) . . . . ?
 O6 Ti7 O32 Sn2A -75.7(6) . . . . ?
 O6 Ti7 O43 C142 16.7(12) . . . . ?
 O10 Ti6 O16 Sn6 -15.0(3) . . . . ?
 O10 Ti6 O16 Ti8 91.3(2) . . . . ?
 O10 Ti6 O18 C28 -8.7(11) . . . . ?
 O10 Ti2 O37 Sn11 -67.6(3) . . . . ?
 O10 Ti2 O37 Ti9 82.3(2) . . . . ?
 O10 Ti2 O37 Sn -74.8(8) . . . . ?
 O10 Ti2 O53 C62 15.1(13) . . . . ?
 O12 Ti10 O24 Sn10 -153.2(5) . . . . ?
 O12 Ti10 O24 Ti3 -3.20(19) . . . . ?
 O12 Ti10 O24 Sn13 -152.3(4) . . . . ?
 O12 Ti10 O44 C80 88.2(7) . . . . ?
 O14 Ti7 O32 Sn2 -154.0(3) . . . . ?
 O14 Ti7 O32 Ti3 -4.4(2) . . . . ?
 O14 Ti7 O32 Sn2A -162.2(6) . . . . ?
 O14 Ti7 O43 C142 110.8(8) . . . . ?
 O16 Ti6 O18 C28 176.4(7) . . . . ?
 O16 Ti8 O46 Sn8 -96.2(4) . . . . ?
 O16 Ti8 O46 Ti6 12.89(19) . . . . ?
 O16 Ti8 O46 Sn8A -92.8(4) . . . . ?
 O16 Ti8 O70 C30 105.1(7) . . . . ?
 O18 Ti6 O16 Sn6 162.9(3) . . . . ?
 O18 Ti6 O16 Ti8 -90.8(2) . . . . ?
 O18 C28 C72 C56 -4.2(12) . . . . ?
 O18 C28 C72 C25 -179.6(7) . . . . ?
 O18 C28 C134 O9 -0.5(10) . . . . ?
 O18 C28 C134 C27 -180.0(7) . . . . ?
 O22 Ti1 O42 Sn4 -93.5(3) . . . . ?
 O22 Ti1 O42 Ti5 13.13(18) . . . . ?
 O22 Ti1 O62 C34 93.3(8) . . . . ?
 O22 Ti5 O3 C152 177.0(8) . . . . ?
 O24 Ti10 O44 C80 171.9(7) . . . . ?
 O26 Ti4 O48 Sn3 -152.7(3) . . . . ?
 O26 Ti4 O48 Ti9 -4.0(2) . . . . ?
 O26 Ti4 O60 C50 106.8(8) . . . . ?
 O30 Ti1 O42 Sn4 70.0(3) . . . . ?
 O30 Ti1 O42 Ti5 176.7(2) . . . . ?
 O30 Ti1 O62 C34 -85.6(8) . . . . ?
 O30 N1 C26 C68 -178.7(6) . . . . ?
 O32 Ti7 O43 C142 -164.7(8) . . . . ?
 O36 N13 C18 C32 -173.3(7) . . . . ?
 O38 Ti8 O46 Sn8 67.7(4) . . . . ?
 O38 Ti8 O46 Ti6 176.8(2) . . . . ?
 O38 Ti8 O46 Sn8A 71.1(4) . . . . ?
 O38 Ti8 O70 C30 -72.9(7) . . . . ?
 O38 N2 C94 C48 179.3(7) . . . . ?
 O40 N4 C16 C10 -174.2(6) . . . . ?
 O42 Ti1 O62 C34 176.4(7) . . . . ?
 O42 Ti5 O22 Sn1 -92.9(3) . . . . ?
 O42 Ti5 O22 Ti1 13.06(19) . . . . ?
 O42 Ti5 O22 Sn1A -95.8(6) . . . . ?
 O42 Ti5 O3 C152 93.2(8) . . . . ?
 O44 Ti10 O24 Sn10 114.0(5) . . . . ?
 O44 Ti10 O24 Ti3 -96.0(2) . . . . ?
 O44 Ti10 O24 Sn13 114.9(4) . . . . ?
 O44 C80 C23 O69 3.4(12) . . . . ?
 O44 C80 C23 C63 -179.8(8) . . . . ?
 O46 Ti6 O16 Sn6 -93.5(3) . . . . ?
 O46 Ti6 O16 Ti8 12.82(18) . . . . ?
 O46 Ti6 O18 C28 92.5(8) . . . . ?
 O46 Ti8 O70 C30 -171.9(6) . . . . ?
 O48 Ti4 O60 C50 -169.7(8) . . . . ?
 O54 N14 C12 C8 177.3(6) . . . . ?
 O56 Ti10 O24 Sn10 20.2(5) . . . . ?
 O56 Ti10 O24 Ti3 170.2(2) . . . . ?
 O56 Ti10 O24 Sn13 21.1(4) . . . . ?
 O56 Ti10 O44 C80 -97.7(7) . . . . ?
 O56 N6 C78 C52 -177.8(6) . . . . ?
 O58 Ti2 O37 Sn11 -154.3(3) . . . . ?
 O58 Ti2 O37 Ti9 -4.3(2) . . . . ?
 O58 Ti2 O37 Sn -161.4(8) . . . . ?
 O58 Ti2 O53 C62 109.6(9) . . . . ?
 O60 Ti4 O48 Sn3 115.4(3) . . . . ?
 O60 Ti4 O48 Ti9 -95.8(2) . . . . ?
 O60 C50 C105 O15 5.0(12) . . . . ?
 O60 C50 C105 C71 179.8(8) . . . . ?
 O62 Ti1 O42 Sn4 163.5(3) . . . . ?
 O62 Ti1 O42 Ti5 -89.8(2) . . . . ?
 O62 C34 C110 O63 0.9(11) . . . . ?
 O62 C34 C110 C172 -175.1(7) . . . . ?
 O66 Ti6 O16 Sn6 70.7(3) . . . . ?
 O66 Ti6 O16 Ti8 177.0(2) . . . . ?
 O66 Ti6 O18 C28 -86.2(8) . . . . ?
 O66 N12 C24 C38 179.0(6) . . . . ?
 O68 Ti5 O22 Sn1 71.5(3) . . . . ?
 O68 Ti5 O22 Ti1 177.5(2) . . . . ?
 O68 Ti5 O22 Sn1A 68.6(6) . . . . ?
 O68 Ti5 O3 C152 -86.1(8) . . . . ?
 O68 N10 C74 C98 179.5(6) . . . . ?
 O70 Ti8 O46 Sn8 161.1(4) . . . . ?
 O70 Ti8 O46 Ti6 -89.8(2) . . . . ?
 O70 Ti8 O46 Sn8A 164.5(4) . . . . ?
 O70 C30 C44 O55 3.0(10) . . . . ?
 O70 C30 C44 C146 -173.7(6) . . . . ?
 O70 C30 C88 C96 -10.6(10) . . . . ?
 O70 C30 C88 C140 174.5(6) . . . . ?
 O72 N9 C56 C72 -172.9(6) . . . . ?
 O9 C134 C27 C2 -179.3(8) . . . . ?
 O37 Ti2 O53 C62 -165.8(8) . . . . ?
 O19 N11 C164 C6 171.7(6) . . . . ?
 O39 N16 C84 C154 171.2(7) . . . . ?
 O5 N5 C96 C88 -171.4(6) . . . . ?
 O41 N3 C90 C54 178.2(6) . . . . ?
 O43 Ti7 O32 Sn2 113.0(3) . . . . ?
 O43 Ti7 O32 Ti3 -97.4(2) . . . . ?
 O43 Ti7 O32 Sn2A 104.8(6) . . . . ?
 O43 C142 C95 O65 5.9(12) . . . . ?
 O43 C142 C95 C61 -176.4(8) . . . . ?
 O45 Ti7 O32 Sn2 20.0(3) . . . . ?
 O45 Ti7 O32 Ti3 169.6(2) . . . . ?
 O45 Ti7 O32 Sn2A 11.8(6) . . . . ?
 O45 Ti7 O43 C142 -74.4(8) . . . . ?
 O45 N7 C92 C76 -172.8(7) . . . . ?
 O23 C40 C64 O50 2.2(9) . . . . ?
 O23 C40 C64 C8 179.5(6) . . . . ?
 O23 C40 C102 C104 -178.8(7) . . . . ?
 O3 Ti5 O22 Sn1 163.7(3) . . . . ?
 O3 Ti5 O22 Ti1 -90.3(2) . . . . ?
 O3 Ti5 O22 Sn1A 160.8(6) . . . . ?
 O3 C152 C123 O31 -0.9(13) . . . . ?
 O3 C152 C123 C35 178.8(9) . . . . ?
 O49 C58 C82 C36 177.1(7) . . . . ?
 O49 C58 C82 C118 -8.6(12) . . . . ?
 O49 C58 C176 O2 0.7(11) . . . . ?
 O49 C58 C176 C162 -178.1(7) . . . . ?
 O51 C66 C156 O61 -4.7(11) . . . . ?
 O51 C66 C156 C144 176.4(7) . . . . ?
 O13 Ti2 O37 Sn11 19.4(3) . . . . ?
 O13 Ti2 O37 Ti9 169.4(2) . . . . ?
 O13 Ti2 O37 Sn 12.2(8) . . . . ?
 O13 Ti2 O53 C62 -76.2(9) . . . . ?
 O13 N15 C118 C82 -172.7(7) . . . . ?
 O53 Ti2 O37 Sn11 112.7(3) . . . . ?
 O53 Ti2 O37 Ti9 -97.3(3) . . . . ?
 O53 Ti2 O37 Sn 105.5(8) . . . . ?
 O53 C62 C51 O67 7.0(13) . . . . ?
 O53 C62 C51 C119 -177.1(8) . . . . ?
 O27 Ti4 O48 Sn3 21.0(3) . . . . ?
 O27 Ti4 O48 Ti9 169.7(2) . . . . ?
 O27 Ti4 O60 C50 -81.4(8) . . . . ?
 O27 N8 C1 C22 -172.6(6) . . . . ?
 O55 C44 C146 C3 -179.2(7) . . . . ?
 O7 C106 C122 O11 1.9(10) . . . . ?
 O7 C106 C122 C54 179.5(6) . . . . ?
 O7 C106 C150 C100 -178.7(7) . . . . ?
 N1 Ti10 O44 C80 -9.7(7) . . . . ?
 N1 C26 C68 C80 -6.2(11) . . . . ?
 N1 C26 C68 C57 172.4(7) . . . . ?
 O57 C126 C180 O17 0.4(13) . . . . ?
 O57 C126 C180 C91 -179.8(8) . . . . ?
 N4 Ti1 O42 Sn4 -102.5(5) . . . . ?
 N4 Ti1 O42 Ti5 4.1(6) . . . . ?
 N4 Ti1 O62 C34 19.0(7) . . . . ?
 O29 C49 C117 O71 -2.8(14) . . . . ?
 O29 C49 C117 C129 177.2(9) . . . . ?
 O59 C93 C9 O35 0.6(13) . . . . ?
 O59 C93 C9 C127 178.8(10) . . . . ?
 N8 C1 C22 C130 -170.9(7) . . . . ?
 N8 C1 C22 C93 13.5(11) . . . . ?
 O15 C105 C71 C17 173.9(11) . . . . ?
 N10 Ti7 O43 C142 10.2(8) . . . . ?
 N10 C74 C98 C142 -0.1(12) . . . . ?
 N10 C74 C98 C111 179.1(7) . . . . ?
 N12 Ti2 O53 C62 9.3(8) . . . . ?
 N12 C24 C38 C62 0.1(11) . . . . ?
 N12 C24 C38 C97 177.6(7) . . . . ?
 N16 C84 C154 C45 179.0(8) . . . . ?
 N16 C84 C154 C49 -9.7(13) . . . . ?
 N2 Ti4 O60 C50 5.8(8) . . . . ?
 N9 Ti6 O16 Sn6 -102.2(6) . . . . ?
 N9 Ti6 O16 Ti8 4.1(7) . . . . ?
 N9 Ti6 O18 C28 17.6(7) . . . . ?
 N9 C56 C72 C28 11.8(12) . . . . ?
 N9 C56 C72 C25 -172.9(8) . . . . ?
 N5 Ti8 O46 Sn8 -102.8(7) . . . . ?
 N5 Ti8 O46 Ti6 6.2(7) . . . . ?
 N5 Ti8 O46 Sn8A -99.4(7) . . . . ?
 N5 Ti8 O70 C30 27.7(6) . . . . ?
 O31 C123 C35 C73 -179.6(10) . . . . ?
 O63 C110 C172 C166 -179.6(8) . . . . ?
 N13 Ti5 O22 Sn1 -101.1(7) . . . . ?
 N13 Ti5 O22 Ti1 4.9(7) . . . . ?
 N13 Ti5 O22 Sn1A -104.0(8) . . . . ?
 N13 Ti5 O3 C152 18.1(8) . . . . ?
 N13 C18 C32 C152 11.1(13) . . . . ?
 N13 C18 C32 C158 -174.4(8) . . . . ?
 O65 C95 C61 C65 176.4(9) . . . . ?
 O33 C116 C160 O47 -3.0(11) . . . . ?
 O33 C116 C160 C52 178.4(7) . . . . ?
 O33 C116 C99 C121 -178.5(9) . . . . ?
 C1 C22 C130 C7 -174.3(7) . . . . ?
 C1 C22 C93 O59 -4.9(12) . . . . ?
 C1 C22 C93 C9 173.1(8) . . . . ?
 O67 C51 C119 C107 173.8(8) . . . . ?
 C4 C6 C66 O51 -176.9(7) . . . . ?
 C4 C6 C66 C156 6.8(11) . . . . ?
 C4 C6 C164 N11 178.5(7) . . . . ?
 C4 C108 C144 C156 4.1(12) . . . . ?
 C6 C4 C108 C144 -4.3(11) . . . . ?
 C6 C66 C156 O61 171.8(7) . . . . ?
 C6 C66 C156 C144 -7.0(12) . . . . ?
 C8 C46 C104 C102 1.5(12) . . . . ?
 C10 C34 C110 O63 -179.0(7) . . . . ?
 C10 C34 C110 C172 5.0(12) . . . . ?
 C10 C148 C166 C172 4.5(13) . . . . ?
 C12 C8 C46 C104 178.3(7) . . . . ?
 C12 C8 C64 O50 -1.7(11) . . . . ?
 C12 C8 C64 C40 -178.8(6) . . . . ?
 C16 C10 C34 O62 -7.5(11) . . . . ?
 C16 C10 C34 C110 172.4(7) . . . . ?
 C16 C10 C148 C166 -177.1(7) . . . . ?
 C18 C32 C152 O3 -4.1(13) . . . . ?
 C18 C32 C152 C123 176.9(8) . . . . ?
 C18 C32 C158 C73 -175.8(9) . . . . ?
 O17 C180 C91 C170 -179.5(9) . . . . ?
 O69 C23 C63 C135 175.5(11) . . . . ?
 C20 C109 C143 C171 66.9(14) . . . . ?
 C22 C130 C7 C127 1.6(13) . . . . ?
 C22 C93 C9 O35 -177.5(9) . . . . ?
 C22 C93 C9 C127 0.6(15) . . . . ?
 C24 C38 C62 O53 -4.0(11) . . . . ?
 C24 C38 C62 C51 174.7(7) . . . . ?
 C24 C38 C97 C107 -178.1(7) . . . . ?
 C26 C68 C80 O44 -1.5(11) . . . . ?
 C26 C68 C80 C23 178.0(7) . . . . ?
 C26 C68 C57 C135 -177.5(8) . . . . ?
 C28 C72 C25 C2 -1.2(14) . . . . ?
 C28 C134 C27 C2 0.2(13) . . . . ?
 C30 C44 C146 C3 -2.4(11) . . . . ?
 C30 C88 C96 N5 14.3(11) . . . . ?
 C30 C88 C140 C3 0.9(10) . . . . ?
 C32 C152 C123 O31 178.1(8) . . . . ?
 C32 C152 C123 C35 -2.2(14) . . . . ?
 C32 C158 C73 C35 -0.2(17) . . . . ?
 C34 C10 C16 N4 13.8(11) . . . . ?
 C34 C10 C148 C166 -2.9(12) . . . . ?
 C34 C110 C172 C166 -3.4(13) . . . . ?
 C36 C82 C118 N15 -173.0(7) . . . . ?
 C36 C138 C162 C176 -0.3(13) . . . . ?
 C38 C62 C51 O67 -171.7(8) . . . . ?
 C38 C62 C51 C119 4.2(13) . . . . ?
 C38 C97 C107 C119 2.5(13) . . . . ?
 C40 C102 C104 C46 -1.6(12) . . . . ?
 C42 C145 C157 C177 85(3) . . . . ?
 C44 C30 C88 C96 169.6(6) . . . . ?
 C44 C30 C88 C140 -5.3(10) . . . . ?
 C44 C146 C3 C140 -2.2(12) . . . . ?
 C46 C8 C12 N14 173.4(7) . . . . ?
 C46 C8 C64 O50 177.4(6) . . . . ?
 C46 C8 C64 C40 0.3(10) . . . . ?
 C48 C50 C105 O15 -173.7(8) . . . . ?
 C48 C50 C105 C71 1.2(13) . . . . ?
 C48 C67 C17 C71 -1(2) . . . . ?
 C50 C48 C94 N2 1.7(13) . . . . ?
 C50 C48 C67 C17 1.2(17) . . . . ?
 C50 C105 C71 C17 -1.1(17) . . . . ?
 O71 C117 C129 C59 -178.4(10) . . . . ?
 C52 C124 C121 C99 -1.8(14) . . . . ?
 C56 C72 C25 C2 -176.7(9) . . . . ?
 C58 C82 C118 N15 12.7(12) . . . . ?
 C62 C38 C97 C107 -0.5(11) . . . . ?
 C62 C51 C119 C107 -2.3(14) . . . . ?
 C64 C8 C12 N14 -7.5(11) . . . . ?
 C64 C8 C46 C104 -0.8(11) . . . . ?
 C64 C40 C102 C104 1.1(12) . . . . ?
 C66 C6 C164 N11 -11.3(11) . . . . ?
 C68 C80 C23 O69 -176.1(8) . . . . ?
 C68 C80 C23 C63 0.6(13) . . . . ?
 C68 C57 C135 C63 -1.8(16) . . . . ?
 C72 C28 C134 O9 178.5(7) . . . . ?
 C72 C28 C134 C27 -1.0(12) . . . . ?
 C72 C25 C2 C27 0.3(16) . . . . ?
 C74 C98 C142 O43 -3.7(11) . . . . ?
 C74 C98 C142 C95 176.5(7) . . . . ?
 C74 C98 C111 C65 -179.2(8) . . . . ?
 C76 C86 C170 C91 1.7(13) . . . . ?
 C76 C126 C180 O17 -177.5(8) . . . . ?
 C76 C126 C180 C91 2.2(13) . . . . ?
 C78 C52 C124 C121 -177.7(7) . . . . ?
 C78 C52 C160 O47 0.6(11) . . . . ?
 C78 C52 C160 C116 179.1(7) . . . . ?
 C80 C68 C57 C135 1.2(13) . . . . ?
 C80 C23 C63 C135 -1.3(17) . . . . ?
 C82 C36 C138 C162 -0.8(13) . . . . ?
 C82 C58 C176 O2 -178.1(7) . . . . ?
 C82 C58 C176 C162 3.1(11) . . . . ?
 C84 C154 C45 C59 169.9(8) . . . . ?
 C84 C154 C49 O29 11.5(13) . . . . ?
 C84 C154 C49 C117 -166.5(8) . . . . ?
 C86 C76 C92 N7 -172.9(7) . . . . ?
 C86 C76 C126 O57 178.9(8) . . . . ?
 C86 C76 C126 C180 -3.3(12) . . . . ?
 C86 C170 C91 C180 -2.8(14) . . . . ?
 C88 C30 C44 O55 -177.2(6) . . . . ?
 C88 C30 C44 C146 6.1(10) . . . . ?
 C88 C140 C3 C146 2.9(11) . . . . ?
 C90 C54 C122 O11 -1.9(11) . . . . ?
 C90 C54 C122 C106 -179.4(7) . . . . ?
 C90 C54 C174 C100 179.7(7) . . . . ?
 C92 C76 C86 C170 -171.8(8) . . . . ?
 C92 C76 C126 O57 -8.3(13) . . . . ?
 C92 C76 C126 C180 169.5(8) . . . . ?
 C94 C48 C50 O60 -3.4(13) . . . . ?
 C94 C48 C50 C105 175.2(8) . . . . ?
 C94 C48 C67 C17 -175.3(11) . . . . ?
 C96 C88 C140 C3 -174.0(7) . . . . ?
 C98 C142 C95 O65 -174.3(7) . . . . ?
 C98 C142 C95 C61 3.4(12) . . . . ?
 C98 C111 C65 C61 2.0(15) . . . . ?
 C102 C40 C64 O50 -177.7(7) . . . . ?
 C102 C40 C64 C8 -0.4(11) . . . . ?
 C108 C4 C6 C66 -1.2(11) . . . . ?
 C108 C4 C6 C164 169.1(7) . . . . ?
 C108 C144 C156 O61 -177.1(7) . . . . ?
 C108 C144 C156 C66 1.7(12) . . . . ?
 C112 C163 C165 C161 66.6(16) . . . . ?
 C114 C19 C77 C159 -58.7(16) . . . . ?
 C116 C99 C121 C124 0.4(16) . . . . ?
 C120 O7 C106 C122 165.7(6) . . . . ?
 C120 O7 C106 C150 -14.1(11) . . . . ?
 C122 C54 C90 N3 -7.4(12) . . . . ?
 C122 C54 C174 C100 0.6(11) . . . . ?
 C122 C106 C150 C100 1.5(12) . . . . ?
 C124 C52 C78 N6 -168.5(7) . . . . ?
 C124 C52 C160 O47 -178.7(7) . . . . ?
 C124 C52 C160 C116 -0.2(11) . . . . ?
 C126 C76 C86 C170 1.3(12) . . . . ?
 C126 C76 C92 N7 14.1(12) . . . . ?
 C126 C180 C91 C170 0.8(14) . . . . ?
 C130 C22 C93 O59 179.7(8) . . . . ?
 C130 C22 C93 C9 -2.2(12) . . . . ?
 C130 C7 C127 C9 -3.3(16) . . . . ?
 C134 C28 C72 C56 176.9(7) . . . . ?
 C134 C28 C72 C25 1.5(12) . . . . ?
 C134 C27 C2 C25 0.2(16) . . . . ?
 C136 O23 C40 C64 166.6(6) . . . . ?
 C136 O23 C40 C102 -13.4(10) . . . . ?
 C138 C36 C82 C58 3.0(12) . . . . ?
 C138 C36 C82 C118 -171.5(8) . . . . ?
 C138 C162 C176 O2 -179.6(8) . . . . ?
 C138 C162 C176 C58 -0.9(12) . . . . ?
 C140 C88 C96 N5 -170.9(7) . . . . ?
 C142 C98 C111 C65 0.1(13) . . . . ?
 C142 C95 C61 C65 -1.4(14) . . . . ?
 C148 C10 C16 N4 -172.0(7) . . . . ?
 C148 C10 C34 O62 178.2(7) . . . . ?
 C148 C10 C34 C110 -1.9(11) . . . . ?
 C148 C166 C172 C110 -1.4(14) . . . . ?
 C150 C100 C174 C54 0.2(12) . . . . ?
 C150 C106 C122 O11 -178.3(7) . . . . ?
 C150 C106 C122 C54 -0.7(11) . . . . ?
 C152 C32 C158 C73 -1.2(14) . . . . ?
 C152 C123 C35 C73 0.8(17) . . . . ?
 C154 C45 C59 C129 -1.6(14) . . . . ?
 C154 C49 C117 O71 175.4(9) . . . . ?
 C154 C49 C117 C129 -4.7(15) . . . . ?
 C158 C32 C152 O3 -178.6(8) . . . . ?
 C158 C32 C152 C123 2.4(13) . . . . ?
 C160 C52 C78 N6 12.1(11) . . . . ?
 C160 C52 C124 C121 1.7(12) . . . . ?
 C160 C116 C99 C121 1.1(15) . . . . ?
 C164 C6 C66 O51 13.1(11) . . . . ?
 C164 C6 C66 C156 -163.2(7) . . . . ?
 C168 C70 C132 C60 -178.2(6) . . . . ?
 C174 C54 C90 N3 173.6(7) . . . . ?
 C174 C54 C122 O11 177.1(7) . . . . ?
 C174 C54 C122 C106 -0.3(11) . . . . ?
 C174 C100 C150 C106 -1.3(12) . . . . ?
 C176 C58 C82 C36 -4.2(11) . . . . ?
 C176 C58 C82 C118 170.1(7) . . . . ?
 C178 O9 C134 C28 -172.4(7) . . . . ?
 C178 O9 C134 C27 7.1(12) . . . . ?
 C45 C154 C49 O29 -177.5(8) . . . . ?
 C45 C154 C49 C117 4.5(13) . . . . ?
 C45 C59 C129 C117 1.5(16) . . . . ?
 C23 C63 C135 C57 1.9(19) . . . . ?
 C93 C22 C130 C7 1.1(12) . . . . ?
 C47 C37 C155 C173 168.1(17) . . . . ?
 C95 C61 C65 C111 -1.3(16) . . . . ?
 C97 C38 C62 O53 178.5(7) . . . . ?
 C97 C38 C62 C51 -2.8(11) . . . . ?
 C97 C107 C119 C51 -1.1(14) . . . . ?
 C49 C154 C45 C59 -1.5(13) . . . . ?
 C49 C117 C129 C59 1.7(17) . . . . ?
 C99 C116 C160 O47 177.4(8) . . . . ?
 C99 C116 C160 C52 -1.2(12) . . . . ?
 C101 C87 C11 C89 -95.4(19) . . . . ?
 C13 O15 C105 C50 -56.0(11) . . . . ?
 C13 O15 C105 C71 129.1(9) . . . . ?
 C53 C39 C81 C179 -166.3(16) . . . . ?
 C111 C98 C142 O43 177.1(7) . . . . ?
 C111 C98 C142 C95 -2.8(11) . . . . ?
 C7 C127 C9 O35 -180.0(11) . . . . ?
 C7 C127 C9 C93 2.1(17) . . . . ?
 C57 C68 C80 O44 179.9(7) . . . . ?
 C57 C68 C80 C23 -0.6(12) . . . . ?
 C115 O61 C156 C66 -157.2(8) . . . . ?
 C115 O61 C156 C144 21.6(13) . . . . ?
 C29 O63 C110 C34 66.3(10) . . . . ?
 C29 O63 C110 C172 -117.7(9) . . . . ?
 C123 C35 C73 C158 0.4(18) . . . . ?
 C31 O55 C44 C30 59.5(10) . . . . ?
 C31 O55 C44 C146 -123.8(8) . . . . ?
 C125 O33 C116 C160 174.4(8) . . . . ?
 C125 O33 C116 C99 -6.0(14) . . . . ?
 C33 O31 C123 C152 -166.5(10) . . . . ?
 C33 O31 C123 C35 13.8(16) . . . . ?
 C133 C139 C147 C79 -177.2(11) . . . . ?
 C67 C48 C50 O60 -179.8(9) . . . . ?
 C67 C48 C50 C105 -1.2(13) . . . . ?
 C67 C48 C94 N2 178.2(9) . . . . ?
 C67 C17 C71 C105 1(2) . . . . ?
 C137 O2 C176 C58 174.5(8) . . . . ?
 C137 O2 C176 C162 -6.9(12) . . . . ?
 C149 O65 C95 C142 -55.8(12) . . . . ?
 C149 O65 C95 C61 126.5(10) . . . . ?
 C75 O67 C51 C62 -57.3(12) . . . . ?
 C75 O67 C51 C119 126.8(10) . . . . ?
 C151 O35 C9 C93 146.9(18) . . . . ?
 C151 O35 C9 C127 -31(3) . . . . ?
 C153 O64 Sn5A O20 158.6(8) . . . . ?
 C153 O64 Sn5A O36 139.3(10) . . . . ?
 C153 O64 Sn5A O57 -23.6(9) . . . . ?
 C153 O64 Sn5A N7 54.2(9) . . . . ?
 C153 O64 Sn5A C184 -111(2) . . . . ?
 C5 O71 C117 C49 -92.0(12) . . . . ?
 C5 O71 C117 C129 88.0(15) . . . . ?
 C83 O69 C23 C80 -44.9(14) . . . . ?
 C83 O69 C23 C63 138.4(11) . . . . ?
 C167 C131 C1J Sn7 175.0(13) . . . . ?
 C169 C41 C21 C55 -132(3) . . . . ?
 C85 O17 C180 C126 171.1(11) . . . . ?
 C85 O17 C180 C91 -8.7(16) . . . . ?
 Sn2A O20 Sn5A O36 162.2(4) . . . . ?
 Sn2A O20 Sn5A O64 -12.1(4) . . . . ?
 Sn2A O20 Sn5A O57 171.7(5) . . . . ?
 Sn2A O20 Sn5A N7 85.4(4) . . . . ?
 Sn2A O20 Sn5A C184 -73.0(18) . . . . ?
 Sn2A O64 Sn5A O20 11.4(4) . . . . ?
 Sn2A O64 Sn5A O36 -7.9(11) . . . . ?
 Sn2A O64 Sn5A O57 -170.8(4) . . . . ?
 Sn2A O64 Sn5A N7 -93.0(4) . . . . ?
 Sn2A O64 Sn5A C184 101.8(19) . . . . ?
 Sn2A O51 C66 C6 9.2(13) . . . . ?
 Sn2A O51 C66 C156 -174.5(8) . . . . ?
 Sn2A N11 C164 C6 -14.0(12) . . . . ?
 Sn2A C53A C39A C81A 172(5) . . . . ?
 C53A C39A C81A C181 -27(7) . . . . ?
 Sn9A O72 N9 Ti6 99.5(4) . . . . ?
 Sn9A O72 N9 C56 -90.6(7) . . . . ?
 Sn9A O49 C58 C82 -8.1(12) . . . . ?
 Sn9A O49 C58 C176 173.2(6) . . . . ?
 Sn9A N15 C118 C82 0.2(12) . . . . ?
 Sn9A C182 C87A C11A -82(3) . . . . ?
 C182 C87A C11A C89A 160(3) . . . . ?
 Sn O29 C49 C154 15.4(14) . . . . ?
 Sn O29 C49 C117 -166.6(9) . . . . ?
 Sn N16 C84 C154 -20.9(13) . . . . ?
 Sn C133 C139 C147 175.9(9) . . . . ?
 Sn5A O36 N13 Ti5 90.6(4) . . . . ?
 Sn5A O36 N13 C18 -98.0(6) . . . . ?
 Sn5A O57 C126 C76 -0.6(13) . . . . ?
 Sn5A O57 C126 C180 -178.4(6) . . . . ?
 Sn5A N7 C92 C76 -10.6(13) . . . . ?
 Sn5A C184 C1C C1D -132(4) . . . . ?
 C184 C1C C1D C1E -97(5) . . . . ?
 Sn8A O72 N9 Ti6 -11.9(6) . . . . ?
 Sn8A O72 N9 C56 158.0(6) . . . . ?
 Sn8A C14A C15A C185 -168.4(6) . . . . ?
 C14A C15A C185 C1F -176.2(7) . . . . ?
 C186 C19A C77A C1G -47(4) . . . . ?
 Sn1A O40 N4 Ti1 -17.9(6) . . . . ?
 Sn1A O40 N4 C16 154.6(7) . . . . ?
 C77A C19A C186 Sn1A 177(3) . . . . ?
 C187 C1H C1I C1J -175(2) . . . . ?
 C1H C1I C1J Sn7A -169.5(16) . . . . ?
 C1J C131 C167 C175 -172.6(17) . . . . ?
 Sn7A O5 N5 Ti8 102.0(5) . . . . ?
 Sn7A O5 N5 C96 -81.1(7) . . . . ?
 Sn7A O59 C93 C22 -15.0(14) . . . . ?
 Sn7A O59 C93 C9 167.0(8) . . . . ?
 Sn7A N8 C1 C22 -3.1(12) . . . . ?
 C83A O69 C23 C80 -172.7(16) . . . . ?
 C83A O69 C23 C63 10.7(19) . . . . ?
 C42A C188 C1K C1L 178.4(16) . . . . ?
 Sn13 O50 C64 C8 39.5(10) . . . . ?
 Sn13 O50 C64 C40 -143.4(6) . . . . ?
 Sn13 N14 C12 C8 -16.7(10) . . . . ?
 Sn13 C42A C188 C1K 175.4(12) . . . . ?
 C55A C21A C41A C14 15(3) . . . . ?

_smtbx_masks_special_details       ?
loop_
  _smtbx_masks_void_nr
  _smtbx_masks_void_average_x
  _smtbx_masks_void_average_y
  _smtbx_masks_void_average_z
  _smtbx_masks_void_volume
  _smtbx_masks_void_count_electrons
  _smtbx_masks_void_content
 1 -0.139 0.239 0.489 343.6 50.2 ?
 2 -0.178 0.250 0.005 250.9 30.7 ?
 3 0.139 0.761 0.511 343.6 50.7 ?
 4 0.178 0.750 -0.005 250.9 31.2 ?

_smtbx_masks_void_probe_radius     1.2
_smtbx_masks_void_truncation_radius  1.2
_shelx_res_file
;
TITL 1_a.res in P-1
    1.res
    created by SHELXL-2018/3 at 15:44:09 on 17-Feb-2025
REM Old TITL 7278-1-1_auto in P-1
REM SHELXT solution in P-1
REM R1 0.162, Rweak 0.006, Alpha 0.070, Orientation as input
REM Formula found by SHELXT: C181 N26 O63 Ti10 Sn12
CELL 0.71073 13.2069 30.1663 30.9085 62.791 87.086 88.455
ZERR 4 0.0001 0.0003 0.0003 0.001 0.001 0.001
LATT 1
SFAC C H N O Sn Ti
UNIT 360 464 32 144 24 20
DFIX 1.54 C177 C157
SIMU 0.01 0.02 2 C112 C161 C163 C165 C184 C1C C1D C1E Sn5A Sn5
DFIX 2.17 Sn5A C184
DFIX 2.1 Sn6 C55A
DFIX 3 C21A Sn6
DFIX 1.54 C184 C1C C1C C1D C1D C1E
DFIX 3.1 C184 C1E
DFIX 2.4 C1E O61
DFIX 1.54 C53A C39A C81A C39A C81A C181
DFIX 2.4 C1E C115
DFIX 2.54 C1E C1C
DFIX 1.54 C87A C182 C87A C11A C89A C11A
DFIX 2.682 C39A C181
SIMU 0.01 0.02 2 C101 C87 C11 C89 C182 C87A C11A C89A Sn9A Sn9
DELU 0.01 0.02 C41 C169
DFIX 2.885 C53A C181
SIMU 0.01 0.02 2 C55A C55 C21A C21 C41A C41 C14 C169
SIMU 0.01 0.02 2 C42 C145 C157 C177 C42A C188 C1K C1L Sn13 Sn10
DFIX 2.54 C181 C149
DFIX 1.54 C42A C188 C188 C1K C1K C1L
SIMU 0.01 0.02 2 C53 C39 C81 C179 C53A C39A C81A C181 Sn2A Sn2
DFIX 3.9 C42A C1L
DFIX 2.1 Sn13 C42A
DFIX 2.4 C89 C87
DFIX 1.54 C179 C81
DFIX 2.1 Sn2A C53A
DFIX 2.4 C11A C182
DFIX 2.13 C182 Sn9A
DFIX 2.545 C53A C81A
DFIX 3 Sn9A C87A
DFIX 3 C39A Sn2A
DFIX 1.54 C11 C89
DFIX 2.16 Sn8A C14A
DFIX 3.1 Sn8A C15A
DFIX 1.54 C15A C14A C185 C15A C185 C1F
DFIX 2.54 C14A C185
DFIX 2.54 C15A C1F
DFIX 3.9 C1F C14A
DFIX 2.16 Sn1A C186
DFIX 1.54 C77A C1G C77A C19A O7 C120 C19A C186
DFIX 2.54 C186 C77A
DFIX 3 C1G C186
DFIX 3 C19A Sn1A
DFIX 1.5 C19A C186 C77A C19A C77A C1G
DFIX 2.54 C77A C186
DFIX 2.54 C19A C1G
DFIX 1.54 C175 C167
DFIX 2.14 Sn7A C1J
DFIX 1.54 C1I C1H C1J C1I C1H C187
DFIX 3.9 C187 C1J
DFIX 2.1 C1J Sn7A
DFIX 2.54 C188 C1L
DFIX 3.1 Sn13 C188
SIMU 0.01 0.02 2 Sn8 Sn8A C14A C15A C185 C1F
SIMU 0.01 0.02 2 Sn11 Sn C133 C139 C147 C79
SIMU 0.01 0.02 2 C131 C167 C175 C187 C1H C1I C1J Sn7 Sn7A
SIMU 0.01 0.02 2 C19 C77 C159 C19A C77A C1G C114 C186 Sn1A Sn1
DELU 0.01 0.02 C21 C41
DELU 0.01 0.02 C55 C21
ISOR 0.01 0.02 C55A
DFIX 1.54 C55A C21A C41A C21A C41A C14
DFIX 2.54 C21A C14
DFIX 2.54 C41A C55A
DFIX 1.54 C169 C41
DFIX 1.532 0.01 C89A C11A
DFIX 2.457 0.01 C89A C87A
ISOR 0.01 0.02 C151
ISOR 0.01 0.02 O35

L.S. 4 0 0
PLAN  43
SIZE 0.12 0.16 0.2
TEMP -173
CONF
FREE Ti5 Ti1
FREE Ti8 Ti6
FREE Ti3 Ti10
FREE Sn8 Ti6
FREE Sn7 Sn7A
FREE Sn1 Ti1
FREE Ti9 Ti2
FREE Ti9 Ti4
FREE Sn5 Sn2
FREE Sn6 Ti8
FREE Sn4 Ti5
FREE Ti7 Ti3
FREE O49 H87c
FREE O61 C1E
FREE C131 C1I
FREE Sn5A Sn2A
FREE Sn8A Ti9
FREE Sn8A Ti2
FREE Sn8A Ti6
FREE Sn1A Ti1
FREE H18a H14f
FREE C175 C187
FREE C169 H41b
FREE C169 H41a
FREE Sn13 Sn12
FREE Sn7A Sn3
FREE C1H C167
list 4
MORE -1
ABIN
BOND $H
fmap 2 53
acta
SHEL 999 0.8
OMIT 0 -2 1
OMIT 1 1 0
REM <olex2.extras>
REM <HklSrc "%.\\1.hkl">
REM </olex2.extras>

WGHT    0.043800   72.992798
FVAR       0.12822   0.78936   0.59909   0.76286   0.85613   0.51876   0.69440
FVAR       0.56753   0.67917   0.36218   0.44344
PART 1
SN1   5    0.757621    0.590034    0.736105    71.00000    0.03615    0.03464 =
         0.02952   -0.01647    0.00000   -0.00689
PART 0
SN4   5   10.483407    0.487860   10.768270    11.00000    0.04659    0.04626 =
         0.02959   -0.01614   -0.00085   -0.01242

SN6   5   10.704380   10.903330   10.264090    11.00000    0.03241    0.05372 =
         0.03641   -0.01947    0.00406    0.00382
PART 1
SN8   5    0.422353    1.005252    0.234088    61.00000    0.02300    0.04691 =
         0.03227   -0.02290    0.00206   -0.00004

SN10  5    0.906054    0.569964    0.639024   101.00000    0.03413    0.02822 =
         0.02817   -0.01240    0.00263   -0.00337
PART 0
SN12  5    0.826068   10.684587   10.623773    11.00000    0.04450    0.04418 =
         0.03821   -0.01590    0.00659   -0.00577

SN3   5    0.827938   10.921782   10.362330    11.00000    0.03545    0.07352 =
         0.04176   -0.02629    0.00426   -0.00263
PART 1
SN7   5    0.754189    0.806373    0.376362    81.00000    0.03008    0.05069 =
         0.03994   -0.01961    0.00192    0.00033

SN2   5    0.607711    0.360900    0.815401    21.00000    0.04729    0.04294 =
         0.03307   -0.01458   -0.00193   -0.00705
SN9   5    0.376570    1.108739    0.125078    31.00000    0.03536    0.03907 =
         0.03470   -0.01923    0.00460    0.00075
SN5   5   10.425323   10.388000   10.877990    51.00000    0.05268    0.04904 =
         0.02799   -0.01481    0.00068   -0.01440
SN11  5    0.544490    1.135044    0.187511    41.00000    0.04186    0.04271 =
         0.04587   -0.02158    0.00679   -0.00258
PART 0
TI1   6    0.526109   10.622823    0.716736    11.00000    0.03819    0.04540 =
         0.03599   -0.01741    0.00407   -0.00675

TI4   6    0.555919    0.934582   10.345140    11.00000    0.03406    0.05336 =
         0.03780   -0.02192    0.00619   -0.00123
TI6   6    0.501002    0.943521    0.179063    11.00000    0.04062    0.04855 =
         0.03733   -0.02122   -0.00054    0.00813
TI8   6   10.472707   10.872740   10.282207    11.00000    0.03447    0.04758 =
         0.03956   -0.02049    0.00063    0.00408
TI10  6    0.632628    0.560242    0.654732    11.00000    0.04549    0.04609 =
         0.03071   -0.01845   -0.00071   -0.00662
TI5   6    0.537960    0.552963   10.820630    11.00000    0.04874    0.04981 =
         0.03393   -0.02184    0.00720   -0.01339
TI3   6    0.742119   10.474997   10.727640    11.00000    0.05028    0.04449 =
         0.03475   -0.01907   -0.00059   -0.00666
TI7   6    0.716569   10.464040   10.827043    11.00000    0.05175    0.04479 =
         0.03274   -0.01722   -0.00483   -0.00873
TI2   6    0.669307    1.032271    0.173949    11.00000    0.04414    0.05411 =
         0.04042   -0.02113    0.01034   -0.00114
TI9   6    0.673815    1.020020    0.273521    11.00000    0.04311    0.05510 =
         0.04443   -0.02364    0.00594   -0.00407
O1    4    0.638175    0.595808    0.692884    11.00000    0.03627    0.04410 =
         0.03160   -0.01654    0.00272   -0.00816
O4    4    0.575022    0.899665    0.306667    11.00000    0.03194    0.04757 =
         0.03693   -0.01844    0.00063    0.00389
O6    4    0.584745    0.494480    0.814176    11.00000    0.05011    0.04775 =
         0.03174   -0.01957    0.00060   -0.01451
O8    4    0.849692    0.609929    0.674012    11.00000    0.03953    0.04574 =
         0.03396   -0.01764    0.00024    0.00041
O10   4    0.538446    1.001639    0.186432    11.00000    0.04150    0.04542 =
         0.03570   -0.02001    0.00296    0.00275
O12   4    0.600234    0.501100    0.716581    11.00000    0.05025    0.04734 =
         0.02938   -0.01837    0.00115   -0.00757
O14   4    0.762078    0.515765    0.763471    11.00000    0.04443    0.04119 =
         0.03741   -0.01531   -0.00130   -0.00544
O16   4    0.578243    0.894464    0.226381    11.00000    0.04149    0.04936 =
         0.03749   -0.02359    0.00084    0.00709
O18   4    0.437869    0.909250    0.151119    11.00000    0.04587    0.05112 =
         0.04299   -0.02441   -0.00963    0.01120
O20   4    0.501333    0.410881    0.809234    11.00000    0.05623    0.04412 =
         0.03336   -0.01460   -0.00435   -0.00931
O22   4    0.621051    0.601268    0.773108    11.00000    0.04752    0.04612 =
         0.03535   -0.02258    0.00316   -0.00907
O24   4    0.763014    0.532578    0.664694    11.00000    0.04657    0.04949 =
         0.03691   -0.02238    0.00283   -0.00293
O26   4    0.531085    0.994280    0.284252    11.00000    0.04033    0.04938 =
         0.03843   -0.02327    0.00108    0.00024
O28   4    0.895850    0.652096    0.583215    11.00000    0.04906    0.04928 =
         0.03521   -0.01379    0.00702   -0.00227
O30   4    0.460736    0.630072    0.659820    11.00000    0.04186    0.05462 =
         0.04521   -0.02207    0.00320   -0.00884
O32   4    0.708554    0.425952    0.794553    11.00000    0.05899    0.04706 =
         0.03230   -0.01914   -0.00658   -0.00646
O34   4    0.784900    0.885175    0.325414    11.00000    0.03308    0.06204 =
         0.03584   -0.01713   -0.00261    0.00169
O36   4    0.388287    0.466484    0.837808    11.00000    0.05579    0.05833 =
         0.03355   -0.02075    0.00160   -0.01795
O38   4    0.395328    0.863780    0.339448    11.00000    0.03699    0.05443 =
         0.04526   -0.02474    0.00249    0.00016
O40   4    0.737750    0.674501    0.689408    11.00000    0.03330    0.04859 =
         0.04397   -0.02175    0.00389   -0.00248
O42   4    0.463937    0.563950    0.760737    11.00000    0.03914    0.05373 =
         0.03728   -0.02255    0.00184   -0.00639
O44   4    0.580238    0.533407    0.616406    11.00000    0.06139    0.05735 =
         0.03389   -0.02320   -0.00237   -0.00898
O46   4    0.414096    0.932008    0.238301    11.00000    0.03453    0.04831 =
         0.03874   -0.02163    0.00437    0.00133
O48   4    0.685640    0.962422    0.335832    11.00000    0.03938    0.06157 =
         0.04732   -0.02744    0.00494   -0.00782
O50   4    1.054553    0.589193    0.643991    11.00000    0.04445    0.05968 =
         0.04300   -0.01902    0.00363   -0.00179
O52   4    0.443124    1.084060    0.193457    11.00000    0.05541    0.04600 =
         0.04079   -0.02119    0.00307    0.00318
O54   4    0.885164    0.465077    0.724265    11.00000    0.05088    0.04914 =
         0.04581   -0.02014   -0.00327    0.00157
O56   4    0.685862    0.619557    0.598686    11.00000    0.05654    0.04801 =
         0.03576   -0.01753    0.00569   -0.00793
O58   4    0.706724    0.980176    0.236600    11.00000    0.03957    0.05530 =
         0.04304   -0.02209    0.00503   -0.00258
O60   4    0.488548    0.960872    0.383616    11.00000    0.04037    0.06342 =
         0.04309   -0.02873    0.00857   -0.00191
O62   4    0.442644    0.671809    0.721581    11.00000    0.04341    0.04867 =
         0.05597   -0.02448    0.01007   -0.00610
O64   4    0.532436    0.330640    0.886341    11.00000    0.08956    0.04584 =
         0.03479   -0.01194   -0.01254   -0.00686
O66   4    0.604113    0.966380    0.127308    11.00000    0.05042    0.05388 =
         0.03904   -0.02123    0.00337    0.00471
O68   4    0.631656    0.531371    0.872267    11.00000    0.05899    0.05613 =
         0.03812   -0.02505   -0.00001   -0.01145
O70   4    0.397343    0.824293    0.276642    11.00000    0.04166    0.04535 =
         0.05053   -0.01989   -0.00308    0.00181
O72   4    0.344181    1.029344    0.163483    11.00000    0.05206    0.05108 =
         0.03853   -0.02135    0.00364    0.00831
O9    4    0.436451    0.840778    0.120480    11.00000    0.06434    0.05075 =
         0.05468   -0.02955   -0.01528    0.01086
O37   4    0.649200    1.069397    0.207254    11.00000    0.05486    0.05011 =
         0.04506   -0.02273    0.01143   -0.00710
O19   4    0.710098    0.424283    0.710043    11.00000    0.06417    0.05249 =
         0.04168   -0.02415    0.00177   -0.00798
O39   4    0.631142    1.070154    0.292165    11.00000    0.05850    0.05627 =
         0.05133   -0.03061    0.00243   -0.00331
O5    4    0.681747    0.819833    0.311733    11.00000    0.03458    0.05430 =
         0.04385   -0.01919    0.00142    0.00526
O41   4    0.814539    1.029879    0.276841    11.00000    0.04393    0.06441 =
         0.05307   -0.02484    0.00875   -0.00875
O21   4    0.817594    0.842763    0.416171    11.00000    0.04678    0.08152 =
         0.03726   -0.02146    0.00347    0.00072
O43   4    0.848288    0.448413    0.850620    11.00000    0.06179    0.05345 =
         0.03907   -0.01605   -0.01345   -0.00469
O11   4    0.979696    0.905882    0.356208    11.00000    0.03729    0.08125 =
         0.04081   -0.02377    0.00076   -0.00215
O45   4    0.654098    0.408823    0.886501    11.00000    0.06721    0.05312 =
         0.03831   -0.01899   -0.00110   -0.01080
O23   4    1.190008    0.656804    0.632943    11.00000    0.04693    0.06358 =
         0.05839   -0.02294    0.01161   -0.01130
O47   4    0.768717    0.755113    0.582762    11.00000    0.06479    0.05108 =
         0.05073   -0.01567   -0.00057   -0.00054
O3    4    0.462995    0.588001    0.847613    11.00000    0.05394    0.05871 =
         0.04677   -0.02784    0.01573   -0.01565
O49   4    0.329732    1.118149    0.059994    11.00000    0.07615    0.07484 =
         0.04701   -0.02807    0.00265    0.01909
O25   4    0.479392    1.165962    0.116222    11.00000    0.08121    0.04804 =
         0.04329   -0.01710    0.01507   -0.00784
O51   4    0.524035    0.312832    0.802071    11.00000    0.07643    0.04772 =
         0.04995   -0.02035   -0.01638   -0.00861
O13   4    0.612160    1.088526    0.115522    11.00000    0.05946    0.05854 =
         0.04812   -0.02212    0.00638   -0.00185
O53   4    0.804126    1.048672    0.150336    11.00000    0.05170    0.06775 =
         0.05303   -0.02702    0.02019   -0.01180
O27   4    0.608304    0.875910    0.400338    11.00000    0.04935    0.05630 =
         0.04164   -0.02336    0.00582   -0.00318
O55   4    0.225042    0.781896    0.261588    11.00000    0.05020    0.06977 =
         0.06518   -0.02785   -0.00190   -0.00939
O7    4    1.118835    0.837501    0.367712    11.00000    0.04044    0.08200 =
         0.05371   -0.03139    0.00067    0.00113
N1    3    0.479886    0.595885    0.642176    11.00000    0.05176    0.04804 =
         0.03340   -0.01285   -0.00350   -0.00563
O57   4    0.362538    0.379228    0.942405    11.00000    0.07771    0.10148 =
         0.03687   -0.03098    0.00459   -0.03770
N4    3    0.634397    0.686709    0.689486    11.00000    0.04273    0.04352 =
         0.03851   -0.02171    0.00220   -0.00154
O29   4    0.453920    1.182463    0.200928    11.00000    0.08905    0.05428 =
         0.05457   -0.02787    0.00897    0.00110
O59   4    0.708907    0.739304    0.423351    11.00000    0.06867    0.06795 =
         0.05006   -0.00375    0.01437    0.02033
N6    3    0.689911    0.666657    0.595682    11.00000    0.04826    0.05037 =
         0.03292   -0.01554    0.00082   -0.00484
N8    3    0.615801    0.828755    0.404729    11.00000    0.03766    0.05985 =
         0.03812   -0.01910   -0.00073    0.00227
O15   4    0.456912    1.022941    0.427838    11.00000    0.07391    0.06672 =
         0.06202   -0.03733    0.01028    0.00188
N10   3    0.717339    0.505026    0.871571    11.00000    0.05615    0.05476 =
         0.03671   -0.02419   -0.00092   -0.01454
O61   4    0.397106    0.242046    0.815807    11.00000    0.09246    0.05943 =
         0.05934   -0.01910   -0.01706   -0.01812
N12   3    0.686904    0.992609    0.128648    11.00000    0.05053    0.05411 =
         0.03629   -0.01843    0.00759    0.00830
N14   3    0.944879    0.506739    0.708034    11.00000    0.04671    0.04731 =
         0.04396   -0.02119    0.00366   -0.00249
N16   3    0.550686    1.100140    0.269119    11.00000    0.06194    0.04833 =
         0.05805   -0.02757    0.00360   -0.00212
N2    3    0.407405    0.895229    0.359995    11.00000    0.03994    0.05129 =
         0.03726   -0.01923    0.00488   -0.00155
N9    3    0.368345    0.994764    0.145508    11.00000    0.05028    0.04490 =
         0.03535   -0.01786    0.00224    0.00935
N5    3    0.578367    0.808099    0.313188    11.00000    0.03237    0.05694 =
         0.03986   -0.02069    0.00235    0.00188
O31   4    0.444521    0.657548    0.877298    11.00000    0.10007    0.07147 =
         0.08142   -0.04895    0.02359   -0.01273
O63   4    0.259979    0.713224    0.735114    11.00000    0.04703    0.06926 =
         0.08539   -0.03468    0.01404   -0.00212
N11   3    0.627256    0.394468    0.733652    11.00000    0.06210    0.04299 =
         0.04812   -0.02319   -0.00458   -0.00555
O2    4    0.202630    1.133165   -0.007883    11.00000    0.05925    0.08184 =
         0.04793   -0.01848    0.00531    0.01336
N3    3    0.876732    0.988569    0.292655    11.00000    0.03768    0.06936 =
         0.05021   -0.02753   -0.00069   -0.00109
N13   3    0.403308    0.502003    0.854534    11.00000    0.05519    0.05654 =
         0.03237   -0.02057    0.00405   -0.01541
N7    3    0.558291    0.410405    0.906419    11.00000    0.06928    0.05096 =
         0.03258   -0.01762   -0.00099   -0.01624
O65   4    1.042832    0.407660    0.859184    11.00000    0.08369    0.08960 =
         0.06772   -0.03507   -0.01076   -0.00580
O33   4    0.736158    0.846784    0.565500    11.00000    0.12635    0.05322 =
         0.08125   -0.02627   -0.01248    0.00065
N15   3    0.521905    1.087736    0.095417    11.00000    0.06462    0.04741 =
         0.04097   -0.01841    0.01002    0.00131
C1    1    0.540654    0.799960    0.429323    11.00000    0.04336    0.06755 =
         0.03104   -0.01633   -0.00069    0.00579
AFIX  43
H1    2    0.484885    0.815007    0.438322    11.00000   -1.20000
AFIX   0
O67   4    0.998395    1.086441    0.144159    11.00000    0.07589    0.07883 =
         0.07826   -0.02965    0.02005   -0.01731

C4    1    0.399038    0.371084    0.685385    11.00000    0.05249    0.05298 =
         0.04346   -0.02719   -0.00284    0.01132
AFIX  43
H4    2    0.403514    0.400091    0.654830    11.00000   -1.20000
AFIX   0
C6    1    0.470083    0.363786    0.720473    11.00000    0.05459    0.04190 =
         0.04910   -0.02765   -0.00011    0.00092
C8    1    1.077767    0.544626    0.730742    11.00000    0.03880    0.05376 =
         0.04440   -0.02028    0.00175    0.00585
C10   1    0.518222    0.753274    0.680885    11.00000    0.04711    0.04519 =
         0.04949   -0.02688    0.00346   -0.00495
C12   1    1.005007    0.506463    0.739435    11.00000    0.04333    0.04375 =
         0.04152   -0.02027    0.00157    0.00490
AFIX  43
H12   2    1.001237    0.478835    0.770995    11.00000   -1.20000
AFIX   0
C16   1    0.618165    0.731964    0.679038    11.00000    0.03935    0.06725 =
         0.04439   -0.03596    0.00987   -0.02127
AFIX  43
H16   2    0.674907    0.753616    0.669310    11.00000   -1.20000
AFIX   0
C18   1    0.331132    0.504416    0.881909    11.00000    0.04856    0.05675 =
         0.04427   -0.01245    0.00356   -0.02029
AFIX  43
H18   2    0.278485    0.480496    0.891497    11.00000   -1.20000
AFIX   0
O17   4    0.220129    0.365214    1.010569    11.00000    0.07104    0.15909 =
         0.05087   -0.04138    0.00178   -0.03488
O69   4    0.572537    0.465251    0.580249    11.00000    0.11010    0.10862 =
         0.05831   -0.05032   -0.01443   -0.00720
C20   1    0.957494    0.717321    0.634529    11.00000    0.03994    0.04625 =
         0.06148   -0.02581    0.01334   -0.00598
AFIX  23
H20A  2    1.002507    0.690281    0.656099    11.00000   -1.20000
H20B  2    0.994585    0.735680    0.602741    11.00000   -1.20000
AFIX   0

C22   1    0.533793    0.747333    0.444272    11.00000    0.06282    0.05011 =
         0.03248   -0.01252    0.00042    0.00334
C24   1    0.759254    0.995940    0.097326    11.00000    0.05492    0.04838 =
         0.03573   -0.01450   -0.00225    0.01766
AFIX  43
H24   2    0.749943    0.980195    0.077321    11.00000   -1.20000
AFIX   0

C26   1    0.407374    0.591743    0.617736    11.00000    0.04098    0.05680 =
         0.03661   -0.00686   -0.00402   -0.01413
AFIX  43
H26   2    0.349099    0.612296    0.613257    11.00000   -1.20000
AFIX   0

C28   1    0.370768    0.914554    0.118108    11.00000    0.05043    0.05683 =
         0.04009   -0.02123   -0.00095    0.00342
C30   1    0.386848    0.774670    0.298618    11.00000    0.04672    0.05869 =
         0.04192   -0.02532    0.00925   -0.00150
C32   1    0.323850    0.541781    0.899677    11.00000    0.05954    0.07737 =
         0.03749   -0.02544    0.01077   -0.01267
C34   1    0.435252    0.721726    0.704775    11.00000    0.04569    0.05465 =
         0.05065   -0.02743    0.00235    0.00095
C36   1    0.475670    1.061576   -0.005986    11.00000    0.07934    0.04970 =
         0.04076   -0.01734    0.00840    0.01307
AFIX  43
H36   2    0.538156    1.044757   -0.004713    11.00000   -1.20000
AFIX   0
C38   1    0.853309    1.022187    0.091002    11.00000    0.04053    0.06628 =
         0.03760   -0.01044    0.00201    0.01568

C40   1    1.172904    0.618950    0.680001    11.00000    0.03683    0.06130 =
         0.05315   -0.02616    0.00577    0.00511
PART 1
C42   1    0.928424    0.546031   10.581370   101.00000    0.08291    0.07217 =
         0.05797   -0.04119    0.01902   -0.00528
AFIX  23
H42A  2    0.871126    0.557613    0.559306   101.00000   -1.20000
H42B  2    0.991845    0.560337    0.561928   101.00000   -1.20000
AFIX   0

PART 0
C44   1    0.298649    0.753376    0.291833    11.00000    0.04936    0.06111 =
         0.05215   -0.02868    0.00876   -0.00631

C46   1    1.130212    0.540931    0.770924    11.00000    0.04484    0.05840 =
         0.04392   -0.01999    0.00177    0.00175
AFIX  43
H46   2    1.115085    0.514313    0.802314    11.00000   -1.20000
AFIX   0

O35   4    0.697930    0.643885    0.459953    11.00000    0.17601    0.09786 =
         0.09525   -0.00824    0.04338    0.04065
C48   1    0.326804    0.924095    0.414256    11.00000    0.05681    0.06891 =
         0.05303   -0.03028    0.01740   -0.00258
C50   1    0.403467    0.956574    0.410069    11.00000    0.04848    0.05775 =
         0.04442   -0.02400    0.00662    0.00279
O71   4    0.307174    1.252467    0.187471    11.00000    0.15504    0.06870 =
         0.07412   -0.03503   -0.00422    0.01889
C52   1    0.598361    0.746286    0.564466    11.00000    0.05974    0.05515 =
         0.03501   -0.01935   -0.00466    0.00902
C54   1    1.019068    0.950722    0.270174    11.00000    0.03715    0.06967 =
         0.04959   -0.03440    0.00783   -0.01175
C56   1    0.302380    0.992471    0.118220    11.00000    0.04337    0.05034 =
         0.05085   -0.01939   -0.00236    0.01483
AFIX  43
H56   2    0.248279    1.015955    0.109280    11.00000   -1.20000
AFIX   0
C58   1    0.357948    1.102374    0.027887    11.00000    0.06828    0.04965 =
         0.03216   -0.01096    0.01259    0.00778

C60   1    0.360823    0.491626    0.724374    11.00000    0.04897    0.04835 =
         0.03167   -0.01720   -0.00627   -0.00705
AFIX  23
H60A  2    0.322146    0.522647    0.717046    11.00000   -1.20000
H60B  2    0.389522    0.494292    0.693059    11.00000   -1.20000
AFIX   0

C62   1    0.874431    1.046421    0.118473    11.00000    0.05170    0.06054 =
         0.04228   -0.01585    0.00514    0.00659
C64   1    1.098897    0.584297    0.684356    11.00000    0.03599    0.05902 =
         0.05007   -0.02777    0.00208    0.00282
C66   1    0.463426    0.321623    0.766146    11.00000    0.06477    0.05249 =
         0.05131   -0.03094   -0.00810    0.00154
C68   1    0.410194    0.557151    0.596621    11.00000    0.07004    0.05886 =
         0.03583   -0.01203   -0.01299   -0.01940
C70   1    0.213327    0.450630    0.708667    11.00000    0.04798    0.04120 =
         0.04968   -0.02556    0.00050   -0.00131
AFIX  23
H70A  2    0.252048    0.449152    0.681073    11.00000   -1.20000
H70B  2    0.176741    0.482911    0.695920    11.00000   -1.20000
AFIX   0

C72   1    0.305054    0.955795    0.099845    11.00000    0.05012    0.06691 =
         0.04474   -0.02705   -0.00681    0.01074
C74   1    0.783710    0.501571    0.902564    11.00000    0.06615    0.06332 =
         0.03200   -0.02323    0.00420   -0.02620
AFIX  43
H74   2    0.767797    0.517487    0.922425    11.00000   -1.20000
AFIX   0
C76   1    0.471360    0.419884    0.973138    11.00000    0.07017    0.05450 =
         0.02488   -0.01428    0.00260   -0.01473
C78   1    0.613242    0.694715    0.574353    11.00000    0.05198    0.07394 =
         0.03158   -0.02487    0.00157   -0.00485
AFIX  43
H78   2    0.562321    0.680169    0.564321    11.00000   -1.20000
AFIX   0
C80   1    0.494291    0.529554    0.597270    11.00000    0.07149    0.05831 =
         0.03218   -0.01307   -0.00722   -0.01985

C82   1    0.452990    1.079441    0.028177    11.00000    0.06875    0.04626 =
         0.02954   -0.01015    0.00340    0.00702
C84   1    0.474285    1.098371    0.297667    11.00000    0.06994    0.05209 =
         0.05131   -0.02984    0.01272   -0.00979
AFIX  43
H84   2    0.475593    1.073645    0.330670    11.00000   -1.20000
AFIX   0

C86   1    0.484622    0.438158    1.006805    11.00000    0.08512    0.05695 =
         0.03854   -0.02224    0.00200   -0.02228
AFIX  43
H86   2    0.545723    0.454550    1.005862    11.00000   -1.20000
AFIX   0

C88   1    0.461917    0.742701    0.328784    11.00000    0.05186    0.04828 =
         0.04200   -0.02226    0.00939    0.00463
C90   1    0.944709    0.988968    0.261277    11.00000    0.04253    0.07028 =
         0.04350   -0.02941    0.00810   -0.01497
AFIX  43
H90   2    0.945717    1.016732    0.229796    11.00000   -1.20000
AFIX   0

C92   1    0.557904    0.420973    0.942366    11.00000    0.07303    0.04317 =
         0.02788   -0.00621   -0.00844   -0.01859
AFIX  43
H92   2    0.620810    0.430402    0.949252    11.00000   -1.20000
AFIX   0

C94   1    0.332112    0.894909    0.388076    11.00000    0.04266    0.05699 =
         0.04605   -0.02142    0.00520    0.00156
AFIX  43
H94   2    0.276232    0.874073    0.391852    11.00000   -1.20000
AFIX   0
C96   1    0.558930    0.762452    0.329869    11.00000    0.04292    0.05416 =
         0.04862   -0.02827   -0.00515    0.01770
AFIX  43
H96   2    0.612367    0.739375    0.344231    11.00000   -1.20000
AFIX   0

C98   1    0.878823    0.475829    0.909372    11.00000    0.05849    0.06504 =
         0.04383   -0.01557   -0.00368   -0.02678
C100  1    1.154628    0.919731    0.235577    11.00000    0.04228    0.09052 =
         0.04499   -0.03531    0.01121   -0.01575
AFIX  43
H100  2    1.196256    0.922776    0.208379    11.00000   -1.20000
AFIX   0

C102  1    1.222904    0.615049    0.719115    11.00000    0.04152    0.07010 =
         0.06604   -0.03508    0.00607   -0.00637
AFIX  43
H102  2    1.271685    0.639322    0.715208    11.00000   -1.20000
AFIX   0
C104  1    1.201744    0.574643    0.765569    11.00000    0.04569    0.07019 =
         0.05671   -0.03177   -0.00067    0.00169
AFIX  43
H104  2    1.237503    0.571171    0.792859    11.00000   -1.20000
AFIX   0

C106  1    1.109352    0.875106    0.321498    11.00000    0.03418    0.07527 =
         0.05015   -0.03182    0.00129   -0.00792
C108  1    0.324206    0.337641    0.694162    11.00000    0.04071    0.06883 =
         0.05818   -0.04099   -0.00785    0.00493
AFIX  43
H108  2    0.273938    0.344043    0.671074    11.00000   -1.20000
AFIX   0
C110  1    0.343335    0.742632    0.711234    11.00000    0.04914    0.05852 =
         0.06045   -0.03133    0.00432   -0.00207
PART 1
C112  1    0.299283    0.352436    0.869097    51.00000    0.08643    0.05594 =
         0.03998   -0.02214    0.00303   -0.04076
AFIX  23
H11A  2    0.236996    0.371583    0.868756    51.00000   -1.20000
H11B  2    0.306895    0.351434    0.837525    51.00000   -1.20000
AFIX   0
C114  1    0.868286    0.600706    0.778764    71.00000    0.06386    0.05565 =
         0.04144   -0.01982   -0.00778   -0.01177
AFIX  23
H11C  2    0.885274    0.567521    0.805264    71.00000   -1.20000
H11D  2    0.930528    0.613632    0.757785    71.00000   -1.20000
AFIX   0
PART 0
C116  1    0.655418    0.823522    0.558346    11.00000    0.08500    0.06526 =
         0.06025   -0.03253    0.00119    0.00457

C118  1    0.531413    1.077485    0.059038    11.00000    0.06957    0.04059 =
         0.04289   -0.01048    0.01437    0.01337
AFIX  43
H118  2    0.596903    1.067730    0.052275    11.00000   -1.20000
AFIX   0
C120  1    1.178014    0.794412    0.372700    11.00000    0.04449    0.06884 =
         0.06016   -0.02563    0.00350   -0.00367
AFIX 137
H12D  2    1.152698    0.781828    0.351147    11.00000   -1.50000
H12E  2    1.172078    0.768327    0.406510    11.00000   -1.50000
H12F  2    1.249300    0.803930    0.363818    11.00000   -1.50000
AFIX   0
C122  1    1.032946    0.910807    0.316366    11.00000    0.02852    0.08027 =
         0.04695   -0.03199    0.00290   -0.00883

C124  1    0.502694    0.767751    0.549315    11.00000    0.07811    0.09118 =
         0.04225   -0.03372   -0.01533    0.01697
AFIX  43
H124  2    0.449306    0.748615    0.546905    11.00000   -1.20000
AFIX   0
C126  1    0.379950    0.396468    0.973741    11.00000    0.07208    0.06434 =
         0.03154   -0.01314   -0.00161   -0.02141

C130  1    0.440126    0.723844    0.464564    11.00000    0.06259    0.06698 =
         0.04406   -0.01573   -0.00509   -0.00551
AFIX  43
H130  2    0.382505    0.743043    0.465360    11.00000   -1.20000
AFIX   0

C132  1    0.286480    0.447882    0.746107    11.00000    0.05239    0.04998 =
         0.03900   -0.02308    0.00537   -0.01014
AFIX  23
H13A  2    0.324862    0.416130    0.758079    11.00000   -1.20000
H13B  2    0.247806    0.448352    0.774186    11.00000   -1.20000
AFIX   0

C134  1    0.367729    0.878445    0.101076    11.00000    0.05191    0.05165 =
         0.05026   -0.02340   -0.00395    0.00341
C136  1    1.247003    0.698497    0.628305    11.00000    0.04806    0.05793 =
         0.06630   -0.01958    0.00230   -0.00029
AFIX 137
H13C  2    1.246123    0.724889    0.594627    11.00000   -1.50000
H13D  2    1.317156    0.688111    0.636901    11.00000   -1.50000
H13E  2    1.216797    0.711068    0.650207    11.00000   -1.50000
AFIX   0

C138  1    0.409824    1.067908   -0.040872    11.00000    0.08498    0.06453 =
         0.04511   -0.02559    0.01532   -0.00019
AFIX  43
H138  2    0.426437    1.056006   -0.063998    11.00000   -1.20000
AFIX   0
C140  1    0.442626    0.691172    0.354293    11.00000    0.06268    0.05401 =
         0.05095   -0.02217    0.01398    0.00584
AFIX  43
H140  2    0.492176    0.669476    0.374994    11.00000   -1.20000
AFIX   0

C142  1    0.909977    0.450983    0.882187    11.00000    0.06363    0.06155 =
         0.03764   -0.01431   -0.00332   -0.02262
C144  1    0.322896    0.293254    0.738294    11.00000    0.05931    0.05463 =
         0.06082   -0.03272   -0.00130   -0.00748
AFIX  43
H144  2    0.273624    0.268614    0.743924    11.00000   -1.20000
AFIX   0

C146  1    0.281859    0.702286    0.318120    11.00000    0.05978    0.06043 =
         0.06547   -0.03764    0.01997   -0.01066
AFIX  43
H146  2    0.221240    0.688428    0.314298    11.00000   -1.20000
AFIX   0

C148  1    0.506133    0.804808    0.662910    11.00000    0.05426    0.05385 =
         0.06752   -0.03815    0.00716   -0.01058
AFIX  43
H148  2    0.562625    0.826156    0.648100    11.00000   -1.20000
AFIX   0

C150  1    1.168267    0.879422    0.281397    11.00000    0.04341    0.07763 =
         0.05941   -0.03746    0.00582   -0.01044
AFIX  43
H150  2    1.218242    0.854853    0.285038    11.00000   -1.20000
AFIX   0

C152  1    0.388807    0.582738    0.880378    11.00000    0.05787    0.06625 =
         0.04236   -0.03057    0.00816   -0.00517
C154  1    0.387851    1.130721    0.283490    11.00000    0.06380    0.05661 =
         0.06268   -0.03768    0.00340    0.00264
C156  1    0.390323    0.284799    0.773007    11.00000    0.06468    0.05355 =
         0.05119   -0.02802   -0.00672   -0.00656
C158  1    0.245403    0.539130    0.933473    11.00000    0.06086    0.08923 =
         0.05755   -0.03525    0.02649   -0.02082
AFIX  43
H158  2    0.200026    0.511728    0.946300    11.00000   -1.20000
AFIX   0
C160  1    0.676089    0.773012    0.569427    11.00000    0.07337    0.05479 =
         0.03571   -0.01254    0.00012    0.00868

C162  1    0.317629    1.092104   -0.042217    11.00000    0.08235    0.05365 =
         0.04004   -0.00985    0.00706   -0.00901
AFIX  43
H162  2    0.271798    1.096678   -0.066652    11.00000   -1.20000
AFIX   0

C164  1    0.557076    0.395947    0.705503    11.00000    0.06744    0.03939 =
         0.04306   -0.02283   -0.00284    0.00305
AFIX  43
H164  2    0.563276    0.420149    0.672298    11.00000   -1.20000
AFIX   0
C166  1    0.412739    0.824945    0.666503    11.00000    0.06158    0.04614 =
         0.08492   -0.03171    0.00390    0.00301
AFIX  43
H166  2    0.403877    0.860080    0.652161    11.00000   -1.20000
AFIX   0
C168  1    0.136391    0.408107    0.730216    11.00000    0.04317    0.05575 =
         0.08808   -0.04121   -0.00315   -0.00477
AFIX 137
H16A  2    0.090271    0.411331    0.705069    11.00000   -1.50000
H16B  2    0.097392    0.409663    0.757326    11.00000   -1.50000
H16C  2    0.172239    0.376096    0.742053    11.00000   -1.50000
AFIX   0
C170  1    0.408968    0.432278    1.041152    11.00000    0.09909    0.06599 =
         0.03950   -0.02784   -0.00283   -0.00563
AFIX  43
H170  2    0.417288    0.445485    1.063368    11.00000   -1.20000
AFIX   0
C172  1    0.332677    0.793870    0.690948    11.00000    0.05032    0.06643 =
         0.08308   -0.04391    0.00135    0.00829
AFIX  43
H172  2    0.268982    0.807839    0.693947    11.00000   -1.20000
AFIX   0

C174  1    1.081218    0.954948    0.229763    11.00000    0.04696    0.07198 =
         0.04899   -0.02895    0.00922   -0.01772
AFIX  43
H174  2    1.072132    0.982209    0.198546    11.00000   -1.20000
AFIX   0
C176  1    0.291487    1.109459   -0.009143    11.00000    0.06789    0.05536 =
         0.03661   -0.01105    0.01346   -0.00026
C178  1    0.444279    0.806678    0.099433    11.00000    0.08297    0.04986 =
         0.07303   -0.03506   -0.01968    0.00595
AFIX 137
H17J  2    0.466494    0.824859    0.065047    11.00000   -1.50000
H17K  2    0.377962    0.791611    0.102093    11.00000   -1.50000
H17L  2    0.493687    0.780455    0.116897    11.00000   -1.50000
AFIX   0

C180  1    0.305555    0.389871    1.010641    11.00000    0.07046    0.08484 =
         0.03762   -0.01750   -0.00220   -0.01037
C45   1    0.310749    1.123261    0.318876    11.00000    0.06951    0.06035 =
         0.06538   -0.03610    0.00807   -0.00243
AFIX  43
H45   2    0.311938    1.094223    0.349395    11.00000   -1.20000
AFIX   0

C91   1    0.322138    0.407701    1.043673    11.00000    0.08069    0.07632 =
         0.03437   -0.01673    0.00008    0.00077
AFIX  43
H91   2    0.272006    0.402714    1.068609    11.00000   -1.20000
AFIX   0
C23   1    0.492420    0.495191    0.577626    11.00000    0.09776    0.07144 =
         0.04439   -0.02526   -0.01082   -0.02121

C93   1    0.618754    0.720126    0.441915    11.00000    0.09243    0.05136 =
         0.03961   -0.01270    0.00510    0.00768
C47   1    0.837045    0.947404    0.415220    11.00000    0.05553    0.09409 =
         0.05848   -0.04382   -0.00090   -0.00006
AFIX  23
H47A  2    0.767584    0.952488    0.425815    11.00000   -1.20000
H47B  2    0.870312    0.921499    0.443987    11.00000   -1.20000
AFIX   0

C95   1    1.007254    0.428358    0.888269    11.00000    0.05037    0.07202 =
         0.04770   -0.00393   -0.00924   -0.01026
C3    1    0.352680    0.671726    0.349642    11.00000    0.06579    0.05073 =
         0.06638   -0.02565    0.02536   -0.00702
AFIX  43
H3    2    0.339573    0.637094    0.368277    11.00000   -1.20000
AFIX   0
C97   1    0.927664    1.021380    0.056869    11.00000    0.04993    0.07942 =
         0.04773   -0.01939    0.00446    0.02467
AFIX  43
H97   2    0.914719    1.004766    0.038002    11.00000   -1.20000
AFIX   0
C49   1    0.385679    1.172844    0.237893    11.00000    0.08323    0.06218 =
         0.06026   -0.03715   -0.00595    0.00694

C99   1    0.564254    0.844637    0.542763    11.00000    0.10772    0.06361 =
         0.06765   -0.03132   -0.01251    0.02415
AFIX  43
H99   2    0.553070    0.878631    0.535080    11.00000   -1.20000
AFIX   0

C25   1    0.234980    0.959274    0.065150    11.00000    0.07646    0.07271 =
         0.05906   -0.03135   -0.03074    0.02751
AFIX  43
H25   2    0.188827    0.986512    0.052674    11.00000   -1.20000
AFIX   0
PART 1
C101  1    0.240051    1.139482    0.137921    31.00000    0.08529    0.06598 =
         0.06083   -0.03678    0.00124    0.02225
AFIX  23
H10C  2    0.182131    1.124523    0.130244    31.00000   -1.20000
H10D  2    0.232872    1.131363    0.172792    31.00000   -1.20000
AFIX   0
PART 0
C51   1    0.970031    1.067756    0.113692    11.00000    0.05224    0.07743 =
         0.05091   -0.01555    0.01040   -0.00244
C13   1    0.559851    1.008927    0.438077    11.00000    0.08408    0.08764 =
         0.07185   -0.04680    0.00020   -0.00786
AFIX 137
H13F  2    0.591180    1.001826    0.412471    11.00000   -1.50000
H13G  2    0.563156    0.979077    0.469556    11.00000   -1.50000
H13H  2    0.596240    1.036208    0.439267    11.00000   -1.50000
AFIX   0
C105  1    0.389229    0.986660    0.433910    11.00000    0.06563    0.06336 =
         0.05781   -0.03162    0.01903   -0.01169

PART 1
C53   1    0.736897    0.313987    0.839247    21.00000    0.06676    0.06636 =
         0.07279   -0.02488   -0.01766   -0.00459
AFIX  23
H53A  2    0.777678    0.325330    0.858293    21.00000   -1.20000
H53B  2    0.713823    0.279680    0.861366    21.00000   -1.20000
AFIX   0

PART 0
C107  1    1.019318    1.044888    0.051073    11.00000    0.04549    0.09206 =
         0.05662   -0.01886    0.00704    0.02211
AFIX  43
H107  2    1.068247    1.045467    0.027204    11.00000   -1.20000
AFIX   0
C27   1    0.299717    0.882948    0.067234    11.00000    0.07199    0.06968 =
         0.06229   -0.03641   -0.01969    0.00574
AFIX  43
H27   2    0.297550    0.858602    0.055850    11.00000   -1.20000
AFIX   0

C109  1    0.936567    0.752492    0.656297    11.00000    0.04544    0.10242 =
         0.13396   -0.08715    0.01237   -0.00644
AFIX  23
H10A  2    0.899174    0.734321    0.688031    11.00000   -1.20000
H10B  2    0.892301    0.779848    0.634609    11.00000   -1.20000
AFIX   0

PART 1
C55   1    0.834185    0.898841    0.221809   111.00000    0.04704    0.05241 =
         0.06316   -0.02265    0.00864    0.00874
AFIX  23
H55A  2    0.850878    0.932774    0.196012   111.00000   -1.20000
H55B  2    0.892636    0.886486    0.243111   111.00000   -1.20000
AFIX   0

PART 0
C111  1    0.944055    0.475909    0.944171    11.00000    0.06082    0.10714 =
         0.05221   -0.03907    0.00065   -0.03309
AFIX  43
H111  2    0.924547    0.492466    0.963088    11.00000   -1.20000
AFIX   0

C7    1    0.432731    0.673147    0.483131    11.00000    0.10140    0.07330 =
         0.04862   -0.01565    0.00425   -0.02696
AFIX  43
H7    2    0.369504    0.657108    0.496106    11.00000   -1.20000
AFIX   0

C57   1    0.321363    0.552106    0.576078    11.00000    0.07699    0.06985 =
         0.06407   -0.01611   -0.03091   -0.01372
AFIX  43
H57   2    0.262996    0.571644    0.574972    11.00000   -1.20000
AFIX   0
C115  1    0.356491    0.198190    0.818370    11.00000    0.08822    0.06230 =
         0.08422   -0.02576   -0.01565   -0.02119
AFIX 137
H11E  2    0.383444    0.193381    0.790674    11.00000   -1.50000
H11F  2    0.282456    0.201041    0.817409    11.00000   -1.50000
H11G  2    0.375303    0.169623    0.848812    11.00000   -1.50000
AFIX   0
C29   1    0.274900    0.681360    0.785923    11.00000    0.08484    0.06889 =
         0.07916   -0.02483    0.02429   -0.00754
AFIX 137
H29A  2    0.332621    0.659073    0.789290    11.00000   -1.50000
H29B  2    0.213739    0.661511    0.800960    11.00000   -1.50000
H29C  2    0.288503    0.701790    0.802128    11.00000   -1.50000
AFIX   0

C117  1    0.306861    1.208870    0.230799    11.00000    0.11848    0.06179 =
         0.05607   -0.02838   -0.00448    0.02111
C59   1    0.233013    1.157388    0.310173    11.00000    0.08466    0.08077 =
         0.06899   -0.04807    0.00658    0.00962
AFIX  43
H59   2    0.180202    1.151428    0.334205    11.00000   -1.20000
AFIX   0
C119  1    1.040536    1.067350    0.079272    11.00000    0.04931    0.08941 =
         0.06025   -0.01685    0.01200   -0.00290
AFIX  43
H119  2    1.104437    1.082836    0.075140    11.00000   -1.20000
AFIX   0

C121  1    0.487878    0.817773    0.537897    11.00000    0.10387    0.09202 =
         0.07164   -0.04593   -0.02950    0.04438
AFIX  43
H121  2    0.424363    0.833262    0.526676    11.00000   -1.20000
AFIX   0
C61   1    1.068255    0.428690    0.922700    11.00000    0.05562    0.11202 =
         0.06136   -0.03229   -0.01040   -0.01299
AFIX  43
H61   2    1.132833    0.412916    0.927358    11.00000   -1.20000
AFIX   0
C123  1    0.376993    0.619251    0.896386    11.00000    0.07784    0.07542 =
         0.05989   -0.03535    0.01841   -0.00741

C31   1    0.259376    0.811155    0.211557    11.00000    0.07642    0.10199 =
         0.05625   -0.02130   -0.00352   -0.03135
AFIX 137
H31A  2    0.200772    0.825818    0.191436    11.00000   -1.50000
H31B  2    0.296901    0.789739    0.200154    11.00000   -1.50000
H31C  2    0.303798    0.837798    0.209069    11.00000   -1.50000
AFIX   0

C125  1    0.727070    0.897417    0.551614    11.00000    0.15021    0.06504 =
         0.07525   -0.03703    0.00383   -0.00523
AFIX 137
H12A  2    0.710024    0.915137    0.517304    11.00000   -1.50000
H12B  2    0.791430    0.909988    0.555982    11.00000   -1.50000
H12C  2    0.673341    0.902868    0.571752    11.00000   -1.50000
AFIX   0
C63   1    0.403340    0.491538    0.557809    11.00000    0.14148    0.09462 =
         0.08304   -0.04892   -0.04985   -0.00201
AFIX  43
H63   2    0.401112    0.469269    0.543920    11.00000   -1.20000
AFIX   0

C127  1    0.517466    0.645500    0.482903    11.00000    0.15740    0.05418 =
         0.05331   -0.01526    0.02455   -0.01556
AFIX  43
H127  2    0.512654    0.610214    0.497370    11.00000   -1.20000
AFIX   0
C2    1    0.233657    0.923735    0.049686    11.00000    0.08473    0.09157 =
         0.06913   -0.04458   -0.03704    0.02193
AFIX  43
H2    2    0.186466    0.926740    0.026288    11.00000   -1.20000
AFIX   0
C129  1    0.232443    1.200074    0.266508    11.00000    0.11387    0.08556 =
         0.07136   -0.04985   -0.00282    0.02453
AFIX  43
H129  2    0.179731    1.223893    0.260918    11.00000   -1.20000
AFIX   0

C65   1    1.036736    0.451614    0.950443    11.00000    0.06199    0.13890 =
         0.07104   -0.04025   -0.01635   -0.03302
AFIX  43
H65   2    1.079515    0.450827    0.974585    11.00000   -1.20000
AFIX   0

PART 1
C131  1    0.880270    0.745490    0.337330    81.00000    0.04250    0.08718 =
         0.10175   -0.05849   -0.00900    0.01000
AFIX  23
H13I  2    0.838393    0.716230    0.358894    81.00000   -1.20000
H13J  2    0.842401    0.765321    0.307605    81.00000   -1.20000
AFIX   0

PART 0
C33   1    0.449443    0.689620    0.900355    11.00000    0.17771    0.07991 =
         0.10237   -0.05464    0.04234   -0.00819
AFIX 137
H33A  2    0.498533    0.716266    0.882154    11.00000   -1.50000
H33B  2    0.470686    0.670091    0.933849    11.00000   -1.50000
H33C  2    0.382447    0.704262    0.900704    11.00000   -1.50000
AFIX   0

C133  1    0.677408    1.181453    0.160663    11.00000    0.08230    0.06056 =
         0.07779   -0.02439    0.00995   -0.00703
PART 1
AFIX  23
H13K  2    0.718101    1.170821    0.139214    41.00000   -1.20000
H13L  2    0.655058    1.216180    0.140287    41.00000   -1.20000
AFIX  23
PART 2
H13M  2    0.718658    1.174814    0.136581   -41.00000   -1.20000
H13N  2    0.646213    1.214875    0.143204   -41.00000   -1.20000
AFIX   0
PART 0
C67   1    0.237066    0.920687    0.442739    11.00000    0.07844    0.11251 =
         0.10244   -0.07308    0.04468   -0.02459
AFIX  43
H67   2    0.185310    0.897944    0.446041    11.00000   -1.20000
AFIX   0

C135  1    0.320374    0.517986    0.557377    11.00000    0.11384    0.09833 =
         0.07755   -0.03149   -0.04116   -0.03361
AFIX  43
H135  2    0.260267    0.513502    0.544227    11.00000   -1.20000
AFIX   0

C17   1    0.225423    0.950137    0.465317    11.00000    0.07679    0.12591 =
         0.13663   -0.09027    0.05665   -0.02977
AFIX  43
H17   2    0.164831    0.948393    0.483949    11.00000   -1.20000
AFIX   0
C137  1    0.136156    1.145453   -0.047282    11.00000    0.07140    0.12425 =
         0.06810   -0.03171   -0.00643    0.01677
AFIX 137
H13O  2    0.170644    1.168363   -0.078023    11.00000   -1.50000
H13P  2    0.074606    1.161405   -0.041806    11.00000   -1.50000
H13Q  2    0.117932    1.114962   -0.048856    11.00000   -1.50000
AFIX   0

C69   1    0.881816    0.672569    0.530677    11.00000    0.09506    0.07152 =
         0.06241   -0.02136    0.01357    0.00233
AFIX 137
H69A  2    0.923988    0.653888    0.517581    11.00000   -1.50000
H69B  2    0.901697    0.707724    0.514300    11.00000   -1.50000
H69C  2    0.810406    0.669747    0.525118    11.00000   -1.50000
AFIX   0

C139  1    0.744828    1.181342    0.198006    11.00000    0.08438    0.07918 =
         0.10134   -0.04557    0.01141   -0.01948
AFIX  23
H13R  2    0.771895    1.147251    0.217079    11.00000   -1.20000
H13S  2    0.704321    1.190348    0.220696    11.00000   -1.20000
AFIX   0

C35   1    0.298605    0.615176    0.930052    11.00000    0.08690    0.09978 =
         0.08860   -0.06145    0.03157   -0.00863
AFIX  43
H35   2    0.290117    0.640146    0.940598    11.00000   -1.20000
AFIX   0

C141  1    0.792350    0.825099    0.466847    11.00000    0.06462    0.10317 =
         0.04770   -0.02695   -0.00215    0.00353
AFIX 137
H14H  2    0.846314    0.834086    0.481977    11.00000   -1.50000
H14I  2    0.785070    0.788770    0.482507    11.00000   -1.50000
H14J  2    0.728352    0.840324    0.470813    11.00000   -1.50000
AFIX   0
C71   1    0.300902    0.982378    0.461285    11.00000    0.09901    0.08064 =
         0.08998   -0.05743    0.04574   -0.01723
AFIX  43
H71   2    0.292061    1.002252    0.477777    11.00000   -1.20000
AFIX   0

C143  1    1.031807    0.774930    0.663969    11.00000    0.06237    0.11658 =
         0.18694   -0.11245    0.01890   -0.01541
AFIX  23
H14A  2    1.080181    0.748226    0.682990    11.00000   -1.20000
H14B  2    1.014410    0.794269    0.681986    11.00000   -1.20000
AFIX   0

C9    1    0.606799    0.667438    0.462628    11.00000    0.13306    0.07193 =
         0.05572   -0.01584    0.03156    0.02070
PART 1
C145  1    0.934230    0.490054    0.605868   101.00000    0.09752    0.07987 =
         0.07029   -0.04060    0.01736   -0.00499
AFIX  23
H14C  2    0.877448    0.475985    0.630326   101.00000   -1.20000
H14D  2    0.998697    0.478807    0.622754   101.00000   -1.20000
AFIX   0
PART 0
C73   1    0.234066    0.575527    0.947914    11.00000    0.07542    0.11594 =
         0.07605   -0.06138    0.03332   -0.01895
AFIX  43
H73   2    0.180732    0.573280    0.970631    11.00000   -1.20000
AFIX   0

C147  1    0.834593    1.218086    0.175420    11.00000    0.08869    0.09506 =
         0.13389   -0.05751    0.00269   -0.02358
AFIX  23
H14K  2    0.873146    1.210157    0.151497    11.00000   -1.20000
H14L  2    0.807604    1.252409    0.157758    11.00000   -1.20000
AFIX   0
C37   1    0.895634    0.995758    0.396625    11.00000    0.25940    0.13492 =
         0.08347   -0.07490    0.06267   -0.08776
AFIX  23
H37A  2    0.963101    0.991371    0.383573    11.00000   -1.20000
H37B  2    0.859322    1.022209    0.369435    11.00000   -1.20000
AFIX   0

C149  1    0.987696    0.369742    0.854683    11.00000    0.11974    0.08024 =
         0.09756   -0.03906    0.01225   -0.00108
AFIX 137
H14E  2    0.934425    0.385278    0.831322    11.00000   -1.50000
H14F  2    0.956884    0.346945    0.886471    11.00000   -1.50000
H14G  2    1.034121    0.351105    0.843183    11.00000   -1.50000
AFIX   0

C75   1    0.938802    1.123995    0.147788    11.00000    0.09934    0.09688 =
         0.13119   -0.05679    0.00310   -0.01313
AFIX 137
H75A  2    0.914002    1.146753    0.115703    11.00000   -1.50000
H75B  2    0.979807    1.142583    0.159493    11.00000   -1.50000
H75C  2    0.881036    1.108838    0.170701    11.00000   -1.50000
AFIX   0
C151  1    0.723178   10.609921    0.483718    11.00000    0.15707    0.29485 =
         0.14865   -0.16636   -0.06001    0.04881
AFIX 137
H15I  2    0.792980    0.605206    0.474193    11.00000   -1.50000
H15J  2    0.679774    0.584170    0.483537    11.00000   -1.50000
H15K  2    0.721294    0.607412    0.516500    11.00000   -1.50000
AFIX   0

PART 1
C19   1    0.843528    0.633893    0.801123    71.00000    0.06879    0.06127 =
         0.05178   -0.02660   -0.00080   -0.01421
AFIX  23
H19A  2    0.796135    0.616409    0.829552    71.00000   -1.20000
H19B  2    0.808205    0.663832    0.777275    71.00000   -1.20000
AFIX   0
PART 0
C153  1    0.569596    0.294984    0.932652    11.00000    0.17446    0.08767 =
         0.07068   -0.03615   -0.02288    0.00371
AFIX 137
H15A  2    0.530134    0.264213    0.945106    11.00000   -1.50000
H15B  2    0.562747    0.308850    0.955805    11.00000   -1.50000
H15C  2    0.641147    0.287672    0.928500    11.00000   -1.50000
AFIX   0
PART 1
C77   1    0.936853    0.650637    0.817897    71.00000    0.08364    0.07084 =
         0.05596   -0.02571   -0.00835   -0.01999
AFIX  23
H77A  2    0.981915    0.670308    0.789117    71.00000   -1.20000
H77B  2    0.914032    0.672682    0.832357    71.00000   -1.20000
AFIX   0

PART 0
C155  1    0.909976    1.012759    0.435065    11.00000    0.23317    0.17983 =
         0.12887   -0.11821    0.08823   -0.11674
AFIX  23
H15L  2    0.844104    1.024297    0.443085    11.00000   -1.20000
H15M  2    0.933293    0.984221    0.465052    11.00000   -1.20000
AFIX   0

PART 1
C39   1    0.804246    0.312560    0.798887    21.00000    0.06978    0.09086 =
         0.08917   -0.02335   -0.02168    0.00502
AFIX  23
H39A  2    0.833549    0.346037    0.778600    21.00000   -1.20000
H39B  2    0.762724    0.304182    0.777876    21.00000   -1.20000
AFIX   0
C157  1    0.927955    0.471049    0.564857   101.00000    0.11040    0.09388 =
         0.08743   -0.03272    0.01832   -0.00463
AFIX  23
H15D  2    0.908656    0.435667    0.577485   101.00000   -1.20000
H15E  2    0.889597    0.493228    0.536044   101.00000   -1.20000
AFIX   0

PART 0
C79   1    0.906190    1.215957    0.213539    11.00000    0.10297    0.11586 =
         0.19221   -0.07020    0.00603   -0.02346
AFIX 137
H79A  2    0.968552    1.234065    0.197280    11.00000   -1.50000
H79B  2    0.922728    1.181122    0.235285    11.00000   -1.50000
H79C  2    0.873286    1.231316    0.232538    11.00000   -1.50000
AFIX   0

PART 1
C159  1    0.997406    0.607119    0.855187    71.00000    0.07964    0.08119 =
         0.07200   -0.02921   -0.02026   -0.01997
AFIX 137
H15F  2    1.019684    0.584885    0.841302    71.00000   -1.50000
H15G  2    0.954521    0.588605    0.884622    71.00000   -1.50000
H15H  2    1.056765    0.620016    0.863504    71.00000   -1.50000
AFIX   0

PART 0
C5    1    0.357944    1.292042    0.187837    11.00000    0.19923    0.11779 =
         0.08793   -0.04246    0.04557   -0.05640
AFIX 137
H5A   2    0.354613    1.321181    0.155830    11.00000   -1.50000
H5B   2    0.428999    1.282753    0.195227    11.00000   -1.50000
H5C   2    0.326023    1.300100    0.212713    11.00000   -1.50000
AFIX   0

PART 1
C161  1    0.175694    0.269832    0.864707    51.00000    0.10996    0.08899 =
         0.10251   -0.03003   -0.00330   -0.02240
AFIX 137
H16D  2    0.162718    0.302268    0.836976    51.00000   -1.50000
H16E  2    0.119874    0.247107    0.869363    51.00000   -1.50000
H16F  2    0.239332    0.255935    0.858344    51.00000   -1.50000
AFIX   0
C81   1    0.894475    0.272602    0.819287    21.00000    0.07691    0.09811 =
         0.10391   -0.03539   -0.01235    0.00045
AFIX  23
H81A  2    0.927084    0.275690    0.845920    21.00000   -1.20000
H81B  2    0.867522    0.238377    0.832265    21.00000   -1.20000
AFIX   0
C163  1    0.289066    0.297248    0.912086    51.00000    0.10944    0.08001 =
         0.07846   -0.01265   -0.00486   -0.04534
AFIX  23
H16G  2    0.343133    0.275874    0.908080    51.00000   -1.20000
H16H  2    0.296599    0.297343    0.943748    51.00000   -1.20000
AFIX   0

C41   1    0.914522    0.851642    0.191019   111.00000    0.05614    0.06506 =
         0.09112   -0.02029    0.00794    0.01536
AFIX  23
H41A  2    0.962939    0.872034    0.197680   111.00000   -1.20000
H41B  2    0.923943    0.816656    0.215841   111.00000   -1.20000
AFIX   0

C165  1    0.183834    0.276436    0.911156    51.00000    0.12362    0.08749 =
         0.08862   -0.01042   -0.00311   -0.04000
AFIX  23
H16I  2    0.173391    0.243895    0.940299    51.00000   -1.20000
H16J  2    0.130216    0.299606    0.912069    51.00000   -1.20000
AFIX   0
C83   1    0.675686    0.478004    0.570652    91.00000    0.09328    0.10470 =
         0.07346   -0.05923    0.00701   -0.01548
AFIX 137
H83A  2    0.682176    0.513575    0.548032    91.00000   -1.50000
H83B  2    0.709431    0.458385    0.556091    91.00000   -1.50000
H83C  2    0.707389    0.470946    0.601138    91.00000   -1.50000
AFIX   0

C167  1    0.980071    0.727259    0.323023    81.00000    0.04752    0.08512 =
         0.10633   -0.06185   -0.00886    0.01401
AFIX  23
H16K  2    1.013688    0.703759    0.352941    81.00000   -1.20000
H16L  2    1.025705    0.756075    0.305047    81.00000   -1.20000
AFIX   0
C21   1    0.820188    0.865767    0.198633   111.00000    0.05043    0.05677 =
         0.07009   -0.02505    0.00506    0.01041
AFIX  23
H21A  2    0.778807    0.836384    0.220382   111.00000   -1.20000
H21B  2    0.786108    0.883979    0.167446   111.00000   -1.20000
AFIX   0
C169  1   10.941427    0.854150   10.149020   111.00000    0.06308    0.07225 =
         0.09344   -0.03332   -0.01979    0.02007
AFIX 137
H16M  2    0.901909    0.880218    0.123681   111.00000   -1.50000
H16N  2    0.928957    0.822015    0.149569   111.00000   -1.50000
H16O  2    1.013747    0.862111    0.142073   111.00000   -1.50000
AFIX   0

PART 0
C85   1    0.148572    0.351067    1.051666    11.00000    0.10014    0.24417 =
         0.07597   -0.06985    0.02613   -0.07017
AFIX 137
H85A  2    0.088358    0.336483    1.045989    11.00000   -1.50000
H85B  2    0.128788    0.380605    1.055602    11.00000   -1.50000
H85C  2    0.180095    0.326529    1.081248    11.00000   -1.50000
AFIX   0
C171  1    1.081080    0.810600    0.611259    11.00000    0.13175    0.16199 =
         0.38861   -0.16407   -0.10080    0.01233
AFIX 137
H17A  2    1.104440    0.790520    0.595144    11.00000   -1.50000
H17B  2    1.138713    0.828356    0.614722    11.00000   -1.50000
H17C  2    1.030252    0.834762    0.591640    11.00000   -1.50000
AFIX   0

C43   1    0.514603    1.206225    0.068898    11.00000    0.27899    0.13172 =
         0.10581   -0.03319    0.01229   -0.05120
AFIX 137
H43A  2    0.497064    1.198281    0.042802    11.00000   -1.50000
H43B  2    0.588309    1.209556    0.068434    11.00000   -1.50000
H43C  2    0.481874    1.237637    0.063958    11.00000   -1.50000
AFIX   0
C173  1    0.986032    1.054354    0.418107    11.00000    0.27313    0.20611 =
         0.16389   -0.12406    0.02926   -0.08060
AFIX 137
H17M  2    0.960981    1.083469    0.389701    11.00000   -1.50000
H17N  2    1.050775    1.043379    0.409211    11.00000   -1.50000
H17O  2    0.995800    1.063262    0.444380    11.00000   -1.50000
AFIX   0
PART 1
C87   1    0.237564    1.199555    0.104930    31.00000    0.10786    0.07674 =
         0.09329   -0.01778    0.00326    0.02661
AFIX  23
H87A  2    0.273953    1.215867    0.120995    31.00000   -1.20000
H87B  2    0.271464    1.208740    0.072670    31.00000   -1.20000
AFIX   0
C175  1    0.963893    0.701107    0.291071    81.00000    0.07541    0.11268 =
         0.13695   -0.07313   -0.01139    0.01156
AFIX 137
H17P  2    0.936381    0.725076    0.260075    81.00000   -1.50000
H17Q  2    0.916172    0.673517    0.308026    81.00000   -1.50000
H17R  2    1.028864    0.688138    0.284841    81.00000   -1.50000
AFIX   0
C11   1    0.130315    1.216357    0.098976    31.00000    0.12353    0.08307 =
         0.10773   -0.01048    0.00961    0.02788
AFIX  23
H11H  2    0.122048    1.249674    0.097630    31.00000   -1.20000
H11I  2    0.085250    1.192309    0.125419    31.00000   -1.20000
AFIX   0

C177  1    1.044294    0.480774    0.559725   101.00000    0.12305    0.10130 =
         0.10084   -0.03363    0.01743   -0.00510
AFIX 137
H17D  2    1.058768    0.513703    0.532521   101.00000   -1.50000
H17E  2    1.079876    0.455162    0.553549   101.00000   -1.50000
H17F  2    1.067391    0.479571    0.589879   101.00000   -1.50000
AFIX   0

C89   1    0.109588    1.217944    0.046930    31.00000    0.15298    0.12019 =
         0.12692    0.00737    0.00789    0.00901
AFIX 137
H89A  2    0.078698    1.250006    0.025538    31.00000   -1.50000
H89B  2    0.063639    1.190848    0.052032    31.00000   -1.50000
H89C  2    0.173922    1.213936    0.031819    31.00000   -1.50000
AFIX   0

C179  1    0.972150    0.282902    0.777005    21.00000    0.12568    0.11111 =
         0.15395   -0.03344   -0.01559    0.00113
AFIX 137
H17G  2    0.940846    0.276827    0.752140    21.00000   -1.50000
H17H  2    1.030829    0.260767    0.789234    21.00000   -1.50000
H17I  2    0.994260    0.317676    0.762706    21.00000   -1.50000
AFIX   0
PART 2
SN2A  5    0.635033    0.359565    0.809689   -21.00000    0.06248    0.05070 =
         0.04882   -0.02874   -0.00750   -0.01031
C53A  1    0.754165    0.311475    0.844153   -21.00000    0.06976    0.07932 =
         0.08293   -0.02234   -0.02097   -0.00337
AFIX  23
H53C  2    0.776305    0.317592    0.871076   -21.00000   -1.20000
H53D  2    0.731059    0.276499    0.858129   -21.00000   -1.20000
AFIX   0
C39A  1    0.843544    0.319913    0.807332   -21.00000    0.07401    0.08806 =
         0.09208   -0.02526   -0.01659   -0.00423
AFIX  23
H39C  2    0.860492    0.355810    0.790007   -21.00000   -1.20000
H39D  2    0.824401    0.309270    0.782948   -21.00000   -1.20000
AFIX   0
C81A  1    0.937388    0.289434    0.834513   -21.00000    0.08570    0.10008 =
         0.10541   -0.03041   -0.01507   -0.00740
AFIX  23
H81C  2    0.938040    0.257508    0.832684   -21.00000   -1.20000
H81D  2    0.998852    0.307949    0.816188   -21.00000   -1.20000
AFIX   0
C181  1    0.947372    0.277182    0.888221   -21.00000    0.12231    0.14233 =
         0.14239   -0.01015   -0.00324   -0.00070
AFIX   3
H18A  2    0.885682    0.287622    0.900151   -21.00000   -1.50000
H18B  2    1.005772    0.294992    0.890901   -21.00000   -1.50000
H18C  2    0.957332    0.241212    0.907741   -21.00000   -1.50000
AFIX   0

SN9A  5    0.393111    1.110592    0.124639   -31.00000    0.11943    0.07114 =
         0.04762   -0.01250    0.01215    0.03502
C182  1    0.256433    1.147098    0.133585   -31.00000    0.09750    0.07215 =
         0.07366   -0.02609   -0.00065    0.02735
AFIX  23
H18J  2    0.208888    1.121782    0.157216   -31.00000   -1.20000
H18K  2    0.273340    1.170097    0.146916   -31.00000   -1.20000
AFIX   0
C87A  1    0.206058    1.175777    0.086198   -31.00000    0.11066    0.08149 =
         0.09215   -0.02144    0.00296    0.02634
AFIX  23
H87C  2    0.211463    1.156275    0.067684   -31.00000   -1.20000
H87D  2    0.133115    1.179426    0.093066   -31.00000   -1.20000
AFIX   0
C89A  1    0.222382    1.244704    0.002540   -31.00000    0.16777    0.13903 =
         0.15840   -0.00996    0.00694    0.01735
AFIX   3
H89D  2    0.280371    1.262764   -0.018770   -31.00000   -1.50000
H89E  2    0.163822    1.267224   -0.004280   -31.00000   -1.50000
H89F  2    0.205762    1.216554   -0.003410   -31.00000   -1.50000
AFIX   0
C11A  1    0.248294    1.224916    0.055999   -31.00000    0.12282    0.08745 =
         0.10318   -0.01561    0.00982    0.02890
AFIX  23
H11J  2    0.322890    1.223325    0.058415   -31.00000   -1.20000
H11K  2    0.221504    1.248271    0.068210   -31.00000   -1.20000
AFIX   0
SN    5    0.570508    1.131649    0.189307   -41.00000    0.08499    0.07214 =
         0.05119   -0.01176    0.01620    0.02620

SN5A  5   10.463140    0.379197   10.875870   -51.00000    0.04251    0.06509 =
         0.05705   -0.03495   -0.00203   -0.00289
C184  1    0.396643    0.315898    0.869920   -51.00000    0.10392    0.07513 =
         0.06567   -0.01463   -0.00005   -0.04088
AFIX  23
H18D  2    0.416713    0.319916    0.837029   -51.00000   -1.20000
H18E  2    0.431161    0.285433    0.893395   -51.00000   -1.20000
AFIX   0
C1C   1    0.283726    0.304898    0.877415   -51.00000    0.10791    0.07811 =
         0.07316   -0.01570   -0.00078   -0.03932
AFIX  23
H1CA  2    0.251600    0.311069    0.846900   -51.00000   -1.20000
H1CB  2    0.246897    0.323311    0.892924   -51.00000   -1.20000
AFIX   0
C1D   1    0.294935    0.248804   10.912447   -51.00000    0.11518    0.08481 =
         0.08436   -0.00986    0.00110   -0.03972
AFIX  23
H1DA  2    0.360545    0.242786    0.928403   -51.00000   -1.20000
H1DB  2    0.240027    0.238464    0.938118   -51.00000   -1.20000
AFIX   0
C1E   1   10.290040    0.217356   10.884840   -51.00000    0.13517    0.11930 =
         0.11364    0.00233    0.00132   -0.02899
AFIX   3
H1EA  2    0.237920    0.192046    0.902130   -51.00000   -1.50000
H1EB  2    0.355310    0.200976    0.885210   -51.00000   -1.50000
H1EC  2    0.271280    0.237846    0.851090   -51.00000   -1.50000
AFIX   0

SN8A  5    0.429033    1.009403    0.231494   -61.00000    0.05928    0.04053 =
         0.03920   -0.01071    0.01367    0.00617
PART 0
C14A  1    0.293519    1.001047    0.278025    11.00000    0.04582    0.05810 =
         0.04467   -0.02680    0.00537    0.00746
PART 1
AFIX  23
H14M  2    0.255601    0.970684    0.284276    61.00000   -1.20000
H14N  2    0.316163    0.996746    0.309766    61.00000   -1.20000
AFIX  23
PART 2
H14O  2    0.256997    0.970783    0.282859   -61.00000   -1.20000
H14P  2    0.314743    0.995788    0.310298   -61.00000   -1.20000
AFIX   0
PART 0
C15A  1    0.220552    1.045080    0.258370    11.00000    0.05889    0.06549 =
         0.05595   -0.03274    0.00051    0.00425
AFIX  23
H15N  2    0.187380    1.046184    0.229880    11.00000   -1.20000
H15O  2    0.259018    1.076389    0.247332    11.00000   -1.20000
AFIX   0
C185  1    0.138737    1.041517    0.297217    11.00000    0.05883    0.07245 =
         0.06833   -0.04328    0.00305    0.00043
AFIX  23
H18L  2    0.171267    1.042859    0.324751    11.00000   -1.20000
H18M  2    0.102963    1.009280    0.309866    11.00000   -1.20000
AFIX   0
C1F   1    0.061686    1.084744    0.275271    11.00000    0.06686    0.07400 =
         0.09106   -0.04713    0.00626    0.00812
AFIX 137
H1FA  2    0.030114    1.083607    0.247782    11.00000   -1.50000
H1FB  2    0.096755    1.116601    0.263939    11.00000   -1.50000
H1FC  2    0.009301    1.081451    0.300170    11.00000   -1.50000
AFIX   0

PART 2
C19A  1    0.927468    0.642234    0.764520   -71.00000    0.06884    0.06091 =
         0.04825   -0.02638   -0.00656   -0.01539
AFIX  23
H19C  2    0.885137    0.672735    0.750185   -71.00000   -1.20000
H19D  2    0.968638    0.640531    0.737641   -71.00000   -1.20000
AFIX   0
C186  1    0.858814    0.597549    0.787462   -71.00000    0.06690    0.05666 =
         0.04595   -0.01944   -0.00560   -0.01265
AFIX  23
H18F  2    0.819431    0.598044    0.815360   -71.00000   -1.20000
H18G  2    0.900287    0.566710    0.799932   -71.00000   -1.20000
AFIX   0
SN1A  5    0.757138    0.597311    0.736022   -71.00000    0.04258    0.04057 =
         0.03991   -0.02364    0.00585   -0.00717
C77A  1    0.998468    0.646677    0.799591   -71.00000    0.07549    0.07250 =
         0.06278   -0.02264   -0.00508   -0.01579
AFIX  23
H77C  2    1.053364    0.621681    0.806289   -71.00000   -1.20000
H77D  2    1.030160    0.680052    0.783293   -71.00000   -1.20000
AFIX   0
C1G   1    0.949929    0.639576    0.847497   -71.00000    0.09579    0.09683 =
         0.07852   -0.01558   -0.01155   -0.01927
AFIX 137
H1GA  2    0.913005    0.669951    0.842830   -71.00000   -1.50000
H1GB  2    1.002537    0.632636    0.871042   -71.00000   -1.50000
H1GC  2    0.902675    0.611522    0.859779   -71.00000   -1.50000
AFIX   0

C187  1    0.960035    0.662021    0.343124   -81.00000    0.07518    0.10821 =
         0.13983   -0.05597   -0.00583    0.01338
AFIX 137
H18N  2    0.909517    0.673150    0.318065   -81.00000   -1.50000
H18O  2    0.934220    0.632907    0.372265   -81.00000   -1.50000
H18P  2    1.022990    0.653043    0.330777   -81.00000   -1.50000
AFIX   0
C1H   1    0.981140    0.704563    0.356163   -81.00000    0.05033    0.09177 =
         0.10585   -0.05654   -0.00144    0.01147
AFIX  23
H1HA  2    1.009341    0.690747    0.388891   -81.00000   -1.20000
H1HB  2    1.031008    0.728101    0.332247   -81.00000   -1.20000
AFIX   0
C1I   1    0.881170    0.731551    0.355409   -81.00000    0.04463    0.08940 =
         0.09835   -0.05437   -0.00704    0.01087
AFIX  23
H1IA  2    0.833799    0.708257    0.381152   -81.00000   -1.20000
H1IB  2    0.850277    0.742095    0.323637   -81.00000   -1.20000
AFIX   0
PART 0
C1J   1    0.896038    0.777475    0.363536    11.00000    0.03861    0.08973 =
         0.08658   -0.05081   -0.01246    0.01684
AFIX  23
H1JA  2    0.942264    0.805403    0.343348    11.00000   -1.20000
H1JB  2    0.927813    0.756946    0.394954    11.00000   -1.20000
AFIX   0
PART 2
SN7A  5    0.768396    0.815068    0.376422   -81.00000    0.03168    0.04782 =
         0.04058   -0.01479   -0.00119   -0.00814

C83A  1    0.566101    0.440421    0.557144   -91.00000    0.16074    0.03589 =
         0.04449   -0.02082   -0.01723   -0.00620
AFIX 137
H83D  2    0.524294    0.410881    0.576308   -91.00000   -1.50000
H83E  2    0.634047    0.430020    0.551075   -91.00000   -1.50000
H83F  2    0.534941    0.460985    0.526020   -91.00000   -1.50000
AFIX   0
C42A  1   10.932425    0.545945    0.587902  -101.00000    0.07832    0.07030 =
         0.04989   -0.04246    0.01670   -0.00704
AFIX  23
H42C  2    0.866061    0.540503    0.577614  -101.00000   -1.20000
H42D  2    0.969339    0.571103    0.558609  -101.00000   -1.20000
AFIX   0
C188  1    0.992407    0.497042    0.607043  -101.00000    0.09469    0.07424 =
         0.06539   -0.04505    0.01441   -0.00759
AFIX  23
H18H  2    1.061072    0.503001    0.614695  -101.00000   -1.20000
H18I  2    0.958633    0.472495    0.637748  -101.00000   -1.20000
AFIX   0
C1K   1    1.002632    0.474690    0.571594  -101.00000    0.10964    0.09001 =
         0.08034   -0.04056    0.01946   -0.00657
AFIX  23
H1KA  2    1.035767    0.498850    0.540504  -101.00000   -1.20000
H1KB  2    0.934720    0.466940    0.564732  -101.00000   -1.20000
AFIX   0
C1L   1    1.067423    0.426259    0.594815  -101.00000    0.15381    0.11082 =
         0.12026   -0.04640    0.02854    0.00825
AFIX 137
H1LA  2    1.077593    0.412516    0.571665  -101.00000   -1.50000
H1LB  2    1.032160    0.401778    0.624524  -101.00000   -1.50000
H1LC  2    1.133351    0.433960    0.602890  -101.00000   -1.50000
AFIX   0
SN13  5    0.906534    0.575228    0.637086  -101.00000    0.05060    0.05371 =
         0.03847   -0.01974    0.00371    0.00021

C55A  1    0.812069    0.896298    0.214420  -111.00000    0.04701    0.05367 =
         0.05451   -0.02288    0.00895    0.00966
AFIX  23
H55C  2    0.774112    0.891981    0.189803  -111.00000   -1.20000
H55D  2    0.848557    0.928375    0.197157  -111.00000   -1.20000
AFIX   0
C21A  1    0.889378    0.856060    0.232900  -111.00000    0.05188    0.06311 =
         0.06980   -0.02706    0.00943    0.00879
AFIX  23
H21C  2    0.853693    0.823750    0.250082  -111.00000   -1.20000
H21D  2    0.928501    0.860303    0.257233  -111.00000   -1.20000
AFIX   0
C41A  1    0.966059    0.853076    0.194044  -111.00000    0.05048    0.06305 =
         0.08581   -0.02616    0.02565    0.02366
AFIX  23
H41C  2    1.033712    0.846462    0.208208  -111.00000   -1.20000
H41D  2    0.947944    0.823217    0.190650  -111.00000   -1.20000
AFIX   0
C14   1    0.978168    0.893820    0.145104  -111.00000    0.06628    0.07815 =
         0.07651   -0.04444    0.00914    0.01074
AFIX 137
H14Q  2    0.913140    0.900731    0.129268  -111.00000   -1.50000
H14R  2    1.028665    0.884561    0.126280  -111.00000   -1.50000
H14S  2    1.000870    0.923654    0.146748  -111.00000   -1.50000
AFIX   0
HKLF 4


REM  1_a.res in P-1
REM wR2 = 0.1443, GooF = S = 1.052, Restrained GooF = 1.059 for all data
REM R1 = 0.0566 for 32663 Fo > 4sig(Fo) and 0.0851 for all 44754 data
REM 2950 parameters refined using 795 restraints

END

WGHT      0.0438     72.9902

REM Highest difference peak  1.451,  deepest hole -1.074,  1-sigma level  0.123
Q1    1   0.6380  0.6374  0.4399  11.00000  0.05    1.45
Q2    1   0.4010  1.2465  0.1030  11.00000  0.05    1.43
Q3    1   0.4984  1.1207  0.2194  11.00000  0.05    1.17
Q4    1   0.8963  0.6849  0.4820  11.00000  0.05    1.07
Q5    1   1.1054  0.3808  0.8800  11.00000  0.05    0.96
Q6    1   1.0214  0.7997  0.7005  11.00000  0.05    0.94
Q7    1   0.6802  0.4591  0.7005  11.00000  0.05    0.93
Q8    1   0.9031  0.2375  0.8617  11.00000  0.05    0.92
Q9    1   1.0212  0.6804  0.3996  11.00000  0.05    0.89
Q10   1   0.2939  1.2634 -0.0440  11.00000  0.05    0.88
Q11   1   0.6129  0.3611  0.8398  11.00000  0.05    0.86
Q12   1   0.5421  1.1378  0.1613  11.00000  0.05    0.85
Q13   1   0.7749  0.6997  0.6010  11.00000  0.05    0.84
Q14   1   0.7065  0.5830  0.5011  11.00000  0.05    0.82
Q15   1   0.9179  0.8434  0.1757  11.00000  0.05    0.81
Q16   1   0.7338  0.6006  0.7015  11.00000  0.05    0.80
Q17   1   0.8729  0.9060  0.3599  11.00000  0.05    0.80
Q18   1   0.6927  0.8818  0.2788  11.00000  0.05    0.79
Q19   1   0.4756  1.0197  0.2007  11.00000  0.05    0.77
Q20   1   0.6044  1.0398  0.2979  11.00000  0.05    0.75
Q21   1   0.5329  0.4989  0.7416  11.00000  0.05    0.74
Q22   1   0.5470  0.5807  0.6577  11.00000  0.05    0.74
Q23   1   0.5192  0.4791  0.8000  11.00000  0.05    0.73
Q24   1   0.5891  0.3635  0.7826  11.00000  0.05    0.73
Q25   1   0.6585  0.8979  0.3010  11.00000  0.05    0.73
Q26   1   0.7073  0.8005  0.4006  11.00000  0.05    0.73
Q27   1   0.1255  1.2238  0.1421  11.00000  0.05    0.71
Q28   1   0.5391  0.4809  0.7597  11.00000  0.05    0.71
Q29   1   0.4764  1.1383  0.1798  11.00000  0.05    0.71
Q30   1   0.7260  0.8992  0.3024  11.00000  0.05    0.70
Q31   1   0.8479  0.4795  0.7425  11.00000  0.05    0.69
Q32   1   0.8928  0.6826  0.6353  11.00000  0.05    0.69
Q33   1   0.3747  1.1005  0.1622  11.00000  0.05    0.68
Q34   1   0.7611  0.8979  0.2532  11.00000  0.05    0.66
Q35   1   0.7791  0.8176  0.4018  11.00000  0.05    0.66
Q36   1   0.4843  1.0996  0.1205  11.00000  0.05    0.65
Q37   1   0.2790  1.0220  0.3028  11.00000  0.05    0.65
Q38   1   0.8634  0.6958  0.6399  11.00000  0.05    0.65
Q39   1   0.8384  0.6804  0.6606  11.00000  0.05    0.63
Q40   1   0.1792  1.2814 -0.0385  11.00000  0.05    0.63
Q41   1   0.6611  0.9013  0.2418  11.00000  0.05    0.63
Q42   1   0.3866  0.6811  0.8567  11.00000  0.05    0.62
Q43   1   0.8913  0.8190  0.4782  11.00000  0.05    0.62
;
_shelx_res_checksum                67565
_shelx_hkl_file
;
   0   0  -3  164.45    5.91
   0   0  -3  161.23    5.80
   0   0  -4 1442.85   43.10
   0   0  -4 1497.84   43.76
   0   0  -4 1388.33   43.49
   0   0  -5   87.40    3.81
   0   0  -5   83.25    4.34
   0   0  -5   89.62    4.31
   0   0   6  250.60    8.67
   0   0  -6  247.69    8.57
   0   0  -6  235.52    9.37
   0   0  -6  225.34    8.99
   0   0  -7  428.54   14.53
   0   0   7  466.29   14.76
   0   0  -7  424.94   15.49
   0   0  -7  434.03   15.33
   0   0   8  759.12   23.80
   0   0  -8  725.84   23.61
   0   0  -8  723.45   24.74
   0   0  -8  753.91   24.51
   0   0  -9  144.22    6.21
   0   0  -9  144.40    7.30
   0   0  -9  142.13    7.22
   0   0  -9  129.75    6.73
   0   0 -10  422.56   14.93
   0   0 -10  417.04   16.37
   0   0 -10  442.54   16.35
   0   0 -10  437.45   16.04
   0   0 -11 2300.03   72.27
   0   0 -11 2366.50   73.47
   0   0 -11 2449.86   74.33
   0   0 -11 2462.14   74.07
   0   0 -12 1580.74   48.76
   0   0  12 1461.22   48.70
   0   0 -12 1548.37   49.03
   0   0 -12 1495.22   47.18
   0   0 -12 1496.37   49.20
   0   0 -13 2307.18   71.54
   0   0  13 2243.75   71.87
   0   0 -13 2342.85   71.30
   0   0 -13 2334.21   72.07
   0   0 -13 2333.55   72.46
   0   0 -13 2207.84   69.92
   0   0 -14    5.63    2.43
   0   0 -14    2.51    2.39
   0   0  14   -0.39    2.85
   0   0 -14    4.21    3.26
   0   0 -14    1.19    2.80
   0   0 -14    2.68    2.39
   0   0 -14    4.64    3.15
   0   0 -15   33.18    4.76
   0   0 -15   29.21    3.35
   0   0  15   25.86    4.56
   0   0 -15   36.23    4.58
   0   0  15   18.09    4.03
   0   0 -15   27.65    4.73
   0   0 -15   25.42    4.42
   0   0 -15   27.69    4.04
   0   0 -15   34.56    4.48
   0   0 -16 1305.90   43.19
   0   0 -16 1308.55   44.21
   0   0 -16 1309.31   44.07
   0   0  16 1307.62   44.17
   0   0  16 1276.43   43.73
   0   0 -16 1294.63   44.28
   0   0 -16 1273.52   43.57
   0   0 -16 1267.94   41.35
   0   0 -16 1243.26   42.83
   0   0 -17 1100.07   38.57
   0   0 -17 1064.11   38.20
   0   0 -17 1120.70   37.61
   0   0  17 1069.50   37.82
   0   0 -17 1121.60   38.63
   0   0 -17 1040.92   35.41
   0   0 -17 1065.60   37.89
   0   0 -17 1074.83   37.10
   0   0 -18   54.15    6.75
   0   0 -18   51.36    4.83
   0   0 -18   50.20    6.04
   0   0 -18   35.45    6.07
   0   0 -18   48.60    6.56
   0   0 -18   44.92    5.47
   0   0 -18   47.28    5.83
   0   0 -19   43.37    6.95
   0   0 -19   48.62    5.05
   0   0 -19   43.39    6.50
   0   0 -19   40.56    5.96
   0   0 -19   43.75    6.13
   0   0 -19   45.75    6.61
   0   0 -19   36.86    5.89
   0   0 -19   29.61    5.44
   0   0 -20 1693.35   56.10
   0   0 -20 1661.46   56.71
   0   0 -20 1704.10   56.52
   0   0 -20 1682.62   56.99
   0   0 -20 1731.65   57.55
   0   0 -20 1633.02   56.02
   0   0 -20 1696.45   57.56
   0   0 -20 1668.68   55.67
   0   0 -20 1637.69   53.59
   0   0 -21   63.63    7.15
   0   0 -21   49.60    6.95
   0   0 -21   51.58    7.41
   0   0 -21   53.20    7.52
   0   0 -21   49.59    6.82
   0   0 -21   49.04    7.30
   0   0 -21   45.59    6.61
   0   0 -21   46.93    5.37
   0   0 -22 1203.08   42.09
   0   0 -22 1161.20   43.54
   0   0 -22 1205.11   42.70
   0   0 -22 1234.85   43.70
   0   0 -22 1216.61   43.88
   0   0 -22 1133.86   42.22
   0   0 -22 1160.33   39.58
   0   0 -22 1175.30   41.66
   0   0 -23   40.31    6.18
   0   0 -23   42.59    7.25
   0   0 -23   40.13    6.47
   0   0 -23   45.20    6.99
   0   0 -23   32.76    5.06
   0   0 -23   52.42    7.49
   0   0 -23   27.02    6.15
   0   0 -23   40.02    4.90
   0   0 -23   36.55    6.17
   0   0 -24  229.94   14.88
   0   0 -24  230.98   14.31
   0   0 -24  246.55   14.92
   0   0 -24  241.35   12.45
   0   0 -24  272.45   15.72
   0   0 -24  239.67   14.37
   0   0 -24  227.00   11.79
   0   0 -24  228.81   13.30
   0   0 -25    5.54    6.03
   0   0 -25    7.67    5.05
   0   0 -25    9.17    5.70
   0   0 -25   -0.92    4.21
   0   0 -25   10.44    5.73
   0   0 -25    2.68    5.12
   0   0 -25   -1.66    4.05
   0   0 -25    4.12    4.73
   0   0 -26  245.36   16.20
   0   0 -26  243.23   15.29
   0   0 -26  267.23   15.95
   0   0 -26  215.41   12.57
   0   0 -26  241.23   16.06
   0   0 -26  237.99   14.73
   0   0 -26  215.78   11.99
   0   0 -26  245.60   14.04
   0   0 -27   16.35    7.09
   0   0 -27   27.33    7.42
   0   0 -27   32.44    7.06
   0   0 -27   25.71    5.29
   0   0 -27   32.51    8.39
   0   0 -27   26.20    7.12
   0   0 -27   33.60    5.56
   0   0 -27   23.24    6.08
   0   0 -28  398.67   21.71
   0   0 -28  377.48   20.34
   0   0 -28  402.74   21.32
   0   0 -28  359.20   17.11
   0   0 -28  366.74   21.27
   0   0 -28  363.19   19.85
   0   0 -28  362.41   16.69
   0   0 -28  368.30   18.65
   0   0 -29   72.60   10.87
   0   0 -29   67.30    9.88
   0   0 -29   79.26   10.57
   0   0 -29  103.66    8.30
   0   0 -29   74.36   10.68
   0   0 -29  109.13   10.87
   0   0 -29   89.66    7.95
   0   0 -29   75.88    9.25
   0   0 -30    7.67    6.08
   0   0 -30    5.61    6.24
   0   0 -30    9.34    4.35
   0   0 -30    1.98    6.91
   0   0 -30    4.07    6.25
   0   0 -30   15.72    5.89
   0   0 -30   28.98    8.19
   0   0 -31   -8.83    7.86
   0   0 -31   -1.94    6.80
   0   0 -31   -0.53    4.12
   0   0 -31   -7.22    7.47
   0   0 -31   -5.89    6.89
   0   0 -31   -2.09    5.16
   0   0 -31   -7.01    8.20
   0   0 -32    2.74    6.04
   0   0 -32    1.00    7.10
   0   0 -32   -5.38    5.12
   0   0 -32    1.74    5.95
   0   0 -32    9.33    7.39
   0   0 -32    1.42    5.07
   0   0 -32    4.28    7.13
   0   0 -33   29.21    8.09
   0   0 -33   19.95    8.53
   0   0 -33   10.77    6.77
   0   0 -33   10.37    7.53
   0   0 -33   27.82    8.61
   0   0 -33   14.47    6.78
   0   0 -34   97.59   13.19
   0   0 -34   79.24   11.65
   0   0 -34   90.62   11.25
   0   0 -34  102.08   11.89
   0   0 -34  120.34   13.49
   0   0 -35   -2.37    8.32
   0   0 -35    3.31    7.68
   0   0 -35   28.03    8.44
   0   0 -35   11.39    8.86
   0   0 -35    2.85    7.60
   0   0 -36  152.47   14.37
   0   0 -37   58.06   10.63
   0   1 -37    3.98    7.53
   0   1 -36   -0.97    7.45
   0   1 -35   20.30    9.12
   0   1 -35    0.95    7.60
   0   1 -35    3.08    7.67
   0   1 -35   10.81    8.97
   0   1 -34    1.17    8.12
   0   1 -34   -1.10    7.43
   0   1 -34    0.92    7.20
   0   1 -34    9.98    9.40
   0   1 -34    2.99    7.45
   0   1 -33   -4.84    7.73
   0   1 -33   -3.19    7.15
   0   1 -33   13.53    8.89
   0   1 -33    1.79    7.31
   0   1 -33   -7.92    7.41
   0   1 -33   -2.15    8.14
   0   1 -32    4.70    6.32
   0   1 -32   -9.26    7.57
   0   1 -32    8.61    4.64
   0   1 -32    1.09    8.01
   0   1 -32    2.60    6.13
   0   1 -32   -4.26    7.49
   0   1 -32   18.73    8.36
   0   1 -31   -6.36    6.64
   0   1 -31   -1.99    7.10
   0   1 -31    0.56    4.06
   0   1 -31   -6.30    8.33
   0   1 -31   -0.84    6.57
   0   1 -31   -8.34    6.43
   0   1 -31  -10.06    7.57
   0   1 -30   -1.94    7.36
   0   1 -30   -4.99    5.18
   0   1 -30   -8.08    7.70
   0   1 -30   -3.24    6.18
   0   1 -30    0.68    5.36
   0   1 -30   -3.51    6.26
   0   1 -29   -3.38    6.58
   0   1 -29   -9.27    7.86
   0   1 -29   -2.18    4.23
   0   1 -29   -5.84    6.94
   0   1 -29   -5.48    6.67
   0   1 -29   -4.67    6.05
   0   1 -29   -6.56    7.35
   0   1 -28   -3.61    6.54
   0   1 -28   -1.63    6.30
   0   1 -28   -0.89    6.99
   0   1 -28   -2.13    4.31
   0   1 -28   -5.61    7.60
   0   1 -28   -1.51    6.06
   0   1 -28   -3.81    4.73
   0   1 -28   -0.65    6.04
   0   1 -27   -6.94    6.84
   0   1 -27    5.48    5.67
   0   1 -27   -5.15    6.89
   0   1 -27    0.52    4.29
   0   1 -27    2.69    6.78
   0   1 -27   -2.18    6.75
   0   1 -27   -0.93    4.74
   0   1 -27   -0.63    5.44
   0   1 -26   -0.83    6.74
   0   1 -26    3.01    5.66
   0   1 -26   -2.47    5.63
   0   1 -26    3.56    4.06
   0   1 -26   -5.15    6.72
   0   1 -26    1.40    5.88
   0   1 -26    3.60    4.17
   0   1 -26   -1.22    5.19
   0   1 -25   -0.80    6.21
   0   1 -25   -2.89    5.58
   0   1 -25   -3.15    5.84
   0   1 -25    5.93    4.00
   0   1 -25   -2.46    6.16
   0   1 -25   -6.03    5.74
   0   1 -25    1.31    3.96
   0   1 -25   -1.18    4.48
   0   1 -24    5.35    5.23
   0   1 -24    6.22    5.01
   0   1 -24    0.75    5.16
   0   1 -24   -3.37    4.77
   0   1 -24    6.27    5.63
   0   1 -24    5.77    5.25
   0   1 -24    6.76    3.96
   0   1 -24    3.43    4.41
   0   1 -23    8.03    5.68
   0   1 -23    5.95    4.97
   0   1 -23   -1.44    4.80
   0   1 -23    3.73    4.32
   0   1 -23    8.21    5.11
   0   1 -23    3.30    4.19
   0   1 -23   -0.61    4.83
   0   1 -23    5.71    3.42
   0   1 -22    1.74    4.32
   0   1 -22    4.17    5.19
   0   1 -22   -0.63    4.12
   0   1 -22   -0.69    4.09
   0   1 -22   -0.58    4.82
   0   1 -22    8.51    5.26
   0   1 -22    1.57    3.40
   0   1 -22   -4.76    4.75
   0   1 -21   11.64    4.88
   0   1 -21   17.23    5.33
   0   1 -21   17.18    6.33
   0   1 -21   28.24    5.83
   0   1 -21   18.26    5.42
   0   1 -21   11.69    4.84
   0   1 -21   11.14    5.01
   0   1 -21   14.80    5.39
   0   1 -21   17.31    4.32
   0   1 -20    1.06    4.28
   0   1 -20    6.85    4.89
   0   1 -20   -3.10    4.65
   0   1 -20    7.02    4.73
   0   1 -20    2.27    4.47
   0   1 -20    0.63    5.07
   0   1 -20   -3.39    4.48
   0   1 -20    2.17    3.69
   0   1 -19    9.60    5.01
   0   1 -19   17.84    5.68
   0   1 -19   12.89    5.01
   0   1 -19   15.05    5.26
   0   1 -19   16.74    5.31
   0   1 -19    8.30    5.80
   0   1 -19   15.67    4.63
   0   1 -19   11.06    4.00
   0   1 -18    5.28    4.51
   0   1 -18    6.64    4.67
   0   1 -18   10.52    4.70
   0   1 -18   14.17    4.50
   0   1 -18   11.27    5.15
   0   1 -18    7.27    5.08
   0   1 -18    4.82    3.72
   0   1 -18    3.96    3.16
   0   1 -17    4.39    3.08
   0   1 -17    0.53    4.32
   0   1 -17    4.85    4.16
   0   1 -17   -1.36    3.85
   0   1 -17    1.05    4.18
   0   1 -17    0.83    4.07
   0   1 -16   17.61    3.32
   0   1 -16   25.35    4.55
   0   1 -16   14.98    4.46
   0   1 -16   21.50    4.58
   0   1 -16   17.63    4.07
   0   1 -16   25.17    4.64
   0   1 -15    9.33    2.66
   0   1 -15    8.10    3.30
   0  -1  15    6.22    3.46
   0   1 -15    6.06    3.22
   0   1 -15    3.44    3.02
   0   1 -15    2.21    3.04
   0   1 -15   12.46    3.67
   0   1 -14    5.05    2.29
   0   1 -14    5.69    3.03
   0  -1  14    0.41    3.14
   0   1 -14    4.33    2.81
   0   1 -14    1.21    2.82
   0   1 -14    1.03    2.47
   0   1 -14    6.44    3.23
   0   1 -13    4.37    3.11
   0   1 -13    1.00    2.19
   0   1 -13    2.13    2.66
   0  -1  13    2.69    3.11
   0   1 -13    0.75    3.09
   0  -1  13    5.57    3.26
   0   1 -13    4.41    3.01
   0   1 -13    2.89    2.63
   0   1 -12    5.49    3.46
   0  -1  12    6.45    2.29
   0   1 -12    5.36    2.19
   0   1 -12    5.54    2.82
   0   1 -12    4.94    2.58
   0   1 -12    6.94    3.01
   0   1 -12    5.64    2.62
   0  -1  12    7.70    3.35
   0   1 -11    6.75    2.63
   0   1 -11    7.29    2.91
   0   1 -11    4.79    2.74
   0   1 -11    6.27    2.56
   0  -1  11    6.88    2.33
   0   1 -11    6.27    2.19
   0   1 -10   23.58    3.31
   0   1 -10   19.77    3.25
   0   1 -10   18.63    3.19
   0   1 -10   19.94    2.84
   0  -1  10   19.80    2.71
   0   1 -10   17.92    2.51
   0  -1   9    9.02    2.16
   0   1  -9    6.56    1.80
   0   1  -9    9.36    2.52
   0   1  -9    6.84    2.29
   0   1  -9   10.81    2.27
   0   1  -9    8.95    2.51
   0  -1   8    0.35    1.84
   0   1  -8    0.17    1.54
   0   1  -8    0.46    1.96
   0   1  -8    0.98    1.96
   0   1  -8   -0.40    1.89
   0   1  -8    0.23    1.90
   0   1  -7   21.88    2.66
   0   1  -7   16.31    2.64
   0   1  -7   22.51    2.75
   0   1  -7   23.05    2.67
   0   1  -7   20.13    2.24
   0  -1   7   17.27    2.49
   0   1  -6   13.07    1.90
   0  -1   6   13.27    1.93
   0   1  -6   14.22    2.34
   0   1  -6    9.57    2.06
   0   1  -6    9.66    2.05
   0   1  -6   10.88    2.02
   0   1  -5    5.10    1.53
   0   1  -5    2.12    1.74
   0   1  -5    2.48    1.79
   0   1  -5    3.01    1.74
   0   1  -5    3.89    1.53
   0   1  -4    2.31    1.41
   0   1  -4    0.88    1.36
   0   1  -4    0.63    1.39
   0   1  -4    0.86    1.26
   0   1  -4    1.49    1.40
   0   1  -3    2.15    0.97
   0   1  -3    1.47    0.87
   0  -1   3    0.72    1.00
   0   1  -3    1.40    0.90
   0   1  -3    0.94    0.80
   0   1  -3    1.98    0.91
   0   1  -2    4.99    0.73
   0  -1   2    4.70    0.85
   0   1  -2    5.01    0.81
   0   1  -2    4.22    0.66
   0  -1  -3    0.65    0.61
   0   1   3    0.91    0.66
   0  -1  -3    0.66    0.64
   0   1   3    0.97    0.73
   0  -1  -3    1.37    0.56
   0  -1  -3    0.21    0.55
   0  -1  -4    0.55    0.95
   0  -1  -4    0.89    1.04
   0  -1  -4    0.34    0.82
   0   1   4    0.78    1.10
   0  -1  -4    0.69    0.89
   0  -1  -5   -0.07    0.97
   0  -1  -5    1.51    1.69
   0  -1  -5   -0.56    1.65
   0  -1  -5    0.22    1.28
   0  -1  -5    1.13    1.49
   0   1   5   -0.14    1.69
   0  -1  -6    3.03    1.22
   0  -1  -6    2.99    1.79
   0  -1  -6    5.09    1.94
   0  -1  -6    5.18    1.66
   0  -1  -6    4.92    1.76
   0  -1  -7    7.78    1.39
   0  -1  -7    7.38    2.16
   0  -1  -7    6.55    1.76
   0  -1  -7   10.83    1.97
   0  -1  -7    5.98    2.15
   0  -1  -8  150.87    6.04
   0  -1  -8  154.07    7.23
   0  -1  -8  149.77    7.08
   0  -1  -8  147.28    6.69
   0  -1  -8  149.90    7.30
   0  -1  -9  161.84    6.52
   0  -1  -9  154.44    7.61
   0  -1  -9  151.94    7.63
   0  -1  -9  160.59    7.39
   0  -1  -9  166.64    7.93
   0  -1 -10  120.63    5.66
   0   1  10  124.28    6.72
   0  -1 -10  120.92    6.70
   0  -1 -10  142.78    7.24
   0  -1 -10  138.57    7.38
   0  -1 -10  125.12    6.56
   0  -1 -11    6.29    1.85
   0   1  11    4.76    2.56
   0  -1 -11    6.59    2.52
   0  -1 -11    3.68    2.74
   0  -1 -11    5.47    2.78
   0  -1 -11    5.65    2.57
   0  -1 -12    7.85    2.13
   0   1  12   11.44    3.32
   0  -1 -12    5.21    2.68
   0  -1 -12    9.03    3.24
   0  -1 -12    7.76    3.48
   0  -1 -12    5.89    2.95
   0  -1 -13   42.48    3.75
   0   1  13   41.29    4.82
   0  -1 -13   40.59    4.48
   0  -1 -13   46.72    5.01
   0  -1 -13   49.17    5.12
   0  -1 -13   44.96    4.79
   0  -1 -14    1.80    2.19
   0   1  14    0.74    2.88
   0  -1 -14    1.70    2.48
   0  -1 -14    3.51    2.76
   0  -1 -14    4.16    3.24
   0  -1 -14   -0.39    3.07
   0  -1 -15    1.21    2.04
   0   1  15    4.78    3.26
   0  -1 -15    2.56    2.79
   0  -1 -15   -0.42    3.38
   0  -1 -15    5.37    3.39
   0  -1 -15    0.42    2.78
   0  -1 -16    5.15    2.32
   0   1  16    4.71    3.45
   0  -1 -16    7.42    3.20
   0  -1 -16    1.78    3.51
   0  -1 -16    6.25    3.91
   0  -1 -16    7.62    3.35
   0  -1 -17   18.32    3.17
   0  -1 -17   20.37    4.24
   0   1  17   18.83    4.20
   0  -1 -17   16.42    4.54
   0  -1 -17   10.40    3.99
   0  -1 -17   15.82    3.96
   0  -1 -18    2.18    4.08
   0  -1 -18   -1.16    2.87
   0  -1 -18   -5.95    4.43
   0   1  18    1.96    3.69
   0  -1 -18    1.42    3.74
   0  -1 -18   -2.98    4.26
   0  -1 -18    0.51    3.15
   0   1  18   -2.18    4.53
   0  -1 -19    0.57    4.44
   0  -1 -19   -2.90    5.18
   0  -1 -19   -3.36    3.38
   0  -1 -19   -5.59    4.66
   0  -1 -19   -4.75    5.43
   0  -1 -19   -2.51    4.20
   0   1  19   -3.13    4.55
   0  -1 -19   -8.09    4.33
   0  -1 -19    4.34    4.17
   0   1  19   -1.15    5.05
   0  -1 -20    8.02    3.35
   0  -1 -20   11.55    4.67
   0  -1 -20   10.60    5.00
   0  -1 -20    7.36    4.92
   0  -1 -20    9.20    5.26
   0  -1 -20    7.10    4.41
   0  -1 -20   10.34    4.88
   0  -1 -21    4.36    3.29
   0  -1 -21    6.68    4.66
   0  -1 -21   -1.68    5.09
   0  -1 -21   -1.03    4.49
   0  -1 -21   12.29    5.96
   0  -1 -21    1.49    4.73
   0  -1 -21    1.93    4.69
   0  -1 -22    9.48    5.20
   0  -1 -22    5.45    5.48
   0  -1 -22    6.42    4.66
   0  -1 -22    5.12    5.52
   0  -1 -22    6.46    5.28
   0  -1 -22    7.56    4.95
   0  -1 -22    4.19    3.67
   0  -1 -22    4.16    4.70
   0  -1 -23   -0.71    5.24
   0  -1 -23   -0.72    5.34
   0  -1 -23    6.13    4.90
   0  -1 -23   -0.67    4.61
   0  -1 -23   -1.19    3.30
   0  -1 -23   -1.85    4.63
   0  -1 -23    3.95    4.31
   0  -1 -23   -0.36    3.11
   0  -1 -23   -2.72    4.50
   0  -1 -24   -2.25    5.22
   0  -1 -24    4.50    5.35
   0  -1 -24    1.29    4.77
   0  -1 -24    3.53    5.00
   0  -1 -24    3.28    3.33
   0  -1 -24    1.93    4.88
   0  -1 -24    1.77    4.37
   0  -1 -24    2.83    4.40
   0  -1 -24    3.79    3.30
   0  -1 -25   -2.02    5.74
   0  -1 -25   -4.44    4.93
   0  -1 -25   -2.12    3.88
   0  -1 -25   -3.93    6.08
   0  -1 -25   -2.02    5.16
   0  -1 -25    1.96    3.31
   0  -1 -25   -4.10    4.65
   0  -1 -26    0.82    5.84
   0  -1 -26   -2.82    5.90
   0  -1 -26    3.09    5.38
   0  -1 -26   -3.06    4.49
   0  -1 -26    4.94    5.44
   0  -1 -26    1.40    5.88
   0  -1 -26   -2.44    3.95
   0  -1 -26    3.03    4.78
   0  -1 -27   -8.54    7.28
   0  -1 -27   -5.15    6.67
   0  -1 -27    0.81    5.08
   0  -1 -27   -2.70    4.40
   0  -1 -27   -3.44    6.18
   0  -1 -27    1.46    5.72
   0  -1 -27   -0.42    4.09
   0  -1 -27   -1.88    4.95
   0  -1 -28    9.79    7.28
   0  -1 -28   -1.53    6.59
   0  -1 -28   -0.84    5.96
   0  -1 -28   -7.84    5.54
   0  -1 -28    1.80    6.80
   0  -1 -28    2.28    6.33
   0  -1 -28    0.87    4.72
   0  -1 -28   -0.65    5.57
   0  -1 -29    3.70    7.19
   0  -1 -29   10.35    7.29
   0  -1 -29    5.26    6.49
   0  -1 -29    8.02    4.63
   0  -1 -29   15.92    7.94
   0  -1 -29    0.79    7.30
   0  -1 -29    2.23    4.84
   0  -1 -29    3.32    5.76
   0  -1 -30    0.83    6.64
   0  -1 -30   -8.19    7.54
   0  -1 -30   10.14    4.68
   0  -1 -30    0.96    7.11
   0  -1 -30   10.73    7.98
   0  -1 -30    6.16    5.57
   0  -1 -30    6.54    6.73
   0  -1 -31    2.57    6.44
   0  -1 -31   -1.89    7.64
   0  -1 -31   -0.99    4.08
   0  -1 -31    2.98    7.79
   0  -1 -31   -9.12    8.14
   0  -1 -31   -0.70    5.51
   0  -1 -31  -12.69    8.12
   0  -1 -32   -7.88    6.77
   0  -1 -32   -5.03    4.09
   0  -1 -32    4.12    6.61
   0  -1 -32  -12.63    8.14
   0  -1 -32  -12.72    7.09
   0  -1 -32   -2.66    6.29
   0  -1 -32   -2.85    5.40
   0  -1 -33    3.67    5.94
   0  -1 -33   -2.13    7.23
   0  -1 -33  -12.00    8.65
   0  -1 -33   -1.01    7.28
   0  -1 -33   -0.90    5.96
   0  -1 -33   -2.18    5.59
   0  -1 -34   -3.79    6.53
   0  -1 -34    3.30    7.34
   0  -1 -34  -12.42    9.19
   0  -1 -34   -4.18    7.46
   0  -1 -34   -3.73    6.80
   0  -1 -34   -2.21    5.17
   0  -1 -35   -6.47    7.63
   0  -1 -35  -14.01    9.67
   0  -1 -35    0.98    6.68
   0  -1 -35   -1.91    7.39
   0  -1 -35   -1.13    7.96
   0  -1 -36   -2.95    7.50
   0  -1 -36   20.08    8.27
   0  -1 -36   -2.22    7.91
   0  -1 -37   -1.01    8.20
   0   2 -37   17.74    7.53
   0   2 -36   19.27    7.72
   0   2 -35   -4.70    7.83
   0   2 -34  130.06   14.17
   0   2 -34  149.08   15.20
   0   2 -34  136.20   14.05
   0   2 -34  140.45   14.62
   0   2 -34  135.31   13.67
   0   2 -33   61.62   11.94
   0   2 -33   67.59   11.40
   0   2 -33   42.65    9.40
   0   2 -33   64.22   10.94
   0   2 -33   62.76   10.58
   0   2 -32  236.62   17.18
   0   2 -32  197.49   13.23
   0   2 -32  192.88   14.37
   0   2 -32  187.43   16.90
   0   2 -32  234.81   17.83
   0   2 -32  199.16   15.18
   0   2 -32  255.48   18.00
   0   2 -31   83.33   11.85
   0   2 -31   85.08   10.72
   0   2 -31   78.05    8.14
   0   2 -31   56.99    9.23
   0   2 -31   86.87   10.45
   0   2 -31   72.51   10.70
   0   2 -31   74.93   11.21
   0   2 -30   -2.71    6.79
   0   2 -30    3.95    6.27
   0   2 -30   -7.67    5.73
   0   2 -30   -1.03    6.73
   0   2 -30    9.70    6.12
   0   2 -30    0.68    5.54
   0   2 -30   -0.98    6.75
   0   2 -29   -2.62    7.60
   0   2 -29   -2.86    7.32
   0   2 -29    3.48    4.66
   0   2 -29    0.99    6.67
   0   2 -29    8.58    5.38
   0   2 -29   -2.00    6.16
   0   2 -29   -3.78    7.44
   0   2 -28   10.92    7.28
   0   2 -28   16.81    6.51
   0   2 -28    5.51    6.77
   0   2 -28   11.93    4.58
   0   2 -28   22.88    7.48
   0   2 -28   15.79    6.17
   0   2 -28   12.51    4.96
   0   2 -28   11.04    5.49
   0   2 -27   -0.91    6.09
   0   2 -27    4.05    6.43
   0   2 -27   -8.83    7.78
   0   2 -27   -1.11    4.92
   0   2 -27    0.87    6.81
   0   2 -27   -4.35    6.48
   0   2 -27   -6.95    6.25
   0   2 -27   -5.36    5.49
   0   2 -26  134.82   12.14
   0   2 -26  122.16   11.13
   0   2 -26  139.17   12.21
   0   2 -26  118.51    9.46
   0   2 -26  116.77   11.64
   0   2 -26  123.27   10.84
   0   2 -26  120.84    9.94
   0   2 -26  108.81    8.91
   0   2 -25    9.23    6.08
   0   2 -25   10.45    5.69
   0   2 -25    8.14    6.03
   0   2 -25    5.30    4.42
   0   2 -25    7.25    5.97
   0   2 -25   -0.67    5.95
   0   2 -25   -0.60    4.83
   0   2 -25   -0.92    4.72
   0   2 -24  400.48   20.61
   0   2 -24  365.00   19.22
   0   2 -24  389.73   20.17
   0   2 -24  389.10   17.68
   0   2 -24  371.42   17.95
   0   2 -24  376.92   19.98
   0   2 -24  359.21   18.52
   0   2 -24  359.44   16.40
   0   2 -23   27.25    6.87
   0   2 -23   15.08    5.71
   0   2 -23   15.64    6.20
   0   2 -23   11.02    5.53
   0   2 -23   25.19    6.27
   0   2 -23   29.68    4.95
   0   2 -23   16.65    5.12
   0   2 -22  167.55   11.98
   0   2 -22  166.61   12.29
   0   2 -22  190.99   13.06
   0   2 -22  178.08   12.09
   0   2 -22  193.35   12.82
   0   2 -22  174.86   11.58
   0   2 -22  158.91   11.24
   0   2 -22  150.25    9.51
   0   2 -22  182.76   11.17
   0   2 -21   11.41    4.89
   0   2 -21    4.15    4.97
   0   2 -21    5.34    5.02
   0   2 -21    6.24    4.83
   0   2 -21    2.03    4.63
   0   2 -21    6.93    4.39
   0   2 -21   -0.57    4.35
   0   2 -21    4.80    3.58
   0   2 -21   -1.54    4.72
   0   2 -20  872.66   33.64
   0   2 -20  857.23   33.64
   0   2 -20  911.03   33.38
   0   2 -20  835.53   30.43
   0   2 -20  823.96   32.55
   0   2 -20  925.58   32.94
   0   2 -20  828.60   33.38
   0   2 -20  905.26   33.52
   0   2 -20  861.25   31.98
   0   2 -19  124.75    9.95
   0   2 -19  124.79    9.71
   0   2 -19  117.09    7.99
   0   2 -19  122.87    9.33
   0   2 -19  121.14    9.38
   0   2 -19  154.96   10.62
   0   2 -19  118.42    9.64
   0   2 -19  105.44    8.57
   0   2 -18 1775.00   62.14
   0   2 -18 1822.66   61.87
   0   2 -18 1830.69   59.57
   0   2 -18 1878.36   61.82
   0   2 -18 1972.40   62.05
   0   2 -18 1985.86   63.16
   0   2 -18 1905.13   62.31
   0   2 -18 1869.31   61.02
   0   2 -17 1456.11   48.28
   0   2 -17 1419.70   45.86
   0   2 -17 1446.16   47.93
   0   2 -17 1352.42   48.12
   0   2 -17 1459.70   48.87
   0   2 -17 1348.24   46.86
   0   2 -17 1403.08   47.85
   0   2 -16  299.25   14.77
   0   2 -16  306.84   13.13
   0   2 -16  317.22   14.79
   0   2 -16  282.53   14.75
   0   2 -16  316.65   15.37
   0   2 -16  317.80   14.27
   0   2 -16  310.90   14.71
   0   2 -15 1096.57   37.19
   0   2 -15 1036.53   36.76
   0   2 -15 1056.12   37.31
   0   2 -15 1105.59   37.04
   0   2 -15 1075.69   37.51
   0   2 -15 1027.66   35.13
   0   2 -15 1058.73   36.23
   0   2 -14  165.78    8.18
   0  -2  14  163.42    8.44
   0   2 -14  144.14    9.09
   0   2 -14  172.27    9.41
   0   2 -14  161.03    9.56
   0   2 -14  155.03    9.10
   0   2 -14  154.45    8.69
   0  -2  13   75.10    5.29
   0   2 -13   66.50    4.90
   0   2 -13   63.64    5.74
   0   2 -13   71.92    6.01
   0   2 -13   74.02    5.93
   0   2 -13   74.49    6.15
   0   2 -13   74.52    5.52
   0   2 -12  206.21   10.01
   0   2 -12  193.28    9.80
   0  -2  12  190.15    9.00
   0   2 -12  181.31    8.71
   0   2 -12  199.77   10.22
   0   2 -12  202.24    9.54
   0   2 -11  348.68   14.39
   0   2 -11  334.98   14.18
   0  -2  11  366.93   13.73
   0   2 -11  335.26   13.40
   0   2 -11  361.89   14.83
   0   2 -11  349.65   13.88
   0   2 -10   13.11    2.85
   0  -2  10   13.45    2.58
   0   2 -10   15.12    2.54
   0   2 -10   11.37    2.95
   0   2 -10   10.64    2.48
   0   2 -10   16.37    3.16
   0   2  -9 1658.20   52.32
   0   2  -9 1660.80   51.99
   0   2  -9 1607.11   51.98
   0   2  -9 1688.24   51.62
   0   2  -9 1576.79   51.03
   0  -2   9 1715.67   51.43
   0   2  -8  698.31   24.02
   0   2  -8  702.43   23.77
   0   2  -8  682.79   24.00
   0   2  -8  737.38   23.53
   0   2  -8  675.92   23.01
   0  -2   8  699.80   23.26
   0   2  -7 3356.63  100.72
   0   2  -7 3347.87  100.44
   0   2  -7 3205.68  100.62
   0   2  -7 3498.23  100.22
   0   2  -7 3251.91   99.83
   0  -2   7 3348.10  100.03
   0  -2   6 9523.24  281.87
   0   2  -6 9201.52  281.67
   0   2  -6 9426.76  282.41
   0   2  -6 9721.33  282.63
   0   2  -6 9520.58  282.38
   0   2  -6 9985.10  281.99
   0  -2   6 9999.00  281.99
   0   2  -6 9248.38  282.14
   0   2  -5    5.82    1.75
   0   2  -5    5.84    1.80
   0   2  -5    3.12    1.97
   0   2  -5    3.67    1.73
   0   2  -5    4.57    1.70
   0  -2   5    5.83    1.81
   0   2  -5    3.45    1.57
   0   2  -4  797.37   24.73
   0   2  -4  757.65   24.94
   0   2  -4  796.20   25.22
   0   2  -4  788.72   24.71
   0   2  -4  787.83   24.82
   0  -2   4  768.88   25.17
   0   2  -4  804.53   25.10
   0   2  -3  200.48    7.29
   0   2  -3  204.59    7.27
   0   2  -3  196.72    7.47
   0   2  -3  198.98    7.31
   0   2  -3  196.91    7.57
   0   2  -3  205.50    7.68
   0   2  -2 5726.54  166.08
   0   2  -2 5571.48  165.98
   0   2  -2 5438.00  166.08
   0   2  -2 5983.66  166.32
   0   2  -2 5729.40  165.92
   0   2  -2 5444.42  166.05
   0   2  -1   59.92    2.65
   0  -2   1   59.89    2.66
   0   2  -1   62.87    2.79
   0   2  -1   59.46    2.56
   0   2  -1   60.11    2.67
   0   2   3  748.27   21.95
   0  -2  -3  694.53   21.93
   0   2   3  693.03   21.90
   0  -2  -4 4492.83  138.45
   0   2   4 4963.44  139.13
   0  -2  -4 4719.44  139.02
   0   2   4 4452.87  138.88
   0   2   4 4893.42  139.06
   0  -2  -4 4883.93  138.86
   0  -2  -5  111.00    4.64
   0  -2  -5  112.32    5.13
   0  -2  -5  117.83    5.15
   0  -2  -5  115.27    5.16
   0   2   5  115.84    5.19
   0   2   5  116.37    5.20
   0  -2  -5  115.68    4.97
   0  -2  -6   50.66    3.02
   0  -2  -6   49.86    3.53
   0  -2  -6   49.96    3.40
   0  -2  -6   48.47    3.32
   0  -2  -6   50.43    3.30
   0   2   6   48.69    3.53
   0  -2  -7  420.33   14.44
   0  -2  -7  423.85   15.20
   0   2   7  415.76   15.13
   0  -2  -7  427.92   14.88
   0  -2  -7  448.43   15.24
   0  -2  -8 1135.94   36.34
   0  -2  -8 1202.85   37.11
   0  -2  -8 1195.63   37.18
   0  -2  -8 1211.99   36.96
   0   2   8 1076.33   36.86
   0  -2  -9 1239.47   38.14
   0   2   9 1230.07   39.24
   0  -2  -9 1214.84   39.04
   0  -2  -9 1300.63   40.03
   0  -2  -9 1236.95   40.06
   0  -2  -9 1272.26   39.70
   0  -2 -10 4857.81  145.80
   0   2  10 4898.78  147.10
   0  -2 -10 5067.33  147.02
   0  -2 -10 5000.68  147.74
   0  -2 -10 4767.89  147.82
   0  -2 -10 4979.12  147.52
   0  -2 -11  630.19   20.79
   0   2  11  650.83   22.27
   0  -2 -11  630.17   21.96
   0  -2 -11  639.39   22.65
   0  -2 -11  626.66   22.82
   0  -2 -11  650.40   22.63
   0  -2 -12  428.67   15.26
   0   2  12  434.63   16.72
   0  -2 -12  434.67   16.51
   0  -2 -12  475.53   17.51
   0  -2 -12  455.97   17.67
   0  -2 -12  440.68   17.10
   0  -2 -13  528.43   17.86
   0   2  13  506.46   19.43
   0  -2 -13  505.33   19.04
   0  -2 -13  541.53   20.06
   0  -2 -13  513.49   20.41
   0  -2 -13  525.63   19.84
   0  -2 -14 1348.18   41.82
   0  -2 -14 1300.05   43.28
   0   2  14 1365.63   43.80
   0  -2 -14 1354.65   44.34
   0  -2 -14 1264.53   44.62
   0  -2 -14 1338.44   44.13
   0  -2 -15  166.90    7.78
   0  -2 -15  192.82    9.40
   0  -2 -15  189.45   10.02
   0   2  15  166.58    9.25
   0  -2 -15  162.64    9.41
   0  -2 -15  163.30    9.94
   0  -2 -15  165.46    9.52
   0  -2 -16  319.20   12.95
   0  -2 -16  357.40   14.83
   0  -2 -16  359.08   15.59
   0   2  16  348.68   15.15
   0  -2 -16  337.79   15.02
   0  -2 -16  339.29   15.80
   0  -2 -16  338.22   15.11
   0  -2 -17  546.72   19.98
   0  -2 -17  584.86   21.88
   0  -2 -17  591.07   22.80
   0   2  17  567.11   22.38
   0  -2 -17  565.30   23.20
   0  -2 -17  567.15   22.55
   0  -2 -17  567.50   22.28
   0  -2 -18  298.49   14.71
   0  -2 -18  313.45   14.21
   0   2  18  303.40   14.57
   0  -2 -18  312.71   15.46
   0  -2 -18  285.47   12.29
   0  -2 -18  320.71   14.87
   0  -2 -19  465.04   19.77
   0  -2 -19  453.13   18.80
   0   2  19  469.90   19.64
   0  -2 -19  438.81   19.96
   0  -2 -19  450.42   16.98
   0  -2 -19  406.24   18.88
   0  -2 -20  300.95   15.41
   0  -2 -20  316.74   15.17
   0   2  20  316.84   15.52
   0  -2 -20  330.92   16.56
   0  -2 -20  330.08   15.54
   0  -2 -20  273.86   12.62
   0  -2 -21  173.03   11.76
   0  -2 -21  149.32   11.54
   0  -2 -21  155.70    8.59
   0  -2 -21  151.78   10.80
   0   2  21  160.25   11.14
   0  -2 -21  155.80   10.14
   0  -2 -21  168.71   10.53
   0   2  21  159.89   11.62
   0  -2 -21  154.96   10.82
   0  -2 -22  491.97   22.50
   0  -2 -22  478.25   18.51
   0  -2 -22  515.60   22.71
   0  -2 -22  450.23   18.50
   0  -2 -22  477.94   21.29
   0  -2 -22  512.75   21.14
   0  -2 -22  481.78   20.83
   0  -2 -22  476.27   21.59
   0  -2 -23  245.34   14.89
   0  -2 -23  245.68   11.44
   0  -2 -23  218.32   13.76
   0  -2 -23  228.26   11.39
   0  -2 -23  254.29   14.20
   0  -2 -23  262.55   13.81
   0  -2 -23  255.28   15.08
   0  -2 -23  227.38   13.28
   0  -2 -24  153.60   11.85
   0  -2 -24  150.82   11.92
   0  -2 -24  169.93   11.39
   0  -2 -24  142.33   11.15
   0  -2 -24  162.06    9.08
   0  -2 -24  134.37   10.76
   0  -2 -24  159.67   10.70
   0  -2 -24  162.62    8.94
   0  -2 -24  148.71   10.55
   0  -2 -25  175.70   13.00
   0  -2 -25  169.53   12.99
   0  -2 -25  169.03   11.84
   0  -2 -25  181.59   12.45
   0  -2 -25  160.95    9.54
   0  -2 -25  166.10   12.09
   0  -2 -25  173.74   11.78
   0  -2 -25  168.88    9.50
   0  -2 -25  190.84   11.79
   0  -2 -26   -0.81    6.11
   0  -2 -26    0.68    5.44
   0  -2 -26    3.00    4.67
   0  -2 -26   -2.80    4.03
   0  -2 -26    2.42    5.57
   0  -2 -26   -9.15    5.90
   0  -2 -26   -0.39    3.70
   0  -2 -26    2.43    4.78
   0  -2 -27  104.26   10.94
   0  -2 -27   83.20    9.39
   0  -2 -27   94.91    9.99
   0  -2 -27   80.55    7.07
   0  -2 -27   96.27   10.66
   0  -2 -27   80.66    9.50
   0  -2 -27   85.94    7.11
   0  -2 -27   87.81    8.57
   0  -2 -28    6.18    7.48
   0  -2 -28   10.38    6.73
   0  -2 -28    5.73    5.50
   0  -2 -28   -1.27    5.59
   0  -2 -28    5.29    6.72
   0  -2 -28    4.58    6.09
   0  -2 -28   11.15    4.52
   0  -2 -28    4.53    5.30
   0  -2 -29   17.44    8.05
   0  -2 -29   11.57    6.94
   0  -2 -29   21.30    7.31
   0  -2 -29    5.66    4.84
   0  -2 -29    7.91    7.16
   0  -2 -29   11.33    6.12
   0  -2 -29   19.32    7.85
   0  -2 -29   19.13    5.29
   0  -2 -30  451.31   23.08
   0  -2 -30  398.84   18.68
   0  -2 -30  452.10   24.48
   0  -2 -30  460.12   24.58
   0  -2 -30  490.78   23.47
   0  -2 -30  481.68   22.17
   0  -2 -30  461.84   23.81
   0  -2 -31  170.72   14.39
   0  -2 -31  155.65   10.38
   0  -2 -31  171.00   15.02
   0  -2 -31  197.44   15.40
   0  -2 -31  218.82   15.07
   0  -2 -31  179.62   13.03
   0  -2 -31  204.30   15.12
   0  -2 -32   40.41    8.51
   0  -2 -32   40.53    5.52
   0  -2 -32   45.04    9.22
   0  -2 -32   37.03    8.16
   0  -2 -32   34.34    8.08
   0  -2 -32   31.05    8.45
   0  -2 -32   48.72    7.49
   0  -2 -33    5.30    6.99
   0  -2 -33    8.91    6.30
   0  -2 -33    0.91    6.82
   0  -2 -33    0.99    6.27
   0  -2 -33    7.51    6.61
   0  -2 -33    2.20    5.18
   0  -2 -34   -9.86    8.69
   0  -2 -34    1.84    6.08
   0  -2 -34   -0.94    6.78
   0  -2 -34   -2.04    6.55
   0  -2 -34   -1.11    7.13
   0  -2 -34    0.74    5.29
   0  -2 -35   -0.95    6.15
   0  -2 -35   -4.82    7.40
   0  -2 -35   -6.32    7.98
   0  -2 -35    4.52    8.44
   0  -2 -35   -3.45    8.26
   0  -2 -36   -4.95    8.06
   0  -2 -36   -3.26    7.98
   0  -2 -36  -14.25    9.72
   0  -2 -36   -2.93    6.81
   0  -2 -37  134.71   13.49
   0  -2 -37  113.83   13.38
   0  -2 -38   -1.04    7.93
   0   3 -36    1.91    6.82
   0   3 -35    7.46    7.21
   0   3 -34   -8.96    8.94
   0   3 -34   -7.18    9.13
   0   3 -34   -3.63    7.66
   0   3 -33   12.26    7.69
   0   3 -33   16.79    7.74
   0   3 -33    5.81    8.68
   0   3 -33    9.78    8.34
   0   3 -33   -8.18    8.37
   0   3 -32   12.97    7.66
   0   3 -32    7.04    7.03
   0   3 -32   11.61    6.36
   0   3 -32    8.58    7.56
   0   3 -32   14.88    8.56
   0   3 -32    2.11    8.93
   0   3 -32   30.39    9.33
   0   3 -31   16.63    7.40
   0   3 -31    2.54    5.71
   0   3 -31    9.43    8.27
   0   3 -31   19.94    8.04
   0   3 -31    7.69    7.73
   0   3 -31    3.06    7.98
   0   3 -31   13.05    8.41
   0   3 -30   14.96    6.13
   0   3 -30    6.26    5.08
   0   3 -30    7.10    7.74
   0   3 -30   18.50    7.02
   0   3 -30   15.73    8.17
   0   3 -30   20.68    8.50
   0   3 -30   34.40    8.41
   0   3 -29   -3.59    7.22
   0   3 -29    5.06    6.92
   0   3 -29   -7.38    5.77
   0   3 -29    3.11    5.80
   0   3 -29    6.65    7.09
   0   3 -29   -0.98    7.42
   0   3 -29    0.67    5.37
   0   3 -28   -6.41    6.84
   0   3 -28   -4.34    6.62
   0   3 -28   -6.81    5.09
   0   3 -28   -8.50    7.59
   0   3 -28   -5.25    5.80
   0   3 -28   -3.89    5.93
   0   3 -28   -5.22    5.60
   0   3 -27   -7.93    7.13
   0   3 -27   -5.02    7.29
   0   3 -27   -9.18    5.87
   0   3 -27   -6.51    5.63
   0   3 -27   -6.37    7.27
   0   3 -27   -5.78    5.63
   0   3 -27   -3.74    5.38
   0   3 -27   -7.64    5.63
   0   3 -26   -9.32    6.89
   0   3 -26   -6.43    6.85
   0   3 -26   -4.97    5.51
   0   3 -26   -1.39    5.34
   0   3 -26   -3.10    5.79
   0   3 -26   -5.38    6.40
   0   3 -26   -5.79    5.48
   0   3 -26   -2.63    7.29
   0   3 -25   -4.34    5.29
   0   3 -25   -3.86    6.17
   0   3 -25   -5.09    5.25
   0   3 -25   -2.67    5.60
   0   3 -25   -7.32    6.58
   0   3 -25   -6.01    6.99
   0   3 -25   -6.61    5.43
   0   3 -25   -1.68    6.09
   0   3 -24   -7.03    5.02
   0   3 -24   -2.97    5.50
   0   3 -24   -3.31    4.78
   0   3 -24   -9.01    6.71
   0   3 -24    5.45    6.14
   0   3 -24    2.91    4.71
   0   3 -24   -6.40    6.17
   0   3 -24   -4.83    6.60
   0   3 -23    3.06    5.33
   0   3 -23    2.84    5.56
   0   3 -23    3.09    5.96
   0   3 -23   -6.27    6.75
   0   3 -23   -0.74    5.75
   0   3 -23    0.56    4.43
   0   3 -23    5.44    4.07
   0   3 -22   -1.17    5.14
   0   3 -22    2.24    5.19
   0   3 -22    7.10    5.49
   0   3 -22    3.40    4.92
   0   3 -22    2.95    5.26
   0   3 -22    6.34    5.10
   0   3 -22    1.75    3.61
   0   3 -22    0.54    4.11
   0   3 -21    3.38    5.00
   0   3 -21    3.24    4.44
   0   3 -21   -0.42    3.34
   0   3 -21    0.65    4.66
   0   3 -21   -1.82    4.91
   0   3 -21   -2.97    4.75
   0   3 -21   -1.42    4.51
   0   3 -21   -3.12    4.70
   0   3 -20    5.13    5.03
   0   3 -20    9.90    4.75
   0   3 -20    6.52    3.47
   0   3 -20    6.22    4.07
   0   3 -20    2.90    4.42
   0   3 -20    9.67    4.43
   0   3 -20    2.70    4.65
   0   3 -20   -2.50    5.29
   0   3 -19    6.69    4.67
   0   3 -19    7.06    4.67
   0   3 -19    0.39    3.56
   0   3 -19    2.97    4.78
   0   3 -19    7.18    4.27
   0   3 -19    3.27    4.29
   0   3 -19    8.94    5.33
   0   3 -19   10.03    4.17
   0   3 -18    1.72    5.14
   0   3 -18    0.56    4.02
   0   3 -18   -2.25    4.24
   0   3 -18    6.23    4.26
   0   3 -18    5.78    4.35
   0   3 -18    0.52    4.81
   0   3 -18    3.01    4.47
   0   3 -18    5.00    3.96
   0   3 -17   35.21    6.49
   0   3 -17   57.72    6.44
   0   3 -17   33.11    4.93
   0   3 -17   42.03    6.13
   0   3 -17   57.32    6.69
   0   3 -17   38.57    6.00
   0   3 -17   42.06    6.30
   0   3 -17   54.51    5.88
   0   3 -16   17.31    5.36
   0   3 -16   25.00    5.21
   0   3 -16   20.29    4.24
   0  -3  16   23.95    4.45
   0   3 -16   29.68    5.41
   0   3 -16   17.86    5.01
   0   3 -16   39.03    5.93
   0   3 -16   24.17    4.49
   0   3 -16   29.66    5.48
   0   3 -15    1.91    3.83
   0   3 -15   -0.94    3.95
   0   3 -15    2.62    3.25
   0  -3  15    6.76    3.56
   0   3 -15    4.88    3.84
   0   3 -15   -0.45    3.98
   0   3 -15    5.00    4.09
   0   3 -15   -0.39    3.89
   0   3 -14   -1.78    3.37
   0   3 -14    4.42    3.33
   0   3 -14   -2.52    3.44
   0   3 -14   -3.19    4.21
   0   3 -14   -1.67    3.57
   0   3 -14    0.31    2.65
   0  -3  14    2.03    2.94
   0   3 -14    0.47    3.25
   0   3 -14   -0.73    3.30
   0   3 -13    4.56    3.01
   0   3 -13    6.72    2.75
   0   3 -13    2.14    3.31
   0   3 -13    5.44    3.13
   0   3 -13    4.34    2.98
   0   3 -13    3.41    2.36
   0   3 -13   11.22    2.76
   0  -3  13    2.55    2.75
   0   3 -12   -1.16    3.14
   0   3 -12   -0.36    2.73
   0   3 -12    1.60    2.90
   0   3 -12    3.22    2.63
   0   3 -12    0.74    3.00
   0   3 -12    4.45    2.35
   0  -3  12    1.50    2.44
   0   3 -12    1.39    2.24
   0   3 -11   -0.36    3.24
   0   3 -11   -0.33    2.71
   0   3 -11    1.86    2.82
   0   3 -11   -0.37    2.76
   0   3 -11   -0.35    2.58
   0   3 -11    1.84    2.23
   0  -3  11    1.97    2.47
   0   3 -11   -1.47    2.58
   0   3 -10    0.99    1.99
   0  -3  10    3.15    2.32
   0   3 -10    2.17    2.13
   0   3 -10    1.32    2.36
   0   3 -10    2.14    2.38
   0   3 -10    2.89    2.64
   0   3 -10    1.38    2.38
   0   3 -10    0.34    2.34
   0   3 -10    3.51    0.92
   0  -3  10    2.24    0.94
   0  -3   9    8.73    1.20
   0   3  -9    6.66    2.42
   0   3  -9    8.55    2.70
   0   3  -9    6.47    2.33
   0   3  -9   11.56    2.65
   0   3  -9    8.21    2.29
   0  -3   9   10.02    2.44
   0   3  -9    9.43    2.32
   0  -3   8    7.21    1.13
   0   3  -8    2.75    2.14
   0   3  -8    1.45    2.43
   0   3  -8    9.17    2.50
   0   3  -8    4.88    2.29
   0   3  -8    5.77    2.07
   0  -3   8    4.51    1.99
   0   3  -8    6.10    2.12
   0   3  -7   22.84    3.12
   0   3  -7   20.28    2.98
   0   3  -7   21.53    3.06
   0   3  -7   19.12    3.03
   0   3  -7   23.38    3.09
   0   3  -7   19.10    2.64
   0  -3   7   24.02    3.02
   0   3  -7   15.75    2.56
   0  -3   7   18.85    2.71
   0  -3   7   25.20    1.75
   0   3  -7   23.06    1.73
   0   3  -6   99.20    5.14
   0  -3   6   90.72    5.08
   0   3  -6  102.94    5.33
   0   3  -6  104.10    5.81
   0   3  -6  105.61    5.68
   0   3  -6   94.27    5.62
   0   3  -6   99.14    5.20
   0  -3   6  101.53    5.30
   0  -3   6   97.19    3.99
   0   3  -6   99.50    4.00
   0   3  -6   98.66    5.56
   0   3  -5  336.06   11.84
   0  -3   5  363.38   12.00
   0   3  -5  306.18   12.11
   0   3  -5  318.35   11.79
   0   3  -5  332.24   12.34
   0   3  -5  317.32   12.12
   0   3  -5  347.81   11.96
   0   3  -5  310.70   10.64
   0   3  -5  331.57   12.21
   0  -3   4   31.68    2.66
   0   3  -4   32.68    2.92
   0   3  -4   29.87    2.58
   0   3  -4   26.55    2.74
   0   3  -4   28.30    2.87
   0   3  -4   24.30    2.80
   0   3  -4   29.98    2.68
   0   3  -4   31.31    2.04
   0   3  -4   26.83    2.50
   0   3  -3   33.73    2.78
   0   3  -3   37.17    2.79
   0   3  -3   30.21    2.85
   0   3  -3   35.01    2.30
   0   3  -3   27.65    2.74
   0   3  -3   36.57    2.66
   0   3  -2   20.59    2.16
   0  -3   2   23.79    2.10
   0   3  -2   19.49    2.14
   0   3  -2   21.19    1.80
   0   3  -2   22.23    2.03
   0   3  -2   22.87    2.09
   0  -3   1    0.58    1.02
   0   3  -1    1.45    1.07
   0   3  -1    0.84    0.97
   0   3  -1   -0.58    1.05
   0   3  -1    0.46    0.89
   0   3   0    1.26    0.82
   0  -3   0    3.21    0.83
   0   3   0    2.80    0.90
   0  -3   0    2.50    0.94
   0   3   0    2.37    0.95
   0   3   1    0.50    0.74
   0  -3  -1    1.08    0.80
   0  -3  -1    1.15    0.74
   0   3   1    1.03    0.71
   0  -3  -1    0.62    0.65
   0   3   2    7.55    1.08
   0  -3  -2    6.68    0.99
   0  -3  -2    7.02    0.98
   0   3   2    8.69    1.09
   0   3   2    5.21    1.00
   0  -3  -2    7.98    1.09
   0  -3  -2    7.83    1.00
   0   3   3   25.08    1.70
   0   3   3   25.04    1.69
   0   3   3   28.25    1.86
   0  -3  -3   27.44    1.60
   0  -3  -3   27.43    1.82
   0  -3  -4    8.15    1.01
   0  -3  -4    7.93    1.55
   0   3   4    7.43    1.38
   0   3   4   11.65    1.54
   0   3   5    2.26    1.76
   0  -3  -5    1.71    1.09
   0   3   5    0.68    1.69
   0   3   5    0.93    1.69
   0  -3  -5    1.09    1.67
   0   3   6   17.82    1.82
   0  -3  -6   20.42    2.26
   0   3   6   20.37    2.69
   0  -3  -6   17.60    1.92
   0   3   6   20.89    2.64
   0  -3  -6   19.53    2.59
   0   3   7   29.23    3.04
   0  -3  -7   32.46    2.77
   0   3   7   35.35    3.18
   0  -3  -7   22.85    2.30
   0   3   7   27.99    2.45
   0  -3  -7   23.40    2.94
   0   3   7   28.01    1.99
   0   3   8   29.66    3.11
   0  -3  -8   32.63    2.94
   0  -3  -8   30.97    3.35
   0  -3  -8   34.48    2.74
   0   3   8   30.71    2.81
   0  -3  -8   31.58    3.25
   0   3   8   32.02    2.06
   0  -3  -9   32.74    1.97
   0   3   9   31.29    1.97
   0  -3  -9   30.80    3.32
   0   3   9   31.07    3.43
   0  -3  -9   23.41    2.84
   0  -3  -9   28.35    3.33
   0  -3  -9   35.78    3.02
   0   3   9   29.61    2.91
   0  -3  -9   31.21    3.49
   0  -3 -10   16.89    1.54
   0  -3 -10   18.78    3.15
   0  -3 -10   15.62    2.71
   0   3  10   16.66    3.38
   0   3  10   17.09    1.56
   0  -3 -10   15.18    3.24
   0  -3 -10   17.97    3.12
   0   3  10   17.84    2.67
   0  -3 -10   16.97    2.63
   0  -3 -11   10.92    1.41
   0   3  11   10.64    3.41
   0  -3 -11    9.79    2.64
   0   3  11   16.36    3.02
   0  -3 -11   10.90    2.63
   0  -3 -11   14.81    2.15
   0  -3 -11   10.90    3.05
   0  -3 -11   11.25    2.99
   0  -3 -11   12.90    3.08
   0  -3 -12    0.63    2.90
   0  -3 -12    2.41    1.76
   0   3  12    5.64    2.70
   0  -3 -12    2.06    2.89
   0  -3 -12    2.15    1.04
   0  -3 -12    3.24    2.75
   0  -3 -12    2.77    2.45
   0  -3 -12    0.30    2.37
   0  -3 -13   26.89    3.60
   0  -3 -13   25.61    2.82
   0  -3 -13   28.41    4.37
   0   3  13   26.22    1.63
   0  -3 -13   26.01    4.23
   0  -3 -13   20.97    1.58
   0  -3 -13   23.00    3.72
   0   3  13   22.87    3.57
   0  -3 -13   18.70    3.58
   0  -3 -14    8.10    3.49
   0  -3 -14    1.43    2.59
   0   3  14    6.52    2.99
   0  -3 -14    4.42    2.18
   0  -3 -14   -0.38    2.93
   0  -3 -14    9.54    3.35
   0  -3 -14    5.44    2.76
   0  -3 -15    7.48    2.24
   0  -3 -15    5.24    2.73
   0   3  15    3.55    3.13
   0  -3 -15    2.76    2.99
   0  -3 -15    1.31    3.45
   0  -3 -15    5.80    2.74
   0  -3 -16   12.06    2.50
   0  -3 -16    9.52    3.15
   0   3  16   14.24    3.37
   0  -3 -16    8.44    3.65
   0  -3 -16   17.84    4.34
   0  -3 -16    9.57    3.03
   0  -3 -17    4.05    2.28
   0  -3 -17    5.29    3.02
   0   3  17    4.56    3.16
   0  -3 -17    3.15    3.61
   0  -3 -17    6.52    3.77
   0  -3 -17    2.67    3.16
   0  -3 -18    6.84    2.62
   0  -3 -18    2.42    3.12
   0   3  18    5.79    3.72
   0  -3 -18    4.77    3.79
   0  -3 -18   11.24    4.41
   0  -3 -18    5.24    3.45
   0  -3 -19    5.12    2.84
   0  -3 -19    4.28    3.71
   0   3  19    3.33    3.45
   0  -3 -19   12.64    4.63
   0  -3 -19    6.24    4.02
   0  -3 -19    1.52    4.10
   0  -3 -20   -5.40    3.69
   0  -3 -20   -1.60    4.32
   0   3  20   -2.03    4.03
   0  -3 -20   -1.81    4.53
   0  -3 -20   -0.60    4.92
   0  -3 -20   -1.07    3.55
   0  -3 -21   -2.99    3.60
   0  -3 -21    3.94    4.58
   0   3  21   -1.62    4.67
   0  -3 -21   -2.95    3.03
   0  -3 -21   -0.48    4.76
   0  -3 -21    7.61    5.84
   0  -3 -21   -2.28    4.37
   0  -3 -22    2.82    3.13
   0  -3 -22    7.68    4.66
   0   3  22    9.15    5.09
   0  -3 -22    1.55    3.08
   0  -3 -22   -0.50    4.32
   0  -3 -22    1.20    4.64
   0  -3 -22    0.67    5.13
   0  -3 -23    2.53    4.72
   0   3  23   11.19    6.19
   0  -3 -23    0.32    3.34
   0  -3 -23    8.06    5.17
   0  -3 -23    4.21    4.47
   0  -3 -23    8.43    5.43
   0  -3 -23    9.17    3.60
   0  -3 -24    8.85    5.26
   0  -3 -24    2.39    2.95
   0  -3 -24    0.66    5.00
   0  -3 -24    2.03    3.04
   0  -3 -24    0.65    4.59
   0  -3 -24    1.65    4.26
   0  -3 -24    2.90    4.65
   0  -3 -24    6.73    4.42
   0  -3 -25   -2.28    5.58
   0  -3 -25   -3.86    6.58
   0  -3 -25   -4.39    5.10
   0  -3 -25   -0.70    4.51
   0  -3 -25   -1.76    3.28
   0  -3 -25   -1.36    5.06
   0  -3 -25   -4.04    5.00
   0  -3 -25    5.66    3.03
   0  -3 -25    6.42    4.23
   0  -3 -26   -3.23    5.89
   0  -3 -26    1.31    4.98
   0  -3 -26    0.73    4.82
   0  -3 -26   -2.92    3.53
   0  -3 -26   -5.56    5.75
   0  -3 -26    1.41    5.43
   0  -3 -26    4.41    3.18
   0  -3 -26   -3.03    4.69
   0  -3 -27    0.84    6.76
   0  -3 -27   -7.56    6.08
   0  -3 -27   -3.05    5.44
   0  -3 -27   -3.39    4.03
   0  -3 -27    5.81    5.48
   0  -3 -27   -5.89    6.52
   0  -3 -27    1.14    3.48
   0  -3 -27    1.26    4.86
   0  -3 -28   -5.26    7.09
   0  -3 -28   -7.18    6.29
   0  -3 -28   -5.57    6.03
   0  -3 -28   -1.55    3.87
   0  -3 -28    3.47    6.08
   0  -3 -28   -4.59    6.30
   0  -3 -28    2.75    3.88
   0  -3 -28   -0.65    5.37
   0  -3 -29   -4.56    8.11
   0  -3 -29   -1.50    6.37
   0  -3 -29   -4.15    6.33
   0  -3 -29   -9.19    5.40
   0  -3 -29   -3.62    6.35
   0  -3 -29   -6.36    7.25
   0  -3 -29    1.21    4.10
   0  -3 -29   -4.68    5.89
   0  -3 -30   -1.55    6.87
   0  -3 -30   11.22    6.67
   0  -3 -30   -4.10    5.47
   0  -3 -30    2.84    8.17
   0  -3 -30    1.88    7.18
   0  -3 -30   -2.75    6.29
   0  -3 -30    0.82    6.99
   0  -3 -31    4.27    7.48
   0  -3 -31    6.72    4.39
   0  -3 -31    0.98    7.39
   0  -3 -31   -6.86    7.83
   0  -3 -31    4.03    6.64
   0  -3 -31   16.20    6.46
   0  -3 -31   10.75    6.54
   0  -3 -32    0.88    7.41
   0  -3 -32   -2.14    4.22
   0  -3 -32    4.18    6.63
   0  -3 -32    5.10    7.21
   0  -3 -32   -0.72    5.22
   0  -3 -32   -4.65    6.79
   0  -3 -32    9.17    8.03
   0  -3 -33    6.32    7.02
   0  -3 -33   -0.87    5.92
   0  -3 -33   -1.06    6.51
   0  -3 -33    7.71    6.42
   0  -3 -33    3.64    6.85
   0  -3 -33    0.74    5.12
   0  -3 -34   -4.36    8.97
   0  -3 -34   -2.68    6.48
   0  -3 -34   -5.47    7.49
   0  -3 -34   -2.99    6.70
   0  -3 -34   -7.52    7.12
   0  -3 -34   -1.50    5.34
   0  -3 -35   -4.50    8.76
   0  -3 -35    2.77    6.38
   0  -3 -35   -6.80    7.34
   0  -3 -35  -13.38    7.79
   0  -3 -35   -1.94    6.80
   0  -3 -35   -7.61    5.64
   0  -3 -36    3.81    6.68
   0  -3 -36    1.17    7.44
   0  -3 -36  -10.45    8.98
   0  -3 -36  -10.61    8.36
   0  -3 -36   -7.97    7.49
   0  -3 -37   -0.98    7.04
   0  -3 -37   -7.64    8.09
   0  -3 -37    8.18    7.80
   0  -3 -38    3.14    8.62
   0   4 -35   15.73    7.86
   0   4 -34    7.22    7.21
   0   4 -33   -3.42    7.53
   0   4 -33    4.39    7.61
   0   4 -33   10.49    8.43
   0   4 -33    2.36    8.15
   0   4 -33    7.64    8.77
   0   4 -32   88.60   11.85
   0   4 -32   53.66    8.88
   0   4 -32   82.67   10.66
   0   4 -32   78.42   11.84
   0   4 -32  109.70   13.21
   0   4 -32   56.09   10.85
   0   4 -31  133.25   14.42
   0   4 -31  173.66   15.20
   0   4 -31  145.47   12.01
   0   4 -31  165.16   12.82
   0   4 -31  158.76   13.49
   0   4 -31  168.70   15.23
   0   4 -31  170.10   15.65
   0   4 -30  210.29   16.39
   0   4 -30  217.58   16.98
   0   4 -30  183.54   13.65
   0   4 -30  195.57   13.30
   0   4 -30  210.67   14.93
   0   4 -30  230.91   17.26
   0   4 -30  220.18   17.27
   0   4 -29   41.26    9.56
   0   4 -29   39.51    6.96
   0   4 -29   52.67    8.64
   0   4 -29   35.76    6.82
   0   4 -29   37.34    9.10
   0   4 -29   44.33    9.34
   0   4 -29   39.74    8.63
   0   4 -28   66.58    8.86
   0   4 -28   65.08   10.19
   0   4 -28   51.14    7.77
   0   4 -28   75.95    8.71
   0   4 -28   75.39   10.32
   0   4 -28   80.32   10.58
   0   4 -28   74.17   10.47
   0   4 -27   -2.58    6.43
   0   4 -27   -2.67    4.76
   0   4 -27  -12.18    7.39
   0   4 -27   -1.78    6.96
   0   4 -27   -5.73    6.31
   0   4 -27    1.44    5.38
   0   4 -26   -1.66    6.80
   0   4 -26   -9.38    5.66
   0   4 -26   -4.91    5.71
   0   4 -26  -11.73    7.95
   0   4 -26   -5.62    5.56
   0   4 -26    3.47    4.87
   0   4 -26   -7.69    7.60
   0   4 -26   -2.75    5.89
   0   4 -25   21.33    7.22
   0   4 -25   18.38    6.66
   0   4 -25   29.91    5.82
   0   4 -25   24.59    7.60
   0   4 -25   21.28    6.08
   0   4 -25   37.33    6.65
   0   4 -25   19.81    6.00
   0   4 -25   24.29    6.97
   0   4 -24   14.28    5.70
   0   4 -24   22.24    6.93
   0   4 -24   23.46    5.75
   0   4 -24   47.98    8.29
   0   4 -24   23.01    6.18
   0   4 -24   29.09    7.68
   0   4 -24   26.54    6.11
   0   4 -24   40.79    7.78
   0   4 -23  490.52   23.46
   0   4 -23  439.71   22.19
   0   4 -23  456.89   22.66
   0   4 -23  429.40   21.00
   0   4 -23  516.79   24.10
   0   4 -23  481.00   21.22
   0   4 -23  480.83   20.07
   0   4 -22  174.78   10.51
   0   4 -22  179.06   12.59
   0   4 -22  187.33   13.56
   0   4 -22  156.81   11.37
   0   4 -22  159.97   12.26
   0   4 -21  179.63   12.37
   0   4 -21  202.17   12.67
   0   4 -21  182.14   12.60
   0   4 -21  151.48    9.81
   0   4 -21  163.54   12.09
   0   4 -21  176.72   12.00
   0   4 -21  169.46   11.03
   0   4 -20   81.80    8.69
   0   4 -20   97.75    9.07
   0   4 -20   82.46    7.92
   0   4 -20   70.00    8.02
   0   4 -20   71.17    6.52
   0   4 -20   72.92    8.16
   0   4 -20   69.79    7.93
   0   4 -20   80.72    7.46
   0   4 -19  204.44   12.67
   0   4 -19  219.01   12.92
   0   4 -19  204.11   12.01
   0   4 -19  198.41   12.48
   0   4 -19  180.12   10.54
   0   4 -19  191.81   12.50
   0   4 -19  224.51   12.61
   0   4 -19  192.91   11.46
   0   4 -18    9.90    4.75
   0   4 -18    9.92    4.70
   0   4 -18   12.42    4.35
   0   4 -18   -0.59    5.15
   0  -4  18    7.88    3.72
   0   4 -18   14.01    4.03
   0   4 -18   14.32    4.92
   0   4 -18   12.78    4.42
   0   4 -18    5.11    4.29
   0   4 -17   -4.95    4.55
   0   4 -17    4.99    4.45
   0   4 -17   -3.09    4.34
   0   4 -17   -3.36    4.39
   0   4 -17   -5.00    4.57
   0  -4  17   -0.84    3.52
   0   4 -17   -3.53    4.79
   0   4 -17   -1.01    3.85
   0   4 -17   -3.11    4.33
   0   4 -16  331.84   16.07
   0   4 -16  330.46   15.86
   0   4 -16  318.15   15.20
   0   4 -16  309.08   13.95
   0  -4  16  301.62   14.11
   0   4 -16  297.52   15.36
   0   4 -16  335.40   15.60
   0   4 -16  308.52   14.57
   0   4 -16  340.34   16.06
   0   4 -15 1897.35   61.54
   0   4 -15 1868.48   61.05
   0   4 -15 1852.53   60.34
   0  -4  15 1907.46   59.65
   0   4 -15 1881.62   59.08
   0   4 -15 1777.35   60.73
   0   4 -15 1869.76   61.23
   0   4 -15 1765.22   59.46
   0   4 -15 1847.34   60.56
   0   4 -14  472.67   18.91
   0   4 -14  493.65   20.28
   0   4 -14  472.28   19.47
   0   4 -14  455.66   18.36
   0  -4  14  499.30   19.01
   0   4 -14  460.92   20.11
   0   4 -14  483.59   19.75
   0   4 -14  518.59   20.66
   0   4 -13  585.73   22.72
   0   4 -13  613.25   21.68
   0   4 -13  597.98   22.67
   0   4 -13  567.94   21.90
   0   4 -13  598.90   21.16
   0  -4  13  602.49   21.55
   0   4 -13  560.21   17.73
   0   4 -13  622.06   23.00
   0   4 -13  609.35   22.45
   0   4 -13  554.89   17.62
   0   4 -12   39.04    4.15
   0   4 -12   39.44    4.85
   0   4 -12   31.68    4.19
   0   4 -12   30.44    4.44
   0   4 -12   31.19    4.68
   0   4 -12   21.13    4.03
   0  -4  12   33.14    4.15
   0   4 -12   42.29    4.25
   0   4 -12   33.25    1.99
   0   4 -11  281.89   12.91
   0   4 -11  296.12   13.00
   0   4 -11  258.17   12.00
   0   4 -11  295.04   13.02
   0   4 -11  260.85   12.36
   0   4 -11  294.22   12.10
   0  -4  11  290.45   12.12
   0   4 -11  258.80   11.53
   0  -4  11  266.09    9.13
   0   4 -11  275.88    9.19
   0   4 -10  417.11   15.77
   0   4 -10  399.62   15.96
   0   4 -10  400.26   16.27
   0   4 -10  424.86   16.78
   0   4 -10  412.67   16.65
   0  -4  10  424.16   15.97
   0   4 -10  408.90   15.58
   0  -4  10  403.00   13.21
   0   4 -10  424.42   16.82
   0   4  -9  164.42    8.05
   0  -4   9  158.76    7.98
   0   4  -9  161.52    8.21
   0   4  -9  167.33    8.77
   0   4  -9  165.44    8.61
   0   4  -9  164.96    8.79
   0  -4   9  168.55    8.20
   0   4  -9  166.38    7.97
   0  -4   9  162.90    6.09
   0   4  -9  172.36    8.71
   0   4  -8  238.25    9.82
   0  -4   8  243.60    9.95
   0   4  -8  229.67   10.55
   0   4  -8  216.95    9.77
   0   4  -8  242.51   10.69
   0   4  -8  219.77   10.19
   0   4  -8  227.40    9.71
   0  -4   8  227.76    9.86
   0  -4   8  227.06    7.98
   0   4  -8  204.77   10.06
   0  -4   7  751.66   25.59
   0   4  -7  764.37   26.01
   0  -4   7  757.27   25.37
   0   4  -7  747.87   25.96
   0   4  -7  750.74   25.39
   0   4  -7  765.51   25.96
   0   4  -7  774.46   26.33
   0   4  -7  757.17   25.34
   0  -4   7  781.28   25.63
   0   4  -7  799.42   25.49
   0  -4   7  743.84   23.67
   0   4  -7  764.79   23.70
   0  -4   6 3945.50  114.31
   0   4  -6 3781.90  114.82
   0   4  -6 3755.12  114.18
   0   4  -6 3908.16  114.26
   0   4  -6 3717.49  114.61
   0   4  -6 3965.15  115.19
   0  -4   6 3814.84  114.47
   0   4  -6 3782.79  114.31
   0  -4   6 3720.46  112.73
   0   4  -6 3823.87  112.78
   0   4  -6 3905.47  114.86
   0  -4   6 3725.64  114.30
   0  -4   5  531.94   19.31
   0   4  -5  574.14   19.74
   0   4  -5  539.44   19.71
   0   4  -5  592.22   19.25
   0  -4   5  603.88   19.38
   0   4  -5  526.91   19.47
   0   4  -5  564.20   19.95
   0   4  -5  559.51   19.31
   0   4  -5  583.79   18.26
   0   4  -5  628.83   19.46
   0   4  -4  324.06   11.22
   0  -4   4  339.32   11.99
   0   4  -4  325.96   12.06
   0   4  -4  337.94   12.01
   0   4  -4  337.37   12.54
   0   4  -4  335.33   12.30
   0   4  -3   89.92    4.60
   0   4  -3   76.66    4.40
   0   4  -3   81.84    3.96
   0   4  -3   82.71    4.32
   0   4  -3   86.91    4.75
   0  -4   2  188.83    7.50
   0   4  -2  189.00    7.58
   0   4  -2  186.63    7.14
   0   4  -2  205.15    7.92
   0   4  -2  188.06    7.40
   0   4  -1 2767.38   82.52
   0   4  -1 2690.42   82.14
   0   4  -1 2803.14   82.32
   0  -4   1 2785.91   82.30
   0  -4   0 2065.92   62.37
   0   4   0 2040.80   62.68
   0  -4   0 2114.03   62.76
   0   4   0 2084.21   62.58
   0   4   0 2140.86   62.59
   0  -4  -1    0.56    0.89
   0   4   1    0.11    1.12
   0  -4  -1    1.01    1.12
   0  -4  -2  812.35   24.82
   0   4   2  816.14   24.83
   0   4   2  758.32   24.91
   0  -4  -2  778.27   24.90
   0  -4  -2  806.53   24.75
   0  -4  -2  845.77   24.91
   0   4   2  765.53   24.83
   0   4   3  562.67   17.93
   0  -4  -3  575.80   18.12
   0   4   3  537.75   18.01
   0   4   3  579.87   17.72
   0  -4  -3  571.72   17.84
   0  -4  -3  570.24   18.05
   0   4   3  554.67   17.70
   0  -4  -4  725.10   23.27
   0   4   4  780.98   23.51
   0   4   4  722.88   23.18
   0  -4  -4  730.60   22.89
   0   4   4  759.08   23.29
   0   4   5  238.27    8.64
   0   4   5  240.97    8.48
   0   4   6  267.65    9.03
   0  -4  -6  260.38    9.00
   0   4   6  244.26    9.18
   0  -4  -6  257.68   10.02
   0   4   6  266.58    9.93
   0   4   6  280.91    9.97
   0  -4  -7  398.62   13.12
   0   4   7  374.74   13.04
   0   4   7  390.95   13.02
   0   4   7  398.81   14.13
   0   4   7  404.47   14.03
   0   4   7  382.03   13.84
   0  -4  -7  397.97   14.09
   0   4   8 3387.29  101.78
   0   4   8 3313.84  100.24
   0  -4  -8 3402.82  100.70
   0   4   8 3291.27  100.74
   0  -4  -8 3466.87  101.40
   0  -4  -8 3433.36   99.65
   0   4   8 3351.74  101.87
   0  -4  -8 3360.22  101.78
   0   4   9 1246.42   37.75
   0  -4  -9 1298.27   39.81
   0   4   9 1210.40   39.08
   0  -4  -9 1190.19   39.14
   0   4   9 1235.46   39.72
   0   4   9 1219.04   39.54
   0   4   9 1227.35   38.55
   0  -4  -9 1223.66   38.49
   0  -4  -9 1269.17   37.38
   0  -4 -10   38.93    4.06
   0   4  10   37.73    3.52
   0   4  10   41.76    4.13
   0  -4 -10   37.31    3.38
   0   4  10   40.20    3.32
   0  -4 -10   32.48    3.13
   0   4  10   36.84    2.51
   0  -4 -10   41.15    2.54
   0  -4 -11 4173.08  130.74
   0   4  11 4496.77  130.29
   0   4  11 4291.00  127.96
   0   4  11 4475.26  131.14
   0  -4 -11 4467.88  130.46
   0  -4 -11 4309.12  127.94
   0  -4 -11 4523.90  130.86
   0  -4 -11 4227.19  129.50
   0   4  11 4225.40  129.58
   0   4  12 3706.89  113.27
   0  -4 -12 3670.07  114.47
   0  -4 -12 3891.16  114.13
   0   4  12 3740.46  114.55
   0  -4 -12 3709.16  111.09
   0  -4 -12 3863.47  114.37
   0  -4 -12 3821.22  113.18
   0   4  13 3012.37   94.04
   0  -4 -13 2993.28   95.41
   0   4  13 3124.88   95.54
   0  -4 -13 3121.95   94.86
   0  -4 -13 3071.94   91.47
   0  -4 -13 3111.42   95.04
   0  -4 -13 3203.47   94.04
   0  -4 -14  263.05   11.06
   0  -4 -14  241.88    9.62
   0  -4 -14  253.26   12.24
   0  -4 -14  244.09    8.45
   0   4  14  253.54   11.21
   0   4  14  250.68   12.11
   0  -4 -14  234.20   11.43
   0  -4 -14  251.23   11.80
   0  -4 -15 1073.26   36.53
   0   4  15 1016.19   31.56
   0  -4 -15 1113.37   35.89
   0  -4 -15 1063.45   33.17
   0   4  15 1058.82   35.19
   0  -4 -15 1008.14   31.51
   0  -4 -15 1091.19   34.89
   0  -4 -15 1077.87   35.98
   0  -4 -16  863.58   31.31
   0   4  16  880.52   26.14
   0  -4 -16  871.61   30.61
   0   4  16  828.72   25.93
   0   4  16  896.67   30.28
   0  -4 -16  876.77   30.90
   0  -4 -16  851.56   28.02
   0  -4 -16  863.93   29.65
   0  -4 -17   20.91    2.96
   0  -4 -17   24.07    3.94
   0   4  17   21.26    4.00
   0  -4 -17   24.42    4.60
   0  -4 -17   18.88    4.68
   0  -4 -17   19.47    3.98
   0  -4 -18 1119.79   37.17
   0  -4 -18 1172.92   39.27
   0   4  18 1159.94   39.75
   0  -4 -18 1208.20   40.65
   0  -4 -18 1116.56   40.71
   0  -4 -18 1230.66   40.54
   0  -4 -19 1210.94   39.96
   0  -4 -19 1274.10   43.55
   0   4  19 1248.97   42.83
   0  -4 -19 1235.37   42.07
   0  -4 -19 1294.26   44.22
   0  -4 -19 1283.94   43.40
   0  -4 -20   18.23    3.61
   0  -4 -20   24.14    5.59
   0   4  20   18.45    4.79
   0  -4 -20   15.62    3.07
   0  -4 -20   26.91    4.68
   0  -4 -20   19.66    5.94
   0  -4 -20   13.05    4.72
   0  -4 -21  681.33   24.81
   0  -4 -21  710.44   28.28
   0   4  21  739.22   27.95
   0  -4 -21  715.27   24.65
   0  -4 -21  733.02   27.20
   0  -4 -21  764.98   29.60
   0  -4 -21  748.39   28.37
   0  -4 -22  340.80   14.02
   0  -4 -22  371.07   17.65
   0   4  22  362.15   17.11
   0  -4 -22  344.71   13.80
   0  -4 -22  355.42   16.28
   0  -4 -22  314.25   17.51
   0  -4 -22  337.25   16.94
   0  -4 -23  459.59   17.81
   0  -4 -23  490.66   21.59
   0   4  23  481.13   21.06
   0  -4 -23  464.64   17.56
   0  -4 -23  436.49   19.73
   0  -4 -23  478.02   22.35
   0  -4 -23  487.64   21.48
   0  -4 -24    4.54    3.17
   0  -4 -24    0.65    4.50
   0   4  24   -3.68    4.71
   0  -4 -24   -0.60    2.56
   0  -4 -24    8.00    4.42
   0  -4 -24    1.29    4.46
   0  -4 -24   -0.73    5.00
   0  -4 -25  235.37   13.82
   0  -4 -25  203.94   10.21
   0  -4 -25  230.87   13.91
   0  -4 -25  204.60   12.42
   0  -4 -25  206.12   10.40
   0  -4 -25  240.49   14.84
   0  -4 -26    3.92    5.32
   0  -4 -26   -0.80    5.62
   0  -4 -26    5.07    5.25
   0  -4 -26    3.55    4.38
   0  -4 -26    3.93    3.05
   0  -4 -26    6.40    5.57
   0  -4 -26    4.66    4.80
   0  -4 -26    1.82    4.43
   0  -4 -26    9.80    3.43
   0  -4 -27  239.55   11.43
   0  -4 -27  216.94   14.05
   0  -4 -27  219.52   11.04
   0  -4 -27  254.60   16.06
   0  -4 -27  205.64   14.30
   0  -4 -27  247.51   16.33
   0  -4 -27  222.61   13.58
   0  -4 -27  261.51   15.09
   0  -4 -28  103.79    7.50
   0  -4 -28  103.29    9.99
   0  -4 -28   93.21    7.09
   0  -4 -28  119.62   11.54
   0  -4 -28   88.49   10.17
   0  -4 -28  112.34   11.95
   0  -4 -28   99.53    9.38
   0  -4 -28  104.72   10.22
   0  -4 -29  404.22   17.31
   0  -4 -29  448.37   21.39
   0  -4 -29  388.28   17.03
   0  -4 -29  463.25   23.28
   0  -4 -29  406.87   21.67
   0  -4 -29  407.95   22.63
   0  -4 -29  447.98   20.73
   0  -4 -29  445.29   21.91
   0  -4 -30   19.81    4.88
   0  -4 -30    9.13    7.24
   0  -4 -30    1.87    4.89
   0  -4 -30   21.68    9.21
   0  -4 -30   14.85    7.65
   0  -4 -30   16.56    7.14
   0  -4 -30   25.56    7.03
   0  -4 -30   16.83    7.10
   0  -4 -31   28.31    8.45
   0  -4 -31   26.78    5.59
   0  -4 -31   51.80   10.15
   0  -4 -31   38.60    9.24
   0  -4 -31   38.32    8.51
   0  -4 -31   46.75    7.75
   0  -4 -31   60.33    9.33
   0  -4 -32  132.28   12.62
   0  -4 -32   83.71    7.53
   0  -4 -32  105.37   12.65
   0  -4 -32  109.50   10.98
   0  -4 -32  109.77   11.57
   0  -4 -32   73.18   11.23
   0  -4 -32  110.21   10.21
   0  -4 -33   81.85   12.37
   0  -4 -33  132.77   11.89
   0  -4 -33  122.92   12.52
   0  -4 -33  101.50   11.64
   0  -4 -33  111.38   12.35
   0  -4 -33  122.89   11.00
   0  -4 -34  129.25   14.15
   0  -4 -34  141.70   12.77
   0  -4 -34  154.36   13.76
   0  -4 -34  156.59   13.74
   0  -4 -34  168.32   14.75
   0  -4 -34  137.36   11.74
   0  -4 -35    1.12    8.36
   0  -4 -35   11.67    6.99
   0  -4 -35    2.93    6.39
   0  -4 -35   14.07    7.34
   0  -4 -35   30.15    8.70
   0  -4 -35   13.82    6.18
   0  -4 -36   -8.34    7.02
   0  -4 -36   -1.00    7.14
   0  -4 -36   -7.25    7.57
   0  -4 -36   -4.61    7.40
   0  -4 -36   -9.25    8.69
   0  -4 -37   -1.07    7.67
   0  -4 -37    7.63    7.22
   0  -4 -37   -1.03    7.33
   0  -4 -38   50.97    9.98
   0  -4 -38   62.10   10.70
   0   5 -34    7.16    7.46
   0   5 -33   -1.20    8.61
   0   5 -33    6.57    8.69
   0   5 -33    0.87    7.01
   0   5 -32    2.09    7.91
   0   5 -32   -1.69    6.85
   0   5 -32   -3.40    7.69
   0   5 -32   -6.38    8.91
   0   5 -32   -4.64    8.15
   0   5 -32   -7.14    6.48
   0   5 -31    9.12    7.94
   0   5 -31   12.34    7.09
   0   5 -31   -3.53    7.00
   0   5 -31    5.51    7.34
   0   5 -31    8.98    8.13
   0   5 -31   12.36    8.23
   0   5 -31   -4.87    7.21
   0   5 -30   -1.96    7.59
   0   5 -30   10.37    7.13
   0   5 -30   -2.09    5.99
   0   5 -30   11.74    7.61
   0   5 -30   -2.99    7.61
   0   5 -30   20.67    8.91
   0   5 -30    4.11    6.58
   0   5 -29   23.80    8.56
   0   5 -29   10.81    6.70
   0   5 -29    4.80    5.75
   0   5 -29   15.50    8.26
   0   5 -29    6.75    7.56
   0   5 -29   29.39    8.95
   0   5 -29    7.40    6.32
   0   5 -28   14.72    7.02
   0   5 -28   -0.75    6.32
   0   5 -28   -0.67    5.75
   0   5 -28    1.00    7.83
   0   5 -28    7.08    6.86
   0   5 -28    5.58    6.47
   0   5 -28    5.94    5.44
   0   5 -27   -2.66    6.28
   0   5 -27    5.79    6.60
   0   5 -27   -5.03    6.13
   0   5 -27   -9.27    5.98
   0   5 -27   -2.69    6.44
   0   5 -27    1.95    6.07
   0   5 -27    3.23    5.32
   0   5 -26   -0.86    5.91
   0   5 -26  -10.22    7.09
   0   5 -26   -1.39    5.39
   0   5 -26   -9.73    6.06
   0   5 -26   -3.27    4.78
   0   5 -26   -5.04    5.49
   0   5 -26    3.75    5.89
   0   5 -26   -2.59    6.62
   0   5 -25   -8.25    7.03
   0   5 -25   -7.43    5.44
   0   5 -25   -5.09    5.91
   0   5 -25   -5.37    6.48
   0   5 -25   -5.53    5.90
   0   5 -25   -4.66    5.89
   0   5 -25   -9.11    7.18
   0   5 -25   -0.90    6.22
   0   5 -24   -8.73    6.95
   0   5 -24   -3.10    4.94
   0   5 -24    1.86    5.50
   0   5 -24    0.86    6.69
   0   5 -24    5.11    5.07
   0   5 -24    7.15    6.22
   0   5 -24   -4.31    6.71
   0   5 -24    1.19    5.10
   0   5 -23    1.73    5.00
   0   5 -23   -4.56    6.41
   0   5 -23    9.79    5.27
   0   5 -23   -2.51    5.43
   0   5 -23    2.28    6.44
   0   5 -23   -4.13    6.16
   0   5 -22   46.42    8.09
   0   5 -22   40.19    8.36
   0   5 -22   40.85    6.91
   0   5 -22   49.68    8.25
   0   5 -22   49.19    6.91
   0   5 -21    5.18    4.62
   0   5 -21   11.19    5.96
   0   5 -21   -2.26    5.32
   0   5 -21    2.77    5.27
   0   5 -21   -7.00    5.58
   0   5 -21   -1.86    5.17
   0   5 -20    5.73    5.39
   0   5 -20    4.68    5.24
   0   5 -20   -1.33    5.27
   0   5 -20    9.11    4.14
   0   5 -20    6.58    5.48
   0   5 -20    8.84    4.53
   0   5 -20    4.75    4.50
   0   5 -19   -2.72    4.45
   0   5 -19    1.92    4.93
   0   5 -19    0.58    4.33
   0   5 -19   -3.82    5.02
   0  -5  19   -3.39    4.01
   0   5 -19   -3.08    3.78
   0   5 -19   -1.25    4.69
   0   5 -19   -1.49    4.00
   0   5 -19   -5.10    4.89
   0   5 -18   20.63    5.72
   0   5 -18   14.61    4.82
   0   5 -18   17.37    4.90
   0   5 -18   12.20    5.01
   0  -5  18    9.81    4.07
   0   5 -18   18.27    4.37
   0   5 -18   14.78    4.92
   0   5 -18   20.00    4.59
   0   5 -18    9.17    4.65
   0   5 -17    4.27    4.45
   0   5 -17    2.89    4.65
   0   5 -17   -1.61    4.49
   0   5 -17   -6.41    4.60
   0   5 -17    0.41    3.64
   0  -5  17    2.25    3.63
   0   5 -17    2.79    4.20
   0   5 -17    2.74    3.73
   0   5 -17   -1.03    4.02
   0   5 -16   -6.33    5.35
   0   5 -16    0.53    4.28
   0   5 -16    2.75    4.28
   0   5 -16    1.53    3.87
   0   5 -16    0.56    4.47
   0  -5  16   -2.16    3.59
   0   5 -16    0.79    3.87
   0   5 -16   -1.94    4.12
   0   5 -16   -0.43    3.66
   0   5 -15    5.35    3.35
   0   5 -15   -1.04    4.72
   0   5 -15   -1.46    3.96
   0   5 -15   -0.92    4.52
   0  -5  15   -4.54    4.34
   0   5 -15    0.76    3.90
   0   5 -15    4.23    4.06
   0   5 -15    2.79    1.05
   0   5 -15    0.54    4.46
   0   5 -14   53.87    6.49
   0   5 -14   67.07    6.19
   0   5 -14   59.50    6.68
   0   5 -14   69.05    6.73
   0  -5  14   70.13    6.32
   0   5 -14   66.95    5.87
   0   5 -14   69.34    7.01
   0   5 -14   60.15    6.91
   0   5 -14   61.21    3.11
   0   5 -14   66.16    3.12
   0   5 -13    0.74    3.49
   0   5 -13    2.32    4.29
   0   5 -13    0.81    3.42
   0   5 -13    4.26    4.21
   0   5 -13    1.04    3.25
   0  -5  13    0.38    3.27
   0   5 -13   -2.19    3.75
   0   5 -13    1.90    3.60
   0   5 -13    3.06    1.38
   0   5 -12   11.50    3.61
   0   5 -12   10.37    3.16
   0   5 -12   12.18    3.59
   0   5 -12    4.52    3.16
   0   5 -12    6.25    3.88
   0  -5  12   10.70    3.46
   0   5 -12    5.94    3.11
   0   5 -12   10.74    3.85
   0  -5  12    9.35    1.62
   0   5 -12    9.06    1.54
   0   5 -11    3.57    2.76
   0   5 -11    8.96    3.61
   0   5 -11    8.72    3.20
   0   5 -11    2.94    3.16
   0   5 -11    7.22    2.76
   0  -5  11    9.81    3.00
   0   5 -11    0.78    2.95
   0  -5  11    5.62    1.53
   0   5 -11    5.76    3.10
   0   5 -10    1.52    2.84
   0   5 -10   -0.38    3.41
   0   5 -10    0.32    2.54
   0   5 -10    0.78    3.01
   0   5 -10    2.38    2.68
   0  -5  10   -0.32    2.57
   0   5 -10    4.74    2.82
   0  -5  10    3.08    1.45
   0   5 -10    2.72    2.26
   0  -5  10    0.30    2.57
   0   5  -9   -0.71    3.02
   0   5  -9    2.36    2.35
   0   5  -9    0.37    2.71
   0   5  -9    2.04    2.61
   0   5  -9   -0.28    2.19
   0  -5   9   -1.41    2.42
   0  -5   9   -0.30    2.37
   0   5  -9   -0.85    2.46
   0  -5   9    1.31    1.29
   0   5  -9    1.05    2.52
   0   5  -8    2.65    1.43
   0  -5   8    1.98    2.26
   0   5  -8    2.89    2.19
   0   5  -8    0.33    2.45
   0   5  -8    0.27    2.16
   0   5  -8    2.21    2.28
   0   5  -8    0.68    2.24
   0  -5   8    0.28    2.45
   0   5  -8    1.87    2.07
   0  -5   8    0.87    1.31
   0   5  -8    2.08    2.00
   0  -5   8    3.14    2.24
   0   5  -7    1.04    1.55
   0  -5   7   -0.78    2.39
   0   5  -7    0.88    2.44
   0   5  -7   -0.30    2.42
   0   5  -7    1.20    2.07
   0   5  -7    3.48    2.63
   0   5  -7    0.94    2.97
   0  -5   7    1.33    2.43
   0   5  -7    2.51    2.27
   0   5  -7    0.96    2.12
   0  -5   7    1.80    1.45
   0  -5   7    3.87    2.42
   0   5  -6    1.87    1.65
   0  -5   6   -2.16    2.67
   0   5  -6   -0.53    2.69
   0   5  -6    2.46    2.56
   0   5  -6    2.35    2.17
   0   5  -6   -1.10    2.28
   0   5  -6   -0.57    3.03
   0  -5   6   -0.25    2.32
   0   5  -6    4.00    2.31
   0  -5   6    0.67    2.32
   0  -5   6    4.10    1.68
   0   5  -5   97.82    5.70
   0   5  -5   95.06    4.65
   0   5  -5  102.67    5.32
   0   5  -5   92.61    5.42
   0   5  -5   98.04    5.40
   0  -5   5   87.37    5.37
   0  -5   5   96.81    5.40
   0   5  -5   93.49    5.94
   0   5  -4  115.40    6.26
   0   5  -4  115.27    5.21
   0   5  -4  111.09    5.89
   0  -5   4  100.30    5.71
   0   5  -4  116.62    6.08
   0   5  -4  121.66    5.81
   0  -5   4  116.85    5.84
   0  -5   3    2.06    1.84
   0   5  -3    2.05    1.68
   0   5  -3    3.04    2.06
   0   5  -3    0.38    2.05
   0   5  -3    0.97    1.65
   0   5  -3    1.16    1.73
   0  -5   3    2.05    1.93
   0  -5   2    4.69    1.93
   0   5  -2    5.12    1.99
   0   5  -2    3.63    1.80
   0   5  -2    7.11    2.10
   0   5  -2    4.90    1.73
   0   5  -1    0.98    1.86
   0  -5   1    2.47    1.85
   0   5  -1    0.59    1.78
   0   5  -1    0.33    1.75
   0   5   0    1.40    1.98
   0  -5   0    1.61    1.57
   0   5   0    2.07    1.72
   0  -5   0    0.16    1.78
   0   5   0    2.42    2.08
   0   5   1    0.84    1.77
   0  -5  -1    0.72    1.80
   0  -5  -1    1.46    1.41
   0   5   1    0.13    1.48
   0  -5  -2    1.47    1.59
   0   5   2    2.46    1.87
   0   5   2    2.13    1.58
   0  -5  -2    2.87    1.32
   0   5   2    0.98    1.87
   0  -5  -3   -0.67    1.67
   0   5   3    0.65    1.27
   0   5   3   -0.55    1.66
   0  -5  -3   -1.14    1.78
   0   5   3    1.40    1.88
   0  -5  -3    1.24    1.61
   0   5   3   -0.28    1.26
   0   5   4    4.60    1.64
   0  -5  -4    1.40    1.79
   0   5   4    3.85    2.02
   0   5   4    2.15    1.66
   0  -5  -4    2.82    1.77
   0  -5  -4    2.54    1.58
   0   5   4    4.18    1.62
   0   5   5    1.96    1.76
   0   5   5    1.49    1.68
   0  -5  -5    0.44    1.87
   0  -5  -5    0.76    1.47
   0   5   5    0.15    1.95
   0   5   6    0.16    1.81
   0   5   6    1.89    1.21
   0   5   6    2.60    1.91
   0   5   7    1.74    2.14
   0   5   7    3.08    1.83
   0   5   7    2.79    2.08
   0   5   7    3.40    0.89
   0  -5  -7    3.41    1.28
   0   5   7    3.51    1.35
   0   5   8    0.18    0.83
   0   5   8    1.10    2.20
   0   5   8    2.57    2.21
   0  -5  -8    0.89    1.99
   0   5   8    1.67    1.56
   0   5   8   -1.27    2.01
   0   5   8   -0.71    1.76
   0   5   8    0.39    1.31
   0  -5  -8    2.30    1.40
   0   5   9    1.74    2.08
   0  -5  -9    1.73    2.06
   0  -5  -9    4.19    1.58
   0   5   9    2.02    1.52
   0   5   9    4.52    2.21
   0   5   9    1.80    1.89
   0   5   9    1.66    1.58
   0   5  10   33.13    2.66
   0   5  10   36.20    3.03
   0  -5 -10   31.55    2.84
   0  -5 -10   27.60    3.51
   0   5  10   26.71    3.42
   0  -5 -10   30.28    1.89
   0   5  10   36.10    3.26
   0   5  10   34.00    3.69
   0  -5 -10   31.31    3.16
   0  -5 -11    8.98    1.72
   0   5  11   11.11    2.84
   0  -5 -11    8.84    1.28
   0  -5 -11   12.42    3.07
   0   5  11   11.34    2.76
   0  -5 -11    8.19    2.46
   0  -5 -11    7.89    2.09
   0   5  11   11.94    2.38
   0   5  11   10.23    1.79
   0   5  12    1.97    1.63
   0  -5 -12    2.66    1.18
   0   5  12    1.69    3.16
   0   5  12    4.87    2.47
   0  -5 -12    2.54    2.49
   0   5  12    5.57    2.41
   0  -5 -12    2.21    2.17
   0  -5 -12    2.31    1.59
   0  -5 -12    5.47    2.96
   0  -5 -13    8.34    3.53
   0   5  13   14.01    3.87
   0  -5 -13    7.44    2.85
   0   5  13   11.20    3.04
   0   5  13    6.63    1.92
   0  -5 -13    8.05    1.86
   0  -5 -13    4.66    2.61
   0   5  13   12.46    2.91
   0  -5 -14    2.38    3.45
   0  -5 -14    1.01    2.50
   0   5  14    0.80    3.41
   0  -5 -14    1.43    1.59
   0  -5 -14    2.24    3.10
   0   5  14    3.17    2.82
   0  -5 -14   -1.08    2.49
   0  -5 -15   -0.86    3.75
   0  -5 -15    2.56    3.06
   0   5  15    6.03    4.10
   0  -5 -15    3.85    1.63
   0  -5 -15   -0.40    4.41
   0  -5 -15    1.76    2.90
   0   5  15   -1.90    3.26
   0  -5 -16    8.90    3.08
   0  -5 -16   12.61    2.41
   0  -5 -16   14.48    1.82
   0   5  16   10.01    3.42
   0  -5 -16   14.71    4.27
   0  -5 -16   16.71    4.11
   0   5  16   18.04    4.44
   0  -5 -16   21.23    3.84
   0  -5 -17    5.14    2.86
   0  -5 -17    2.14    2.25
   0  -5 -17    0.98    3.83
   0  -5 -17    1.40    1.35
   0  -5 -17   -1.26    3.19
   0   5  17    0.99    4.32
   0   5  17    1.12    3.14
   0  -5 -17    2.73    3.50
   0   5  17    2.31    1.36
   0  -5 -18    8.39    4.27
   0   5  18    8.35    1.48
   0  -5 -18    7.65    3.84
   0  -5 -18    7.53    2.58
   0   5  18    9.28    3.76
   0   5  18    7.37    1.34
   0  -5 -18    7.06    2.22
   0  -5 -18   15.79    3.47
   0  -5 -18    2.90    3.82
   0  -5 -19    3.34    4.54
   0   5  19    2.19    1.23
   0  -5 -19    3.84    3.50
   0  -5 -19   -0.19    2.39
   0   5  19    0.49    0.99
   0  -5 -19    5.49    3.69
   0   5  19   10.40    4.23
   0  -5 -19    3.58    3.98
   0  -5 -19   -0.24    2.68
   0  -5 -20   11.25    3.08
   0  -5 -20   21.06    5.21
   0   5  20    8.36    4.33
   0  -5 -20   11.85    2.64
   0  -5 -20   10.83    3.74
   0  -5 -20    8.86    5.04
   0  -5 -20   11.20    4.49
   0  -5 -21   -2.69    3.33
   0  -5 -21    1.71    4.48
   0   5  21    4.95    4.36
   0  -5 -21    2.45    2.36
   0  -5 -21    0.88    3.91
   0  -5 -21    3.12    4.69
   0  -5 -21   -0.54    4.08
   0  -5 -22   -3.66    3.56
   0  -5 -22   -2.39    5.12
   0   5  22   -1.58    4.46
   0  -5 -22   -0.47    2.41
   0  -5 -22    0.93    4.19
   0  -5 -22    0.66    4.98
   0  -5 -22    1.71    3.89
   0  -5 -23   15.98    3.37
   0  -5 -23   19.41    5.86
   0   5  23   18.42    5.28
   0  -5 -23   11.32    2.94
   0  -5 -23    7.85    4.54
   0  -5 -23   24.20    6.50
   0  -5 -23   11.38    5.09
   0  -5 -24    2.48    2.96
   0  -5 -24    0.66    4.89
   0   5  24   -1.77    4.92
   0  -5 -24    2.39    2.53
   0  -5 -24    0.52    4.52
   0  -5 -24   -0.73    5.84
   0  -5 -24   -0.63    3.96
   0  -5 -25    1.61    2.75
   0  -5 -25    7.53    5.18
   0   5  25   -1.87    4.68
   0  -5 -25    1.95    2.62
   0  -5 -25   -2.70    4.45
   0  -5 -25   -3.97    4.86
   0  -5 -25    6.84    5.20
   0  -5 -26   -2.77    5.05
   0  -5 -26   -0.87    2.44
   0  -5 -26    2.86    4.85
   0  -5 -26   -2.26    4.63
   0  -5 -26   -0.67    2.68
   0  -5 -26   -3.18    6.15
   0  -5 -27    4.35    4.83
   0  -5 -27    1.82    2.83
   0  -5 -27   -4.46    5.55
   0  -5 -27   -5.89    5.32
   0  -5 -27   -2.49    6.24
   0  -5 -27   -1.04    3.19
   0  -5 -28    7.47    3.82
   0  -5 -28    3.35    5.81
   0  -5 -28   -3.14    4.00
   0  -5 -28    0.84    6.21
   0  -5 -28    3.87    6.33
   0  -5 -28   10.39    7.13
   0  -5 -28    3.25    5.13
   0  -5 -28   -3.78    5.48
   0  -5 -29   16.54    4.55
   0  -5 -29    9.79    6.20
   0  -5 -29   12.68    3.94
   0  -5 -29   16.70    7.55
   0  -5 -29    7.24    6.35
   0  -5 -29   18.93    8.31
   0  -5 -29   18.86    6.59
   0  -5 -29   19.72    6.51
   0  -5 -30    4.53    4.07
   0  -5 -30   -7.29    6.84
   0  -5 -30   -1.01    3.88
   0  -5 -30   -9.99    8.06
   0  -5 -30    2.81    7.71
   0  -5 -30   12.81    7.62
   0  -5 -30    1.39    5.95
   0  -5 -30   13.13    6.34
   0  -5 -31    9.10    7.05
   0  -5 -31   -1.72    4.84
   0  -5 -31   11.22    8.06
   0  -5 -31   13.62    8.87
   0  -5 -31   10.46    7.50
   0  -5 -31   13.54    6.60
   0  -5 -31   21.33    6.99
   0  -5 -32   -0.79    6.44
   0  -5 -32   -1.41    4.65
   0  -5 -32    7.15    7.53
   0  -5 -32   -2.96    7.21
   0  -5 -32   -0.73    5.50
   0  -5 -32    5.31    6.05
   0  -5 -32   -5.05    8.50
   0  -5 -33    1.04    7.96
   0  -5 -33   -0.82    6.18
   0  -5 -33   -5.13    6.89
   0  -5 -33    0.92    6.06
   0  -5 -33   -3.68    7.02
   0  -5 -33    4.48    5.49
   0  -5 -34   -1.08    8.68
   0  -5 -34    2.53    6.39
   0  -5 -34   -1.06    6.82
   0  -5 -34    2.85    6.55
   0  -5 -34   11.41    7.15
   0  -5 -34    3.05    5.85
   0  -5 -35    3.35    8.28
   0  -5 -35    1.75    6.33
   0  -5 -35   -1.10    6.78
   0  -5 -35    1.96    6.05
   0  -5 -35    6.86    6.82
   0  -5 -35    4.66    5.71
   0  -5 -36   -8.05    8.83
   0  -5 -36   -4.51    6.88
   0  -5 -36    4.55    7.08
   0  -5 -36   -2.03    6.37
   0  -5 -36    0.79    5.34
   0  -5 -36   -6.05    7.58
   0  -5 -37   -4.70    7.54
   0  -5 -37   -1.04    6.77
   0  -5 -37   -5.17    7.49
   0  -5 -37   -4.65    7.74
   0  -5 -38   -6.45    7.73
   0  -5 -38   -2.12    7.67
   0  -5 -38    0.96    7.34
   0  -5 -39    5.89    7.74
   0   6 -33  146.33   13.95
   0   6 -33  159.41   15.53
   0   6 -32   74.11    9.71
   0   6 -32   67.30   11.76
   0   6 -32   65.91   12.67
   0   6 -32   60.59   10.14
   0   6 -31   56.35   10.90
   0   6 -31   19.23    6.98
   0   6 -31   58.24   10.94
   0   6 -31   13.47    9.13
   0   6 -31   55.90   10.94
   0   6 -31   35.18    8.22
   0   6 -30   -9.85    8.28
   0   6 -30  -11.70    8.04
   0   6 -30  -10.22    6.85
   0   6 -30   -3.02    8.10
   0   6 -30   -6.64    8.14
   0   6 -30   -4.01    7.86
   0   6 -30    2.38    6.34
   0   6 -29   88.00   11.64
   0   6 -29   85.04   10.27
   0   6 -29   88.58    9.97
   0   6 -29  120.35   12.67
   0   6 -29  101.88   12.08
   0   6 -29   94.06   12.20
   0   6 -29   94.56   10.34
   0   6 -28  131.43   13.49
   0   6 -28  128.60   10.87
   0   6 -28  116.30   10.77
   0   6 -28  103.14   11.97
   0   6 -28  116.79   13.09
   0   6 -28   87.13   11.40
   0   6 -28  111.42   11.08
   0   6 -27   35.72    8.62
   0   6 -27   52.19    7.70
   0   6 -27   46.73    7.59
   0   6 -27   61.26    9.65
   0   6 -27   48.05    7.99
   0   6 -27   38.84    8.43
   0   6 -27   52.71    9.68
   0   6 -26  161.87   11.82
   0   6 -26  166.38   12.20
   0   6 -26  169.41   14.18
   0   6 -26  213.82   14.89
   0   6 -26  151.29   13.55
   0   6 -26  158.71   13.61
   0   6 -26  158.37   12.48
   0   6 -25   12.54    6.78
   0   6 -25   16.56    6.69
   0   6 -25   29.51    7.75
   0   6 -25   19.31    5.65
   0   6 -25   14.09    5.65
   0   6 -25   12.64    6.24
   0   6 -25   19.58    6.99
   0   6 -25   31.68    6.10
   0   6 -24   17.87    5.49
   0   6 -24   15.70    5.82
   0   6 -24   19.69    5.95
   0   6 -24   21.71    6.20
   0   6 -24   14.74    6.56
   0   6 -24   18.56    6.94
   0   6 -24   16.84    7.23
   0   6 -23   31.09    6.12
   0   6 -23   37.88    6.63
   0   6 -23   43.38    8.35
   0   6 -23   22.88    5.93
   0   6 -23   33.78    7.37
   0   6 -23   44.83    8.24
   0   6 -22    7.95    5.45
   0   6 -22    4.40    6.88
   0   6 -22    5.67    6.71
   0   6 -22    7.17    5.33
   0   6 -22   -6.05    7.29
   0   6 -21 1098.53   42.41
   0   6 -21 1195.87   44.53
   0   6 -21 1143.68   41.06
   0   6 -21 1282.83   44.75
   0   6 -21 1170.34   43.61
   0   6 -21 1193.29   41.85
   0   6 -20   17.46    5.47
   0   6 -20   25.80    7.46
   0   6 -20   12.64    5.79
   0   6 -20   27.10    6.86
   0   6 -20   23.11    5.75
   0   6 -20    7.81    5.34
   0  -6  20   27.62    5.77
   0   6 -19  199.88   12.83
   0   6 -19  204.83   13.07
   0   6 -19  195.99   12.75
   0   6 -19  196.42   11.37
   0  -6  19  208.85   11.99
   0   6 -19  213.92   11.98
   0   6 -19  183.66   11.97
   0   6 -19  215.15   12.92
   0   6 -19  204.20   13.41
   0   6 -18    2.40    4.24
   0   6 -18   -1.33    4.40
   0   6 -18    1.27    4.45
   0   6 -18   -3.17    4.29
   0  -6  18   -1.99    4.42
   0   6 -18   -4.95    4.39
   0   6 -18    2.19    4.34
   0   6 -18    6.39    4.30
   0   6 -18   -2.44    3.93
   0   6 -17  679.33   26.57
   0   6 -17  693.87   28.55
   0   6 -17  706.20   27.93
   0   6 -17  700.47   28.43
   0   6 -17  662.56   27.09
   0   6 -17  776.34   29.03
   0  -6  17  705.03   26.94
   0   6 -17  714.57   26.40
   0   6 -17  717.22   27.83
   0   6 -16   32.64    2.22
   0   6 -16   38.99    5.77
   0   6 -16   41.09    5.48
   0   6 -16   36.93    5.87
   0   6 -16   35.26    6.28
   0   6 -16   29.88    5.92
   0   6 -16   28.22    1.95
   0  -6  16   40.11    5.40
   0   6 -16   27.66    5.11
   0   6 -16   31.24    5.86
   0   6 -16   43.60    6.00
   0   6 -15  289.06   14.99
   0   6 -15  303.42   14.80
   0   6 -15  278.61    9.92
   0   6 -15  291.41   14.91
   0   6 -15  283.65   14.09
   0   6 -15  343.02   15.61
   0  -6  15  290.75   13.96
   0   6 -15  290.69   13.54
   0   6 -15  286.53    9.85
   0   6 -15  301.75   13.91
   0   6 -14    1.62    3.04
   0   6 -14   -1.06    4.07
   0   6 -14   -5.17    5.40
   0   6 -14  -10.55    4.93
   0   6 -14    0.52    3.86
   0   6 -14   -2.90    4.09
   0   6 -14   -4.65    4.05
   0  -6  14   -3.39    4.12
   0   6 -14   -2.28    1.65
   0   6 -13 1926.21   61.56
   0   6 -13 1844.07   56.25
   0   6 -13 1766.65   60.99
   0   6 -13 1876.92   60.24
   0   6 -13 1843.31   61.22
   0   6 -13 2009.68   61.39
   0   6 -13 1865.04   59.99
   0  -6  13 1938.74   60.44
   0   6 -13 1917.05   59.78
   0  -6  13 1830.00   56.14
   0   6 -12  203.21    8.01
   0   6 -12  211.21   11.95
   0   6 -12  213.02   10.93
   0   6 -12  217.15   11.75
   0   6 -12  233.54   11.67
   0   6 -12  210.09   10.57
   0  -6  12  217.55   10.95
   0   6 -12  227.00   10.97
   0  -6  12  215.96    8.07
   0   6 -12  226.88   11.87
   0  -6  11 1625.62   51.48
   0   6 -11 1610.82   52.72
   0   6 -11 1545.13   51.47
   0   6 -11 1658.97   52.49
   0   6 -11 1645.09   52.95
   0  -6  11 1623.34   51.84
   0   6 -11 1607.26   51.35
   0   6 -11 1586.58   51.41
   0  -6  11 1556.45   48.49
   0   6 -11 1607.80   52.63
   0   6 -10  703.51   26.69
   0   6 -10  741.78   27.03
   0   6 -10  723.76   26.00
   0   6 -10  756.96   26.91
   0   6 -10  771.37   27.23
   0  -6  10  755.16   26.42
   0   6 -10  687.89   25.68
   0   6 -10  777.66   26.06
   0  -6  10  724.85   23.47
   0  -6  10  763.36   26.06
   0  -6   9   91.97    6.17
   0   6  -9   75.50    6.10
   0   6  -9   79.68    6.48
   0   6  -9   78.48    5.60
   0   6  -9   77.79    6.25
   0   6  -9   84.33    6.35
   0  -6   9   90.06    6.14
   0   6  -9   82.57    5.88
   0   6  -9   82.43    5.66
   0  -6   9   86.44    4.36
   0  -6   9   94.14    6.05
   0   6  -8   61.17    3.64
   0  -6   8   48.98    4.53
   0   6  -8   61.70    5.13
   0   6  -8   49.49    5.03
   0  -6   8   53.96    3.49
   0   6  -8   58.83    4.64
   0   6  -8   52.88    5.02
   0   6  -8   64.04    4.73
   0  -6   8   53.53    4.91
   0   6  -8   55.82    4.81
   0  -6   8   58.96    4.71
   0  -6   7    1.48    2.49
   0   6  -7   -0.84    2.65
   0   6  -7    0.32    2.38
   0  -6   7    2.96    1.65
   0   6  -7    5.84    1.87
   0   6  -7    2.61    2.29
   0   6  -7    1.36    2.30
   0   6  -7    1.00    2.09
   0  -6   7    1.41    2.22
   0  -6   7    2.38    2.18
   0   6  -6 1155.53   38.44
   0   6  -6 1180.16   36.78
   0  -6   6 1165.24   36.69
   0   6  -6 1167.92   37.61
   0  -6   6 1175.20   38.38
   0   6  -6 1178.38   38.12
   0   6  -6 1182.82   37.92
   0  -6   6 1158.98   38.05
   0  -6   6 1212.40   38.04
   0   6  -6 1237.72   39.02
   0   6  -5 6725.58  194.04
   0   6  -5 6203.70  192.00
   0   6  -5 6450.12  193.26
   0   6  -5 6586.19  193.15
   0  -6   5 6380.48  193.31
   0  -6   5 6976.06  193.26
   0   6  -5 6356.17  193.48
   0   6  -4 1710.16   52.75
   0  -6   4 1684.12   52.16
   0   6  -4 1631.03   51.20
   0   6  -4 1673.78   51.90
   0  -6   4 1702.31   52.08
   0   6  -4 1616.17   52.18
   0   6  -4 1723.93   52.33
   0   6  -3 7759.15  231.70
   0   6  -3 7549.84  230.94
   0   6  -3 7929.10  232.18
   0   6  -3 7890.31  231.58
   0  -6   3 7955.39  231.57
   0  -6   3 7989.39  231.76
   0  -6   2    0.39    1.88
   0  -6   2    9.59    2.35
   0   6  -2    1.84    1.94
   0   6  -2    6.39    2.42
   0   6  -2    2.07    2.09
   0  -6   2    1.48    1.87
   0   6  -2    2.96    1.98
   0   6  -1  368.10   13.73
   0  -6   1  381.86   13.55
   0   6  -1  404.10   13.75
   0   6  -1  381.40   13.54
   0   6   0    7.25    2.26
   0  -6   0    5.42    2.16
   0  -6   0    4.76    1.83
   0   6   0    4.99    1.93
   0   6   0    5.56    2.17
   0  -6  -1  424.29   14.92
   0  -6  -1  414.61   14.30
   0   6   1  444.49   14.87
   0   6   1  435.92   14.91
   0  -6  -2   10.56    2.32
   0   6   2    4.38    2.33
   0  -6  -2    8.65    1.69
   0   6   2   10.24    2.29
   0   6   3    2.43    1.88
   0   6   3    4.55    2.23
   0  -6  -3    3.31    1.93
   0  -6  -3    3.88    1.90
   0   6   3    3.24    2.20
   0  -6  -4    3.21    2.02
   0  -6  -4    3.25    1.89
   0   6   4    2.52    1.60
   0   6   4    2.00    2.16
   0   6   4    2.00    1.58
   0  -6  -4    2.05    1.95
   0   6   4    2.18    2.22
   0   6   5  750.10   22.78
   0   6   5  716.90   23.03
   0  -6  -5  708.57   23.19
   0  -6  -5  747.58   23.18
   0   6   5  729.61   22.77
   0  -6  -5  653.51   22.60
   0  -6  -5  704.73   22.67
   0   6   5  680.41   22.54
   0  -6  -6   -0.35    1.88
   0   6   6    0.98    1.70
   0   6   6    1.84    1.74
   0  -6  -6    2.60    1.61
   0   6   6   -1.01    1.89
   0   6   7    6.23    2.01
   0   6   7    5.25    1.90
   0   6   7    4.67    1.99
   0   6   7    5.21    1.35
   0  -6  -7    6.44    1.62
   0   6   8 1447.13   43.27
   0   6   8 1353.60   42.50
   0   6   8 1445.77   43.44
   0   6   8 1373.79   41.86
   0  -6  -8 1314.16   41.75
   0   6   9  271.99   10.53
   0  -6  -9  215.74   10.22
   0   6   9  227.60   10.15
   0   6   9  242.41    8.11
   0   6   9  276.20   10.49
   0  -6  -9  234.40    8.98
   0   6   9  237.20    9.06
   0   6   9  261.25    9.87
   0   6   9  239.02    9.36
   0   6  10  713.61   23.41
   0   6  10  703.53   22.68
   0   6  10  713.56   24.03
   0  -6 -10  697.93   24.13
   0   6  10  709.68   24.17
   0  -6 -10  655.59   22.45
   0   6  10  691.72   22.61
   0   6  11  698.86   24.00
   0   6  11  725.60   25.01
   0   6  11  679.14   22.83
   0   6  11  732.46   24.66
   0  -6 -11  702.34   23.14
   0   6  11  698.16   23.26
   0  -6 -11  724.50   24.95
   0  -6 -12   15.74    3.52
   0   6  12   13.82    2.15
   0   6  12   16.26    2.81
   0   6  12   15.52    3.61
   0   6  12   15.53    3.40
   0  -6 -12   17.38    1.55
   0  -6 -12   17.95    2.27
   0  -6 -12   16.35    2.45
   0   6  12   15.86    2.58
   0  -6 -13 1260.99   38.58
   0   6  13 1193.45   38.60
   0   6  13 1271.99   39.89
   0  -6 -13 1248.91   39.67
   0   6  13 1311.70   40.64
   0   6  13 1249.29   41.49
   0  -6 -13 1275.98   40.69
   0  -6 -13 1268.44   41.40
   0  -6 -13 1218.47   37.88
   0  -6 -14  923.58   29.23
   0  -6 -14  939.07   30.69
   0   6  14  923.28   30.98
   0  -6 -14  945.13   31.78
   0   6  14  986.59   32.88
   0   6  14  948.99   31.48
   0  -6 -14  919.90   28.12
   0   6  14  919.95   29.30
   0  -6 -14  922.77   28.77
   0  -6 -14  910.62   32.17
   0  -6 -15 3343.57  103.63
   0   6  15 3596.34  106.59
   0  -6 -15 3626.26  105.74
   0   6  15 3493.54  107.72
   0  -6 -15 3592.26  106.83
   0  -6 -15 3425.77  102.83
   0  -6 -15 3513.41  103.49
   0  -6 -15 3576.41  107.68
   0   6  15 3440.79  105.85
   0   6  16   86.31    6.06
   0  -6 -16   74.16    3.60
   0  -6 -16   64.57    5.35
   0  -6 -16   83.34    6.29
   0   6  16   68.53    6.60
   0  -6 -16   70.86    3.97
   0  -6 -16   89.60    6.93
   0  -6 -16   82.36    4.13
   0  -6 -17 2790.81   82.37
   0   6  17 2722.49   84.87
   0  -6 -17 2780.75   83.62
   0  -6 -17 2642.27   79.24
   0  -6 -17 2776.72   84.15
   0  -6 -17 2575.00   79.34
   0   6  17 2743.85   82.70
   0  -6 -18 1283.26   39.97
   0  -6 -18 1252.24   45.05
   0  -6 -18 1364.13   45.04
   0  -6 -18 1287.70   40.21
   0  -6 -18 1290.45   41.23
   0   6  18 1309.74   40.12
   0   6  18 1366.00   43.84
   0  -6 -18 1312.05   43.14
   0  -6 -18 1342.96   44.36
   0   6  18 1397.87   45.75
   0  -6 -19  639.64   26.59
   0  -6 -19  697.28   26.33
   0  -6 -19  639.72   21.10
   0  -6 -19  677.54   21.74
   0   6  19  674.23   21.01
   0  -6 -19  667.70   22.71
   0   6  19  647.79   21.17
   0   6  19  671.55   25.05
   0  -6 -19  705.91   24.74
   0  -6 -19  678.39   25.55
   0   6  19  693.77   26.85
   0  -6 -20 1053.79   38.38
   0  -6 -20 1134.49   38.34
   0  -6 -20 1012.83   32.96
   0   6  20 1019.22   31.82
   0  -6 -20 1057.16   33.97
   0   6  20 1019.10   32.04
   0   6  20 1118.60   36.96
   0  -6 -20 1095.44   36.23
   0  -6 -20 1095.05   37.58
   0   6  20 1089.52   38.57
   0  -6 -21 1041.75   37.25
   0  -6 -21 1000.47   35.95
   0  -6 -21  983.81   30.94
   0   6  21  920.17   29.23
   0  -6 -21 1020.96   32.03
   0   6  21  953.66   29.53
   0   6  21 1002.81   34.81
   0  -6 -21 1047.03   34.38
   0  -6 -21 1051.25   35.71
   0   6  21  921.27   36.25
   0  -6 -22    7.18    5.09
   0  -6 -22   11.43    5.28
   0  -6 -22    9.59    2.39
   0  -6 -22   17.24    4.78
   0   6  22   13.64    4.59
   0  -6 -22   12.13    4.49
   0  -6 -22   14.07    3.44
   0   6  22    8.40    1.20
   0  -6 -23  833.57   32.42
   0  -6 -23  763.34   26.41
   0  -6 -23  825.57   31.16
   0  -6 -23  832.21   29.99
   0   6  23  827.06   30.76
   0  -6 -23  842.67   32.14
   0  -6 -23  791.44   27.36
   0  -6 -24   20.38    3.72
   0  -6 -24   23.80    6.44
   0  -6 -24   12.96    2.73
   0  -6 -24   11.97    4.75
   0   6  24   23.27    5.68
   0  -6 -24   21.11    6.01
   0  -6 -24   22.15    5.35
   0  -6 -25    0.61    2.59
   0  -6 -25   -0.65    4.71
   0  -6 -25    0.72    2.43
   0   6  25    0.60    4.97
   0  -6 -25   -6.89    6.31
   0  -6 -25   -1.57    4.60
   0  -6 -25   -3.02    6.95
   0  -6 -26   -0.25    2.19
   0  -6 -26   -2.71    4.30
   0  -6 -26   -4.38    4.61
   0   6  26   -3.79    5.59
   0  -6 -26   -0.96    2.80
   0  -6 -26   -2.37    6.31
   0  -6 -26   -3.60    5.89
   0  -6 -27    1.41    4.67
   0  -6 -27   -2.99    5.86
   0  -6 -27    0.57    4.01
   0  -6 -27   -4.13    6.71
   0  -6 -27   -1.85    2.43
   0  -6 -27   -1.65    3.17
   0  -6 -28   16.34    3.91
   0  -6 -28   17.13    6.73
   0  -6 -28    4.31    6.01
   0  -6 -28   21.40    6.13
   0  -6 -28   19.04    3.33
   0  -6 -29  230.16   14.74
   0  -6 -29  217.15   10.23
   0  -6 -29  206.05   15.39
   0  -6 -29  219.64   15.05
   0  -6 -29  220.96   11.08
   0  -6 -29  229.28   14.17
   0  -6 -30   32.42    5.07
   0  -6 -30   40.94    8.01
   0  -6 -30   19.51    3.94
   0  -6 -30   23.46    8.28
   0  -6 -30   10.25    7.98
   0  -6 -30   33.47    8.94
   0  -6 -30   35.45    7.24
   0  -6 -30   29.67    7.63
   0  -6 -31  603.73   27.34
   0  -6 -31  570.09   22.18
   0  -6 -31  611.39   28.88
   0  -6 -31  680.83   30.64
   0  -6 -31  602.64   22.65
   0  -6 -31  640.66   29.62
   0  -6 -31  662.47   27.59
   0  -6 -31  704.53   29.30
   0  -6 -32   13.73    7.15
   0  -6 -32   19.56    4.16
   0  -6 -32   20.64    8.20
   0  -6 -32   20.28    4.17
   0  -6 -32    7.80    7.35
   0  -6 -32   22.08    6.93
   0  -6 -32   28.55    8.02
   0  -6 -32   35.11    9.21
   0  -6 -33    9.36    7.48
   0  -6 -33   -1.58    6.40
   0  -6 -33   -6.07    7.92
   0  -6 -33    6.28    6.55
   0  -6 -33    4.64    7.08
   0  -6 -33    6.03    5.29
   0  -6 -34   12.92    7.57
   0  -6 -34   23.77    7.52
   0  -6 -34   16.77    7.37
   0  -6 -34   16.71    6.79
   0  -6 -34   13.40    7.26
   0  -6 -34   12.29    6.26
   0  -6 -35  111.09   13.19
   0  -6 -35   93.31   10.71
   0  -6 -35  104.15   12.21
   0  -6 -35  118.16   11.86
   0  -6 -35  101.42   11.61
   0  -6 -35  108.90   10.66
   0  -6 -36   42.49   10.20
   0  -6 -36   49.06    9.15
   0  -6 -36   40.37    9.34
   0  -6 -36   43.65    8.75
   0  -6 -36   72.96   10.78
   0  -6 -36   43.72    7.78
   0  -6 -37   -0.90    6.89
   0  -6 -37   -1.04    7.59
   0  -6 -37    4.09    6.56
   0  -6 -37   -9.48    9.87
   0  -6 -37   -3.48    7.53
   0  -6 -38   -7.38    7.75
   0  -6 -38   -9.30    7.75
   0  -6 -38   -6.39    7.77
   0  -6 -39   -6.68    7.96
   0   7 -32   28.40    8.94
   0   7 -32   36.95   10.73
   0   7 -32   11.79    9.22
   0   7 -32   25.04    7.93
   0   7 -31   10.06    7.56
   0   7 -31   11.53    8.48
   0   7 -31   14.63    7.49
   0   7 -31   -1.16    8.82
   0   7 -31   17.68    9.40
   0   7 -31   20.27   10.42
   0   7 -30    3.06    5.99
   0   7 -30    4.73    6.50
   0   7 -30    1.12    7.80
   0   7 -30   11.24    9.03
   0   7 -30   -5.04    8.45
   0   7 -30    3.10    8.42
   0   7 -29  -13.67    7.79
   0   7 -29   -6.80    6.89
   0   7 -29    1.53    6.08
   0   7 -29   -3.26    7.32
   0   7 -29   -8.69    8.00
   0   7 -29   -0.98    7.85
   0   7 -29  -10.05    8.76
   0   7 -28    3.36    6.50
   0   7 -28    1.49    6.01
   0   7 -28    5.18    5.80
   0   7 -28   18.97    7.75
   0   7 -28    0.94    6.94
   0   7 -28   -5.26    7.50
   0   7 -28   -9.73    7.87
   0   7 -27   -4.62    5.53
   0   7 -27    6.59    5.43
   0   7 -27   10.73    6.20
   0   7 -27    2.04    7.15
   0   7 -27    3.04    7.46
   0   7 -27   -0.91    7.13
   0   7 -27    9.41    6.87
   0   7 -26   -4.52    4.89
   0   7 -26   -1.44    5.05
   0   7 -26   -4.83    6.47
   0   7 -26   -6.89    7.61
   0   7 -26    2.73    6.17
   0   7 -26    7.89    6.10
   0   7 -26   -3.92    7.31
   0   7 -25    9.48    5.09
   0   7 -25   15.53    5.79
   0   7 -25    5.90    6.26
   0   7 -25   14.12    6.67
   0   7 -25   15.81    7.06
   0   7 -25    5.31    5.98
   0   7 -24    1.70    5.22
   0   7 -24   -1.23    5.06
   0   7 -24   -2.07    6.09
   0   7 -24   -3.62    5.92
   0   7 -24   -2.43    6.63
   0   7 -24    5.93    6.28
   0   7 -24   -3.83    6.71
   0   7 -23    2.71    5.58
   0   7 -23   -2.61    7.07
   0   7 -23    0.78    6.91
   0   7 -23    1.80    5.43
   0   7 -23   18.22    5.66
   0   7 -23    9.78    6.51
   0   7 -22   -4.98    6.64
   0   7 -22   -6.68    6.77
   0   7 -22   -1.16    4.94
   0   7 -22   -8.60    5.91
   0   7 -22   -5.48    5.97
   0   7 -21   -2.83    6.23
   0   7 -21   -0.80    6.19
   0   7 -21   -0.56    5.18
   0   7 -21   -1.57    5.10
   0   7 -21    1.51    5.74
   0   7 -20   30.42    6.60
   0   7 -20   24.31    6.85
   0   7 -20   38.23    7.53
   0   7 -20   37.23    7.92
   0   7 -20   33.73    7.47
   0   7 -20   22.77    6.26
   0  -7  20   28.11    6.45
   0   7 -19   -4.92    4.88
   0   7 -19   -4.65    5.33
   0   7 -19    2.77    4.93
   0   7 -19    4.09    4.83
   0   7 -19    7.70    4.99
   0   7 -19    7.97    5.75
   0   7 -19    4.18    4.35
   0  -7  19   10.89    5.32
   0   7 -18   -1.43    4.28
   0   7 -18    7.76    4.43
   0   7 -18    4.14    4.72
   0   7 -18    9.13    5.07
   0   7 -18    3.31    4.76
   0   7 -18    3.93    4.53
   0  -7  18    8.96    4.27
   0   7 -18    8.42    4.77
   0   7 -18    2.02    4.13
   0   7 -17    7.26    3.79
   0   7 -17    2.41    1.37
   0  -7  17    4.59    3.72
   0   7 -17    4.16    1.15
   0   7 -17   10.37    4.39
   0   7 -17    4.58    4.08
   0   7 -17    1.89    5.01
   0   7 -17   10.07    4.42
   0   7 -17    3.17    3.88
   0   7 -17    4.62    4.12
   0   7 -17    1.38    3.91
   0   7 -16    3.04    1.48
   0   7 -16    5.99    4.43
   0   7 -16    1.24    4.49
   0   7 -16    4.21    4.86
   0   7 -16    1.11    4.33
   0   7 -16    3.65    1.58
   0   7 -16    3.01    4.27
   0   7 -16   -0.89    4.25
   0  -7  16    1.96    3.87
   0   7 -16    3.25    4.00
   0   7 -16   -0.60    4.34
   0   7 -15    0.78    1.61
   0   7 -15   -1.76    3.72
   0   7 -15   -5.14    4.36
   0   7 -15   -1.06    4.30
   0   7 -15    0.14    1.64
   0   7 -15    1.42    4.22
   0   7 -15   -3.00    4.29
   0  -7  15    1.42    3.89
   0   7 -15    0.58    3.87
   0   7 -15   -0.44    3.32
   0   7 -14   13.33    2.06
   0   7 -14   20.99    4.87
   0   7 -14    5.97    4.69
   0   7 -14    4.47    3.97
   0   7 -14   16.46    4.74
   0   7 -14    8.06    4.04
   0   7 -14    6.20    3.93
   0  -7  14    9.53    4.13
   0  -7  14   10.74    1.98
   0   7 -14   21.06    4.31
   0   7 -13   -2.60    2.21
   0   7 -13   -0.52    4.03
   0   7 -13   -3.60    4.96
   0   7 -13   -5.04    4.53
   0   7 -13   -4.70    4.27
   0   7 -13   -0.96    5.00
   0  -7  13   -3.05    4.06
   0   7 -13   -3.98    4.65
   0  -7  13   -2.77    2.50
   0   7 -13    0.80    3.23
   0  -7  12   33.75    5.07
   0   7 -12   27.34    5.48
   0   7 -12   29.66    5.19
   0   7 -12   39.71    5.39
   0   7 -12   21.80    5.40
   0   7 -12   37.48    5.56
   0   7 -12   30.24    4.87
   0  -7  12   27.89    4.91
   0  -7  12   29.42    2.95
   0   7 -12   25.86    4.69
   0  -7  11   -2.17    3.64
   0   7 -11    5.49    3.70
   0   7 -11    4.12    3.80
   0   7 -11    1.83    3.19
   0   7 -11   -3.28    4.97
   0   7 -11    4.33    3.71
   0   7 -11    1.44    3.43
   0  -7  11    2.39    3.24
   0   7 -11   -1.10    3.57
   0  -7  11    2.57    1.96
   0  -7  10   23.73    4.17
   0   7 -10   25.61    4.52
   0   7 -10   30.15    4.53
   0   7 -10   32.25    4.27
   0   7 -10   25.34    4.93
   0   7 -10   19.06    4.60
   0  -7  10   29.60    4.76
   0   7 -10   28.16    4.31
   0   7 -10   26.20    4.20
   0  -7  10   27.26    2.85
   0  -7  10   15.08    3.86
   0   7  -9    1.41    1.99
   0  -7   9    2.06    2.67
   0   7  -9    0.79    3.11
   0   7  -9    7.66    3.70
   0  -7   9    6.40    2.08
   0   7  -9    5.31    3.10
   0   7  -9    0.83    3.29
   0   7  -9    5.78    2.66
   0  -7   9    4.70    3.15
   0   7  -9    9.09    3.36
   0  -7   9    6.18    2.99
   0   7  -8    8.68    3.14
   0  -7   8    8.25    3.12
   0  -7   8    4.85    2.77
   0   7  -8    4.06    3.18
   0  -7   8    4.46    2.14
   0   7  -8    4.71    2.16
   0   7  -8   -0.39    3.52
   0   7  -8    1.82    2.53
   0   7  -8    5.73    2.70
   0  -7   8    7.36    2.93
   0  -7   7    5.54    2.90
   0  -7   7    4.87    2.49
   0   7  -7    3.08    2.77
   0  -7   7    1.64    1.90
   0   7  -7    5.75    2.12
   0   7  -7    0.73    2.47
   0   7  -7    3.99    2.25
   0   7  -7    2.76    2.81
   0   7  -7    7.04    2.52
   0  -7   7    4.06    2.73
   0  -7   6   -0.93    2.56
   0  -7   6    0.86    2.32
   0   7  -6    4.42    2.52
   0  -7   6   -0.19    2.05
   0   7  -6    2.46    1.89
   0   7  -6    1.72    2.67
   0   7  -6    1.61    2.18
   0   7  -6   -0.88    2.65
   0  -7   6    0.82    2.16
   0   7  -6    0.24    2.07
   0   7  -5   10.34    2.46
   0   7  -5    5.82    2.82
   0   7  -5    5.12    3.07
   0   7  -5    8.57    2.60
   0  -7   5    5.14    2.90
   0  -7   5    8.70    2.78
   0   7  -5    9.29    2.78
   0  -7   4   76.51    5.59
   0   7  -4   69.86    4.69
   0  -7   4   85.34    5.49
   0   7  -4   83.43    5.29
   0   7  -4   85.92    6.04
   0   7  -4   74.42    5.49
   0   7  -3   66.96    5.22
   0  -7   3   75.60    5.15
   0   7  -3   76.42    5.21
   0   7  -3   73.09    4.67
   0   7  -3   77.32    4.98
   0  -7   3   71.58    4.98
   0   7  -2  156.45    7.45
   0  -7   2  158.00    7.36
   0  -7   2  155.97    7.50
   0   7  -2  155.49    7.23
   0   7  -2  159.29    7.70
   0  -7   2  156.42    7.51
   0   7  -1    7.66    2.32
   0   7  -1    5.57    2.63
   0   7  -1    6.88    2.17
   0  -7   1    8.33    2.20
   0   7   0    2.36    2.13
   0   7   0    0.84    2.09
   0  -7   0   -0.22    2.04
   0   7   0    1.75    1.79
   0  -7   0    2.08    1.77
   0   7   1    0.98    2.11
   0  -7  -1    2.69    2.06
   0   7   1    2.84    1.88
   0   7   1    2.52    1.75
   0  -7  -1    2.91    1.70
   0   7   2    8.66    2.53
   0  -7  -2    8.51    1.85
   0  -7  -2    7.06    2.23
   0   7   2    8.06    2.25
   0  -7  -3    0.93    2.14
   0   7   3   -1.21    2.24
   0   7   3    0.56    1.96
   0  -7  -3    2.25    1.49
   0   7   3    1.77    2.23
   0   7   4    5.11    2.43
   0  -7  -4    3.62    2.27
   0   7   4    2.99    1.66
   0  -7  -4    4.59    2.20
   0   7   4    3.25    2.26
   0   7   4    5.06    1.89
   0  -7  -4    5.21    2.34
   0  -7  -5    6.14    2.22
   0   7   5    9.45    2.41
   0   7   5   11.44    2.73
   0   7   5   11.50    2.08
   0  -7  -5   11.40    2.34
   0   7   5    7.26    2.12
   0  -7  -5    9.35    2.32
   0   7   5   11.94    2.04
   0   7   6   66.73    4.07
   0  -7  -6   66.07    4.22
   0  -7  -6   66.32    4.06
   0  -7  -6   63.93    4.07
   0  -7  -6   65.69    4.33
   0   7   6   70.53    4.38
   0   7   6   66.45    3.99
   0   7   6   62.18    3.80
   0  -7  -6   60.69    3.90
   0   7   7   12.30    2.45
   0  -7  -7   16.53    2.60
   0   7   7   12.20    2.61
   0  -7  -7   15.28    2.41
   0   7   7   16.80    1.45
   0   7   7   14.55    2.75
   0  -7  -7   14.32    2.67
   0  -7  -7   13.22    2.21
   0   7   8    1.90    1.37
   0  -7  -8    1.50    2.18
   0   7   8    2.10    2.45
   0   7   8    2.14    2.22
   0  -7  -8    2.07    1.57
   0   7   8    1.97    2.08
   0   7   9   17.66    2.73
   0   7   9   17.48    3.00
   0   7   9   16.71    2.10
   0   7   9   16.71    3.04
   0   7  10   12.97    2.89
   0   7  10   18.31    3.21
   0   7  10   13.87    2.08
   0   7  10   17.93    2.66
   0   7  10   13.00    1.41
   0   7  10   13.90    2.52
   0   7  10   17.52    3.34
   0  -7 -10   11.21    1.98
   0   7  11    7.57    2.34
   0   7  11    8.59    2.65
   0  -7 -11    6.07    1.86
   0   7  11    5.40    2.10
   0   7  11    6.03    2.08
   0   7  11    4.35    2.43
   0  -7 -11    4.99    2.81
   0   7  11    9.12    2.66
   0   7  12    0.27    2.26
   0   7  12    0.34    2.72
   0  -7 -12   -0.59    1.82
   0   7  12    0.20    1.71
   0   7  12    0.39    1.87
   0   7  12    1.27    2.73
   0  -7 -12    2.69    2.83
   0   7  13    0.57    2.39
   0   7  13   -0.73    2.94
   0  -7 -13   -0.65    1.92
   0   7  13    0.46    1.98
   0   7  13    0.38    1.97
   0  -7 -13   -0.19    1.82
   0   7  13    1.03    2.91
   0  -7 -13    2.16    3.04
   0   7  14    3.97    3.46
   0   7  14    6.82    2.90
   0  -7 -14    7.45    2.78
   0   7  14    5.10    2.62
   0   7  14    3.56    2.33
   0  -7 -14    3.99    2.12
   0  -7 -14    3.47    3.20
   0   7  15   16.99    3.32
   0  -7 -15   11.92    3.29
   0   7  15   10.25    4.10
   0  -7 -15   22.16    3.28
   0   7  15   14.91    3.06
   0   7  15   16.54    2.70
   0  -7 -15   14.21    1.88
   0  -7 -15   12.71    2.39
   0  -7 -15   14.41    4.01
   0  -7 -16    5.66    2.88
   0   7  16    5.96    3.71
   0   7  16    4.99    3.09
   0  -7 -16    6.90    2.82
   0   7  16    2.47    2.79
   0  -7 -16    5.83    2.12
   0  -7 -16    3.21    1.40
   0  -7 -16    4.89    1.09
   0  -7 -16    8.33    4.04
   0  -7 -17   13.34    4.09
   0   7  17   15.66    5.04
   0   7  17   13.30    3.85
   0   7  17   19.89    4.17
   0  -7 -17   15.57    3.77
   0  -7 -17   13.23    2.54
   0  -7 -17   16.62    2.29
   0  -7 -17   16.61    1.72
   0  -7 -17   22.82    5.08
   0  -7 -18    6.91    3.68
   0   7  18    2.61    4.76
   0   7  18    6.59    3.58
   0  -7 -18    9.06    3.40
   0  -7 -18    8.60    2.38
   0  -7 -18    2.03    1.94
   0  -7 -18    0.49    4.21
   0  -7 -18    5.01    1.59
   0  -7 -19    3.13    4.37
   0  -7 -19    4.42    2.23
   0  -7 -19    2.32    1.68
   0   7  19   -1.11    4.58
   0  -7 -19    1.38    3.69
   0  -7 -19    3.96    3.68
   0  -7 -19    0.17    2.03
   0  -7 -19   -0.23    2.41
   0   7  19    1.18    3.70
   0  -7 -20    0.55    4.27
   0   7  20    1.53    1.89
   0  -7 -20    4.99    3.57
   0  -7 -20   -0.18    1.89
   0  -7 -20   -1.15    1.98
   0  -7 -20    3.42    1.67
   0  -7 -20    3.90    4.44
   0   7  20    6.44    4.70
   0  -7 -20   -2.61    2.93
   0   7  20    1.69    3.83
   0   7  21   14.52    4.66
   0  -7 -21    7.48    3.07
   0  -7 -21   12.71    5.35
   0   7  21   10.58    2.16
   0  -7 -21   15.93    4.38
   0  -7 -21   10.31    2.49
   0  -7 -21   12.30    5.85
   0  -7 -21    9.54    2.13
   0   7  21   10.00    2.03
   0   7  21   12.35    5.96
   0  -7 -21   12.88    4.57
   0  -7 -21   11.51    2.29
   0  -7 -22   10.81    4.05
   0  -7 -22   10.70    3.17
   0  -7 -22    6.79    2.38
   0  -7 -22   13.61    5.68
   0  -7 -22   12.89    2.45
   0   7  22   15.00    4.89
   0   7  22    5.99    1.65
   0  -7 -22   14.54    5.64
   0   7  22   13.00    5.20
   0  -7 -22    8.71    4.49
   0   7  22    9.15    1.91
   0  -7 -23    7.31    4.56
   0  -7 -23    4.91    3.37
   0  -7 -23   13.35    6.10
   0  -7 -23    2.29    4.84
   0   7  23   -3.42    6.15
   0  -7 -23    6.55    2.80
   0  -7 -23   10.24    6.35
   0  -7 -23   11.39    2.51
   0   7  23    5.15    5.03
   0   7  23    4.31    1.48
   0   7  23    6.11    1.75
   0  -7 -24    4.31    2.52
   0  -7 -24    7.17    5.65
   0  -7 -24    5.66    2.20
   0  -7 -24    5.42    4.43
   0   7  24   12.94    6.43
   0   7  24    5.46    4.83
   0  -7 -24    3.84    4.28
   0  -7 -24    1.94    5.22
   0  -7 -24    5.32    5.21
   0  -7 -24    6.24    3.34
   0  -7 -25    4.50    6.15
   0  -7 -25    5.84    2.40
   0  -7 -25   18.96    5.74
   0  -7 -25    0.50    5.36
   0   7  25   -1.15    5.61
   0  -7 -25    3.47    5.98
   0  -7 -25   -0.25    3.14
   0  -7 -25    7.65    3.18
   0  -7 -26   -4.72    7.21
   0  -7 -26   -0.64    2.10
   0  -7 -26   -2.65    4.57
   0  -7 -26   -2.64    4.84
   0   7  26   -6.70    5.79
   0  -7 -26   -4.34    5.96
   0  -7 -26   -1.32    2.74
   0  -7 -26   -0.61    2.92
   0  -7 -27   -4.10    6.88
   0  -7 -27    0.90    2.11
   0  -7 -27   -5.53    4.89
   0  -7 -27    0.55    4.55
   0   7  27   -3.20    5.37
   0  -7 -27   -1.66    2.98
   0  -7 -27   -0.75    5.58
   0  -7 -27   -1.27    3.31
   0  -7 -28    1.18    2.31
   0  -7 -28   -2.89    5.77
   0  -7 -28    0.78    6.01
   0  -7 -28    0.58    4.57
   0  -7 -28   -0.86    6.44
   0  -7 -28   -4.24    3.66
   0  -7 -28   -2.87    2.83
   0  -7 -29    3.01    5.66
   0  -7 -29    4.75    2.73
   0  -7 -29   -1.63    6.73
   0  -7 -29   -0.89    7.12
   0  -7 -29    0.67    3.50
   0  -7 -29   -0.25    2.77
   0  -7 -30   -5.46    6.13
   0  -7 -30   -3.14    6.54
   0  -7 -30    2.75    2.83
   0  -7 -30    4.22    6.61
   0  -7 -30   10.21    7.46
   0  -7 -30    4.49    3.76
   0  -7 -30    6.34    2.76
   0  -7 -31    8.60    2.97
   0  -7 -31    5.78    7.64
   0  -7 -31   -0.82    7.14
   0  -7 -31   13.18    3.55
   0  -7 -31    5.24    7.23
   0  -7 -31    4.98    6.16
   0  -7 -32   13.31    7.22
   0  -7 -32   15.00    7.99
   0  -7 -32    8.01    3.46
   0  -7 -32   13.51    8.09
   0  -7 -32   11.85    6.98
   0  -7 -32    5.42    7.71
   0  -7 -32    8.15    6.15
   0  -7 -33   -2.30    7.14
   0  -7 -33    6.21    7.38
   0  -7 -33   -2.00    7.83
   0  -7 -33    1.76    6.60
   0  -7 -33    4.67    7.87
   0  -7 -33    1.52    5.54
   0  -7 -34    6.37    6.28
   0  -7 -34   -3.21    7.39
   0  -7 -34    1.04    5.96
   0  -7 -34   -0.91    5.72
   0  -7 -34    1.92    7.33
   0  -7 -34   -1.55    5.53
   0  -7 -35   -2.47    6.54
   0  -7 -35   -4.44    8.03
   0  -7 -35   -4.29    6.95
   0  -7 -35    1.88    5.74
   0  -7 -35   -7.93    7.76
   0  -7 -35   -7.91    5.69
   0  -7 -36   -2.55    6.26
   0  -7 -36   -6.85    8.46
   0  -7 -36   -2.22    7.05
   0  -7 -36   -1.94    6.42
   0  -7 -36   -4.08    7.09
   0  -7 -36    1.61    5.36
   0  -7 -37  -12.28    7.52
   0  -7 -37  -12.97    9.30
   0  -7 -37   -1.15    6.83
   0  -7 -37   -2.44    5.72
   0  -7 -37   -4.18    7.21
   0  -7 -37    2.01    6.68
   0  -7 -38  -12.85    9.03
   0  -7 -38  -10.84    7.79
   0  -7 -38   -5.16    7.31
   0  -7 -39   -1.86    7.13
   0  -7 -39   -1.06    7.46
   0  -7 -40   -1.91    7.56
   0   8 -32    8.60    8.31
   0   8 -32   14.69    7.30
   0   8 -31  254.12   17.06
   0   8 -31  250.67   19.88
   0   8 -31  259.02   19.01
   0   8 -31  245.55   16.74
   0   8 -30   10.25    9.49
   0   8 -30   17.23    9.38
   0   8 -30    3.92    7.23
   0   8 -30   10.32    8.75
   0   8 -30   19.97    7.40
   0   8 -30   15.96    9.37
   0   8 -29   80.47   11.88
   0   8 -29   67.31   11.56
   0   8 -29   87.54   10.22
   0   8 -29   80.49   10.09
   0   8 -29   86.90   11.96
   0   8 -29   91.76   10.23
   0   8 -29   80.49   11.65
   0   8 -28    7.49    7.50
   0   8 -28   -1.90    7.96
   0   8 -28    0.74    5.89
   0   8 -28   -1.56    6.45
   0   8 -28    5.40    7.00
   0   8 -28   -0.68    6.55
   0   8 -28   -7.00    8.52
   0   8 -27   -5.16    7.25
   0   8 -27  -13.75    8.03
   0   8 -27   -3.56    5.77
   0   8 -27   -6.90    6.35
   0   8 -27   -4.19    6.98
   0   8 -27    3.88    6.75
   0   8 -27   -3.34    6.35
   0   8 -26   -3.28    5.10
   0   8 -26    3.02    5.29
   0   8 -26    3.54    6.15
   0   8 -26   -3.99    6.94
   0   8 -26    2.81    6.30
   0   8 -26   -4.13    5.70
   0   8 -25   -3.20    5.43
   0   8 -25   -4.44    5.61
   0   8 -25   -9.36    6.21
   0   8 -25   -4.81    6.76
   0   8 -25   -4.52    6.24
   0   8 -25   -3.98    5.84
   0   8 -24   44.41    6.99
   0   8 -24   30.53    6.73
   0   8 -24   26.97    8.07
   0   8 -24   43.48    8.45
   0   8 -24   29.72    7.99
   0   8 -24   24.25    6.51
   0   8 -23  189.43   14.58
   0   8 -23  207.40   12.83
   0   8 -23  182.65   14.04
   0   8 -23  193.10   14.82
   0   8 -23  197.18   13.34
   0   8 -22   22.21    7.55
   0   8 -22   35.22    8.03
   0   8 -22   34.95    6.66
   0   8 -22   36.60    6.79
   0   8 -22   47.05    8.37
   0   8 -21   -3.90    6.50
   0   8 -21   -4.30    6.37
   0   8 -21   -8.17    6.89
   0   8 -21   -4.03    5.45
   0  -8  21   -9.75    6.41
   0   8 -21   -6.03    5.74
   0   8 -20   -1.07    5.25
   0   8 -20   -0.75    6.38
   0   8 -20   -4.78    6.50
   0   8 -20    9.38    6.12
   0   8 -20   -3.90    5.18
   0   8 -20   -3.69    5.53
   0  -8  20   -0.59    5.35
   0   8 -19  760.68   31.43
   0   8 -19  732.56   29.75
   0   8 -19  796.41   31.87
   0   8 -19  738.97   30.42
   0   8 -19  777.82   29.31
   0  -8  19  785.05   29.92
   0   8 -19  714.18   28.76
   0   8 -18    5.02    4.64
   0   8 -18    7.41    5.41
   0   8 -18    4.98    5.46
   0   8 -18   -1.38    4.67
   0   8 -18   -0.68    4.80
   0  -8  18    0.56    4.49
   0   8 -18    2.59    4.06
   0   8 -18    0.86    1.49
   0   8 -18   10.68    5.62
   0   8 -17  197.87   12.18
   0   8 -17  187.28   10.96
   0   8 -17  174.19    7.05
   0   8 -17  165.63    6.85
   0   8 -17  221.93   13.26
   0   8 -17  189.74   11.85
   0   8 -17  179.08   12.32
   0   8 -17  182.21   11.35
   0   8 -17  203.01   12.53
   0  -8  17  190.05   11.56
   0   8 -17  169.51   10.59
   0   8 -16   27.80    4.70
   0   8 -16   21.66    2.29
   0  -8  16   16.69    4.56
   0   8 -16   20.34    2.31
   0   8 -16   28.26    5.69
   0   8 -16   21.35    5.65
   0   8 -16   15.66    4.85
   0   8 -16   26.99    5.03
   0   8 -16   24.08    5.24
   0   8 -16   21.70    4.67
   0   8 -15  313.54   14.73
   0  -8  15  302.92   11.20
   0   8 -15  305.72   11.27
   0   8 -15  326.13   16.35
   0   8 -15  316.79   16.20
   0   8 -15  310.31   15.03
   0   8 -15  325.31   16.30
   0  -8  15  334.68   15.54
   0   8 -15  314.29   14.87
   0   8 -15  325.69   15.98
   0   8 -14    4.85    3.38
   0  -8  14   -0.97    3.96
   0   8 -14    2.56    1.84
   0   8 -14    4.03    4.08
   0   8 -14    3.42    4.58
   0  -8  14    1.14    2.03
   0   8 -14   -3.09    4.71
   0   8 -14   -2.87    4.09
   0   8 -14   -2.63    4.63
   0   8 -14   -4.56    4.45
   0   8 -13   13.56    4.75
   0  -8  13   19.57    4.72
   0  -8  13   14.25    4.21
   0   8 -13   19.04    4.75
   0   8 -13   17.87    4.97
   0  -8  13   17.34    2.68
   0   8 -13   27.37    5.31
   0   8 -13   25.20    4.21
   0   8 -13   14.89    4.54
   0   8 -13   23.56    4.44
   0   8 -13   22.88    2.85
   0   8 -12  561.55   22.39
   0   8 -12  528.75   22.21
   0   8 -12  530.20   20.89
   0   8 -12  562.57   22.48
   0   8 -12  500.47   21.48
   0  -8  12  543.48   21.60
   0   8 -12  524.03   20.97
   0   8 -12  556.55   21.02
   0  -8  12  514.85   18.05
   0  -8  12  536.45   20.89
   0  -8  11 1864.36   61.66
   0   8 -11 1920.64   62.82
   0   8 -11 1902.24   62.88
   0  -8  11 1890.99   58.77
   0   8 -11 1900.84   61.33
   0   8 -11 1981.95   63.27
   0   8 -11 1976.19   61.69
   0  -8  11 1988.87   62.37
   0   8 -11 1925.68   61.70
   0  -8  11 1939.15   61.60
   0   8 -10  410.25   18.35
   0  -8  10  435.35   15.51
   0   8 -10  439.51   17.39
   0   8 -10  442.62   19.12
   0  -8  10  412.44   17.61
   0   8 -10  449.69   17.67
   0   8 -10  474.68   18.14
   0  -8  10  467.73   18.42
   0  -8  10  430.21   17.57
   0   8  -9 1122.35   37.62
   0  -8   9 1179.77   38.29
   0  -8   9 1101.96   37.57
   0   8  -9 1111.23   38.34
   0  -8   9 1136.78   35.53
   0   8  -9 1076.70   35.43
   0   8  -9 1121.85   38.72
   0   8  -9 1136.26   37.49
   0   8  -9 1102.27   37.04
   0  -8   9 1119.61   37.50
   0   8  -8   49.31    4.95
   0  -8   8   59.68    5.47
   0  -8   8   51.88    4.92
   0   8  -8   63.31    5.65
   0  -8   8   48.75    3.95
   0   8  -8   57.18    4.18
   0   8  -8   51.10    5.51
   0   8  -8   52.45    4.85
   0  -8   8   53.56    5.74
   0   8  -8   50.11    4.80
   0  -8   8   55.01    4.99
   0  -8   7 2825.57   86.95
   0   8  -7 2790.10   86.56
   0  -8   7 2768.20   86.42
   0   8  -7 2752.44   86.91
   0  -8   7 2699.37   84.74
   0   8  -7 2750.70   84.80
   0   8  -7 2891.43   87.45
   0   8  -7 2899.39   86.37
   0   8  -7 2801.52   85.61
   0  -8   7 2934.99   86.48
   0  -8   6   11.90    3.40
   0  -8   6   10.60    3.27
   0   8  -6   11.22    3.25
   0  -8   6   13.82    2.83
   0   8  -6   15.58    2.91
   0   8  -6   16.72    3.37
   0   8  -6   11.89    3.54
   0   8  -6   16.67    3.55
   0  -8   6   14.34    3.18
   0   8  -6   10.09    2.76
   0  -8   5  320.83   13.24
   0   8  -5  328.84   12.52
   0   8  -5  342.87   13.24
   0  -8   5  324.74   13.21
   0   8  -5  305.60   13.61
   0   8  -5  316.68   13.36
   0  -8   4 1381.13   43.89
   0   8  -4 1305.90   42.90
   0  -8   4 1427.13   43.70
   0   8  -4 1399.58   43.66
   0   8  -4 1326.62   44.27
   0   8  -4 1343.84   43.83
   0  -8   3 8400.43  244.99
   0   8  -3 7979.76  244.30
   0   8  -3 8639.13  244.87
   0  -8   3 8391.21  244.81
   0   8  -3 8134.70  245.48
   0   8  -3 8028.19  244.95
   0   8  -2 2781.95   88.08
   0  -8   2 2894.58   88.55
   0  -8   2 2922.22   88.40
   0   8  -2 3066.26   88.61
   0   8  -2 2887.02   88.78
   0  -8   2 2929.74   88.49
   0   8  -1 6607.65  192.94
   0  -8   1 6538.10  192.89
   0   8  -1 6956.26  193.17
   0   8  -1 6658.24  193.33
   0  -8   1 6771.22  192.87
   0   8   0   59.84    4.47
   0   8   0   63.82    4.33
   0   8   0   69.54    4.68
   0  -8   0   64.96    4.78
   0  -8   0   59.43    4.15
   0   8   0   59.90    4.27
   0   8   1  421.85   14.78
   0   8   1  401.68   14.76
   0  -8  -1  394.53   14.86
   0   8   1  381.34   14.11
   0  -8  -1  402.22   14.11
   0  -8  -2   40.36    3.12
   0  -8  -2   38.08    3.57
   0   8   2   38.75    3.61
   0   8   2   47.09    3.68
   0  -8  -3   15.31    2.14
   0   8   3   14.20    3.00
   0  -8  -3   19.37    2.84
   0   8   3   17.11    3.02
   0   8   3   16.78    2.65
   0   8   4 2398.51   74.43
   0  -8  -4 2480.88   74.16
   0   8   4 2405.87   74.36
   0   8   4 2558.38   74.43
   0  -8  -4 2347.25   74.04
   0   8   5 2172.15   66.75
   0  -8  -5 2068.34   66.72
   0   8   5 2246.91   65.84
   0   8   5 2242.03   66.83
   0  -8  -5 2211.33   66.69
   0   8   5 2205.39   65.84
   0  -8  -5 2140.54   66.51
   0   8   5 2115.97   66.29
   0  -8  -6 2120.12   64.78
   0   8   6 2091.30   64.59
   0  -8  -6 2141.84   65.24
   0   8   6 2233.65   65.07
   0   8   6 1889.46   64.98
   0  -8  -6 2132.30   64.56
   0   8   6 2168.21   64.46
   0  -8  -6 2179.43   65.21
   0   8   6 2155.98   64.56
   0   8   7 2551.83   79.96
   0  -8  -7 2629.00   80.12
   0  -8  -7 2649.55   80.42
   0  -8  -7 2629.22   80.81
   0   8   7 2740.94   80.85
   0   8   7 2668.49   80.31
   0  -8  -7 2678.32   80.35
   0   8   7 2658.36   80.45
   0  -8  -7 2740.85   80.85
   0  -8  -8 1693.76   52.83
   0  -8  -8 1728.49   52.27
   0   8   8 1688.04   50.89
   0   8   8 1768.44   53.29
   0  -8  -8 1678.64   53.12
   0   8   8 1647.86   52.87
   0  -8  -8 1659.68   52.96
   0   8   8 1792.78   52.96
   0   8   9    7.69    2.58
   0  -8  -9    4.01    2.43
   0   8   9   10.01    1.78
   0  -8  -9    5.41    1.93
   0   8   9    7.65    2.44
   0  -8  -9    8.75    2.57
   0  -8  -9    6.02    2.57
   0   8   9    7.89    2.73
   0   8  10 3618.55  108.17
   0  -8 -10 3723.09  108.48
   0   8  10 3695.40  110.21
   0  -8 -10 3491.37  109.85
   0   8  10 3684.49  109.82
   0   8  10 3576.68  109.19
   0  -8 -10 3603.21  109.73
   0   8  11   13.07    1.53
   0   8  11   11.94    3.02
   0   8  11   12.16    2.49
   0  -8 -11   11.56    2.99
   0   8  11   12.56    3.03
   0   8  11   15.72    2.21
   0   8  11   13.65    2.59
   0   8  11   16.37    3.19
   0   8  12  496.03   18.69
   0   8  12  511.76   18.12
   0   8  12  526.07   19.08
   0  -8 -12  458.81   18.46
   0  -8 -12  468.62   16.83
   0   8  12  502.70   17.08
   0   8  12  485.58   17.42
   0   8  12  511.15   18.83
   0   8  13  421.51   16.64
   0   8  13  434.11   16.14
   0   8  13  411.53   16.86
   0  -8 -13  425.50   15.18
   0   8  13  418.95   15.30
   0  -8 -13  414.19   16.97
   0  -8 -13  418.29   15.10
   0   8  13  409.10   15.13
   0   8  14  484.05   17.43
   0  -8 -14  501.71   17.43
   0   8  14  471.10   19.14
   0   8  14  499.48   18.38
   0   8  14  469.56   17.14
   0  -8 -14  488.64   17.09
   0   8  14  485.66   18.88
   0  -8 -14  488.66   19.36
   0   8  15  675.85   23.29
   0  -8 -15  697.02   23.25
   0   8  15  710.53   25.73
   0   8  15  708.80   24.31
   0  -8 -15  704.40   25.52
   0   8  15  634.17   22.62
   0  -8 -15  640.02   22.44
   0  -8 -16  143.12    7.49
   0   8  16  149.42    7.72
   0   8  16  135.85    8.93
   0   8  16  147.99    8.21
   0  -8 -16  135.80    9.02
   0   8  16  125.78    6.64
   0  -8 -16  133.30    6.63
   0   8  17  225.46   12.09
   0   8  17  222.32   10.99
   0  -8 -17  198.41    8.91
   0  -8 -17  205.36   11.55
   0   8  17  231.28   10.49
   0  -8 -17  220.36   10.15
   0   8  18 2105.78   66.17
   0   8  18 2103.44   65.57
   0  -8 -18 2086.78   62.50
   0   8  18 2091.95   67.89
   0  -8 -18 1978.48   63.23
   0  -8 -18 2122.24   65.18
   0  -8 -18 2111.08   67.76
   0  -8 -19 1835.48   58.02
   0   8  19 1968.14   60.91
   0  -8 -19 1928.80   57.55
   0  -8 -19 1873.04   56.43
   0  -8 -19 1898.02   61.67
   0   8  19 1951.77   63.11
   0  -8 -19 1903.05   60.33
   0  -8 -19 1990.78   63.01
   0  -8 -20  805.48   26.32
   0  -8 -20  779.27   25.02
   0   8  20  853.91   29.53
   0  -8 -20  818.50   26.06
   0  -8 -20  850.43   30.39
   0   8  20  859.17   31.90
   0  -8 -20  834.65   31.23
   0  -8 -20  878.97   29.13
   0  -8 -21  956.53   34.60
   0  -8 -21  930.00   30.16
   0  -8 -21  931.45   29.13
   0  -8 -21  874.36   28.98
   0  -8 -21  886.43   28.07
   0  -8 -21  974.86   32.27
   0   8  21  932.88   32.58
   0   8  21  943.90   34.96
   0  -8 -21  951.59   33.64
   0   8  21  887.31   29.15
   0  -8 -22  308.03   11.60
   0   8  22  307.55   11.46
   0  -8 -22  296.32   10.72
   0  -8 -22  322.75   15.72
   0   8  22  310.37   16.71
   0  -8 -22  338.91   12.79
   0   8  22  340.02   15.30
   0  -8 -22  299.95   11.30
   0   8  22  302.30   11.14
   0  -8 -22  330.88   14.45
   0  -8 -22  366.70   17.48
   0  -8 -23 1166.90   36.81
   0   8  23 1115.34   36.13
   0  -8 -23 1136.29   35.86
   0   8  23 1273.09   43.80
   0  -8 -23 1213.32   41.87
   0  -8 -23 1168.42   37.75
   0   8  23 1271.55   41.25
   0   8  23 1131.21   35.86
   0  -8 -23 1259.43   40.38
   0  -8 -23 1224.55   42.77
   0  -8 -24  464.28   21.43
   0   8  24  404.89   14.20
   0  -8 -24  438.75   16.51
   0  -8 -24  433.09   15.54
   0  -8 -24  436.79   21.45
   0  -8 -24  430.25   14.71
   0  -8 -24  457.95   18.79
   0   8  24  466.75   19.76
   0   8  24  511.98   22.48
   0  -8 -24  436.20   19.99
   0   8  24  424.61   14.58
   0  -8 -25  906.79   34.21
   0   8  25  769.98   25.85
   0  -8 -25  884.11   28.03
   0  -8 -25  874.41   34.62
   0  -8 -25  857.69   27.13
   0   8  25  969.78   35.49
   0  -8 -25  917.95   33.35
   0   8  25  910.74   32.62
   0  -8 -25  970.66   32.08
   0  -8 -25  922.04   29.11
   0   8  25  833.22   26.32
   0  -8 -26  113.40   11.20
   0  -8 -26  118.43    5.91
   0   8  26  149.02   11.94
   0  -8 -26  146.22   10.51
   0  -8 -26  103.98    8.78
   0   8  26  128.97   10.00
   0  -8 -26  119.56   10.98
   0  -8 -26  126.03    6.60
   0  -8 -26  124.44    7.32
   0  -8 -27   45.73    8.25
   0  -8 -27   42.45    3.50
   0   8  27   39.31    8.05
   0  -8 -27   40.08    6.59
   0  -8 -27   36.26    6.25
   0   8  27   34.58    6.96
   0  -8 -27   45.49    8.00
   0  -8 -27   39.60    3.80
   0  -8 -27   39.06    4.46
   0  -8 -28  236.20   15.95
   0  -8 -28  224.62    9.41
   0  -8 -28  263.71   15.23
   0  -8 -28  242.74   13.51
   0  -8 -28  205.98   14.83
   0  -8 -28  228.07   10.09
   0   8  28  242.15   14.30
   0  -8 -28  228.56   10.84
   0  -8 -29  175.88   12.86
   0  -8 -29  170.63    8.31
   0  -8 -29  189.92   13.86
   0  -8 -29  165.94   13.84
   0  -8 -29  167.91    9.06
   0  -8 -29  157.08    7.65
   0  -8 -30   -9.23    6.52
   0  -8 -30    0.81    2.69
   0  -8 -30   -0.85    6.61
   0  -8 -30    1.85    6.75
   0  -8 -30   -0.66    3.52
   0  -8 -30   -2.07    2.50
   0  -8 -31   10.00    2.63
   0  -8 -31    1.76    7.07
   0  -8 -31   11.00    5.53
   0  -8 -31    4.73    2.68
   0  -8 -31   -2.40    7.54
   0  -8 -31    3.84    6.62
   0  -8 -32    3.64    7.67
   0  -8 -32    5.73    5.75
   0  -8 -32    4.25    2.89
   0  -8 -32    1.66    6.24
   0  -8 -32   -1.99    7.16
   0  -8 -33  130.38   13.51
   0  -8 -33  149.49   12.24
   0  -8 -33  173.37   14.66
   0  -8 -33  152.67   14.51
   0  -8 -33  161.95   13.30
   0  -8 -34   -4.46    6.16
   0  -8 -34  -12.59    8.44
   0  -8 -34  -10.04    7.50
   0  -8 -34   -6.15    6.96
   0  -8 -34    0.78    5.52
   0  -8 -34    3.21    7.56
   0  -8 -35    1.84    6.09
   0  -8 -35    4.98    7.22
   0  -8 -35    1.60    6.42
   0  -8 -35    7.43    6.67
   0  -8 -35    1.59    5.27
   0  -8 -35    1.10    7.74
   0  -8 -36   -4.77    6.35
   0  -8 -36   -7.17    7.64
   0  -8 -36   -7.43    7.00
   0  -8 -36   -3.29    6.38
   0  -8 -36   -1.63    5.61
   0  -8 -36   -3.42    7.81
   0  -8 -37    8.40    7.49
   0  -8 -37   10.22    6.40
   0  -8 -37    4.52    6.66
   0  -8 -37  -10.60    9.22
   0  -8 -37    1.65    5.29
   0  -8 -38   -9.65    7.11
   0  -8 -38  -13.99    8.44
   0  -8 -39    5.42    6.93
   0  -8 -40   -6.49    7.59
   0   9 -32    5.09    6.01
   0   9 -31    7.57    6.97
   0   9 -31   -8.30    8.85
   0   9 -31   -1.05    7.87
   0   9 -30   12.45    7.60
   0   9 -30   19.98    7.92
   0   9 -30    5.09    8.91
   0   9 -30   -6.92    8.80
   0   9 -29   -8.95    8.77
   0   9 -29    1.97    7.42
   0   9 -29   20.58    7.40
   0   9 -29    8.32    7.10
   0   9 -29    2.28    8.33
   0   9 -29   -1.06    8.30
   0   9 -28    2.86    7.53
   0   9 -28   -1.09    7.93
   0   9 -28   -0.69    6.18
   0   9 -28   -5.69    6.37
   0   9 -28    0.73    6.29
   0   9 -28   -1.11    7.65
   0   9 -28    5.13    7.83
   0   9 -27   -4.61    7.73
   0   9 -27    2.10    6.81
   0   9 -27   -4.06    6.15
   0   9 -27   -4.81    6.68
   0   9 -27   -6.39    6.22
   0   9 -27    5.37    7.36
   0   9 -27  -11.96    8.63
   0   9 -26   -3.43    5.34
   0   9 -26   -7.10    6.38
   0   9 -26   -2.66    5.21
   0   9 -26   -9.80    7.20
   0   9 -26   -1.02    6.65
   0   9 -26   -2.89    7.20
   0   9 -25   -4.63    5.86
   0   9 -25   -6.20    5.74
   0   9 -25    3.26    4.61
   0   9 -25   -4.29    6.68
   0   9 -25   -3.92    6.48
   0   9 -25    4.67    6.28
   0   9 -24    6.37    5.34
   0   9 -24    1.91    5.10
   0   9 -24    2.28    5.39
   0   9 -24    3.60    5.84
   0   9 -24   10.73    6.47
   0   9 -24   11.34    6.63
   0   9 -23    1.25    4.88
   0   9 -23    6.37    6.33
   0   9 -23    3.96    6.12
   0   9 -23    1.49    4.93
   0   9 -23   13.90    6.44
   0   9 -22    6.82    6.83
   0   9 -22   21.87    7.80
   0   9 -22   16.96    6.32
   0  -9  22   22.99    6.85
   0   9 -22   19.27    7.58
   0   9 -21   19.52    5.77
   0   9 -21   10.07    6.64
   0   9 -21   31.16    7.44
   0   9 -21   18.28    5.99
   0  -9  21   13.46    5.92
   0   9 -21   17.77    7.20
   0   9 -20   -6.21    6.80
   0   9 -20   -3.73    6.25
   0   9 -20   -1.12    5.22
   0   9 -20   -3.22    6.74
   0   9 -20   -5.53    6.19
   0   9 -20   -4.01    5.69
   0  -9  20   -6.25    5.91
   0   9 -19    5.97    6.07
   0   9 -19   -5.37    5.74
   0   9 -19   -2.18    5.20
   0   9 -19    1.54    5.90
   0   9 -19    5.27    5.46
   0  -9  19    1.21    5.03
   0   9 -19   -4.69    2.20
   0   9 -19    3.33    5.01
   0   9 -18   19.29    5.68
   0  -9  18   28.90    6.24
   0   9 -18   32.57    6.53
   0   9 -18   27.16    6.86
   0   9 -18   28.58    6.80
   0   9 -18   15.95    5.85
   0   9 -18   26.08    2.53
   0   9 -18   21.12    2.59
   0   9 -18   17.45    5.48
   0   9 -17    3.62    4.03
   0   9 -17    3.90    1.89
   0   9 -17    3.57    1.92
   0   9 -17    4.90    4.79
   0   9 -17    7.14    4.75
   0   9 -17    5.48    4.77
   0   9 -17    0.68    4.95
   0   9 -17    0.54    4.23
   0  -9  17    5.14    4.67
   0   9 -17    6.17    4.52
   0   9 -16    3.99    4.06
   0   9 -16    6.74    2.04
   0   9 -16    9.35    2.10
   0   9 -16   -0.67    4.93
   0   9 -16    7.21    4.97
   0   9 -16    4.16    4.75
   0   9 -16    3.99    4.11
   0   9 -16    6.73    4.37
   0  -9  16    8.84    4.56
   0   9 -16    1.96    5.18
   0   9 -15   -4.31    3.78
   0  -9  15   -2.14    3.84
   0   9 -15    1.50    1.81
   0   9 -15   -3.16    4.32
   0   9 -15    0.63    4.01
   0  -9  15   -1.06    2.11
   0   9 -15   -0.97    3.83
   0   9 -15    3.13    4.46
   0   9 -15   -0.49    3.58
   0   9 -15   -1.71    4.53
   0   9 -14    1.38    3.72
   0  -9  14   -2.58    4.42
   0   9 -14    1.58    1.87
   0   9 -14    2.40    3.95
   0   9 -14   -1.79    5.20
   0  -9  14    0.94    1.94
   0   9 -14   -3.74    4.81
   0   9 -14   -5.39    4.66
   0   9 -14   -5.47    5.41
   0   9 -14   -1.39    3.89
   0   9 -13    2.84    3.53
   0   9 -13   -3.41    5.52
   0   9 -13   -4.81    4.34
   0   9 -13   -0.57    3.68
   0   9 -13    1.32    3.36
   0   9 -13   -6.33    4.58
   0  -9  13   -1.99    4.55
   0  -9  13   -1.33    3.64
   0   9 -12   -3.21    4.66
   0   9 -12   -4.32    5.11
   0   9 -12   -5.34    4.43
   0   9 -12   -0.55    4.18
   0   9 -12   -1.69    3.53
   0   9 -12   -3.94    4.62
   0  -9  12   -2.87    4.30
   0  -9  12   -2.97    3.95
   0  -9  11   22.08    4.50
   0   9 -11   19.16    5.29
   0  -9  11   18.49    3.30
   0   9 -11   11.16    4.36
   0   9 -11   18.26    4.99
   0   9 -11   20.60    4.37
   0   9 -11   17.74    4.71
   0  -9  11   18.87    4.97
   0  -9  11   13.87    4.49
   0  -9  10    6.48    3.75
   0   9 -10    9.49    4.83
   0  -9  10   11.19    3.04
   0   9 -10   11.45    3.92
   0   9 -10    1.98    4.37
   0   9 -10    8.87    4.03
   0   9 -10    8.56    4.00
   0  -9  10    7.08    4.14
   0  -9  10    7.81    4.11
   0   9  -9  133.55    8.47
   0  -9   9  119.40    8.45
   0  -9   9  113.75    8.00
   0   9  -9  135.49    8.88
   0  -9   9  122.24    6.61
   0   9  -9  127.71    6.74
   0   9  -9  117.27    8.95
   0   9  -9  140.85    8.25
   0  -9   9  124.97    9.13
   0   9  -9  138.96    7.88
   0  -9   9  125.16    8.08
   0  -9   8   13.84    3.89
   0  -9   8   18.42    4.17
   0   9  -8   12.51    3.96
   0  -9   8   19.87    3.20
   0   9  -8   20.29    3.26
   0  -9   8   14.96    4.31
   0   9  -8   11.16    4.06
   0   9  -8   21.05    4.01
   0   9  -8   14.74    4.06
   0   9  -8   19.95    3.56
   0  -9   8   20.02    3.95
   0  -9   7    5.06    3.36
   0  -9   7    4.23    2.85
   0   9  -7    8.18    3.51
   0  -9   7    8.25    2.56
   0   9  -7    3.37    2.51
   0   9  -7    6.35    3.71
   0  -9   7    7.11    3.75
   0   9  -7    8.70    3.14
   0   9  -7    6.91    3.22
   0   9  -7    0.56    2.59
   0  -9   7    7.49    3.17
   0  -9   6   79.24    6.27
   0  -9   6   73.10    5.98
   0   9  -6   76.45    6.28
   0   9  -6   84.73    6.06
   0  -9   6   77.41    6.05
   0  -9   6   71.75    5.05
   0   9  -6   83.74    5.37
   0   9  -6   70.85    6.48
   0  -9   5    3.87    3.09
   0   9  -5    6.37    3.23
   0   9  -5    4.58    3.06
   0  -9   5    2.77    2.94
   0   9  -5    2.96    2.41
   0   9  -5    6.07    3.29
   0   9  -4   18.31    3.59
   0  -9   4   15.42    3.54
   0   9  -4   18.74    3.65
   0   9  -4   16.77    3.46
   0   9  -4   18.20    3.13
   0   9  -4   19.53    3.27
   0  -9   4   24.91    3.54
   0  -9   3   54.51    4.89
   0   9  -3   69.93    5.11
   0  -9   3   64.30    5.07
   0   9  -3   55.12    4.97
   0   9  -3   49.20    4.40
   0  -9   2   94.99    6.05
   0   9  -2   93.18    6.35
   0   9  -2   91.94    6.32
   0  -9   2   96.18    6.24
   0   9  -2  101.56    6.17
   0  -9   2  102.38    6.13
   0   9  -2   97.57    6.08
   0   9  -1  107.03    6.25
   0   9  -1   93.10    5.88
   0  -9   1   95.04    5.88
   0   9  -1   99.53    6.10
   0  -9   1   84.58    6.10
   0   9  -1   90.00    5.94
   0  -9   1   99.27    5.89
   0   9   0  157.89    8.15
   0   9   0  160.29    7.90
   0   9   0  156.83    7.94
   0  -9   0  153.99    8.09
   0   9   0  151.78    7.58
   0  -9   0  164.62    7.53
   0   9   1   14.19    2.91
   0  -9  -1   20.90    3.30
   0   9   1   16.75    2.82
   0   9   1   10.24    2.47
   0  -9  -1   20.37    2.68
   0   9   2   24.07    3.29
   0  -9  -2   22.68    2.58
   0  -9  -2   21.84    3.05
   0   9   2   25.79    3.20
   0   9   3    5.09    2.35
   0  -9  -3    5.23    2.36
   0   9   3    5.07    2.48
   0  -9  -3    5.14    1.86
   0   9   3    1.85    2.46
   0   9   4    9.01    2.77
   0  -9  -4    5.73    2.55
   0   9   4    9.64    2.86
   0  -9  -4    9.55    1.95
   0   9   4    4.65    2.72
   0  -9  -5  176.83    8.07
   0   9   5  155.62    7.78
   0   9   5  171.11    7.16
   0   9   5  170.99    8.33
   0  -9  -5  175.68    8.19
   0   9   5  183.61    8.27
   0   9   5  173.17    7.23
   0   9   6   24.76    3.12
   0  -9  -6   28.29    3.37
   0  -9  -6   28.85    3.40
   0   9   6   27.39    2.95
   0   9   6   21.83    2.75
   0   9   6   28.03    3.66
   0  -9  -6   25.75    3.55
   0   9   6   26.59    3.33
   0  -9  -7   56.66    4.05
   0   9   7   51.05    3.86
   0   9   7   44.66    3.58
   0  -9  -7   51.25    4.33
   0   9   7   43.34    3.72
   0  -9  -7   47.99    3.82
   0   9   7   48.34    4.12
   0  -9  -7   48.54    4.20
   0  -9  -8   47.15    3.73
   0  -9  -8   38.10    3.96
   0   9   8   37.53    3.74
   0  -9  -8   47.82    3.94
   0   9   8   46.68    3.81
   0  -9  -8   43.52    4.06
   0   9   8   41.26    4.07
   0  -9  -8   44.36    3.94
   0  -9  -9    3.93    2.51
   0   9   9    0.24    2.20
   0  -9  -9    3.05    2.31
   0  -9  -9    1.17    1.84
   0  -9  -9   -0.24    2.23
   0   9   9    0.98    1.15
   0   9   9    1.07    1.53
   0   9   9    3.83    2.18
   0   9   9   -0.51    2.46
   0  -9 -10   21.72    3.37
   0   9  10   25.34    3.43
   0  -9 -10   21.55    3.50
   0  -9 -10   22.68    2.77
   0  -9 -10   22.51    3.32
   0   9  10   24.83    3.45
   0   9  10   29.55    3.91
   0   9  10   25.29    2.45
   0   9  10   22.17    1.56
   0   9  11   68.93    4.05
   0  -9 -11   66.12    5.09
   0   9  11   63.65    5.32
   0  -9 -11   73.98    5.43
   0   9  11   67.50    4.85
   0   9  11   61.84    5.17
   0  -9 -11   57.38    4.11
   0   9  12   23.61    1.97
   0   9  12   29.70    3.43
   0  -9 -12   27.76    3.80
   0   9  12   19.13    3.69
   0   9  12   17.15    2.65
   0  -9 -12   20.96    3.74
   0   9  12   28.57    4.11
   0   9  12   25.68    3.49
   0   9  12   20.63    4.08
   0   9  13   -1.16    2.45
   0   9  13   -1.10    3.08
   0  -9 -13   -1.36    2.82
   0   9  13    1.23    1.87
   0   9  13    1.75    2.33
   0  -9 -13    1.08    2.86
   0   9  13    2.40    3.02
   0   9  13    0.35    2.84
   0   9  13   -0.40    1.14
   0  -9 -14    1.56    3.46
   0   9  14    1.11    2.85
   0  -9 -14    1.83    3.11
   0   9  14    1.18    2.82
   0   9  14    0.69    2.01
   0   9  14    2.24    2.42
   0   9  14    3.41    2.69
   0  -9 -14    1.68    2.27
   0  -9 -14    1.21    3.39
   0  -9 -14    1.74    2.06
   0   9  15   19.34    4.32
   0   9  15   23.28    3.36
   0  -9 -15   23.49    3.35
   0   9  15   25.62    3.56
   0  -9 -15   24.80    4.75
   0   9  15   22.55    4.56
   0  -9 -15   18.83    4.30
   0  -9 -15   27.25    3.54
   0   9  15   21.85    3.79
   0  -9 -16   44.52    4.27
   0   9  16   41.16    4.03
   0   9  16   37.02    3.96
   0  -9 -16   32.68    5.45
   0  -9 -16   37.28    4.93
   0   9  16   46.09    5.81
   0   9  16   35.93    4.59
   0  -9 -16   34.22    3.83
   0   9  17   15.33    3.04
   0   9  17   17.55    4.94
   0   9  17   12.35    3.83
   0   9  17   17.95    3.52
   0  -9 -17   21.32    3.66
   0  -9 -17   20.62    4.78
   0  -9 -17   11.83    3.01
   0   9  18    5.55    3.29
   0   9  18    6.74    4.77
   0   9  18    2.65    3.26
   0  -9 -18    2.77    2.99
   0  -9 -18    8.11    4.42
   0  -9 -18    7.55    2.79
   0   9  19   28.04    5.57
   0   9  19   26.39    4.68
   0  -9 -19   21.75    4.12
   0   9  19   22.61    4.37
   0  -9 -19   27.19    5.68
   0  -9 -19   28.28    3.39
   0   9  20    0.88    3.91
   0   9  20    4.66    5.04
   0  -9 -20    0.35    3.31
   0   9  20    0.39    3.32
   0  -9 -20   -0.56    4.65
   0  -9 -20    1.25    2.35
   0   9  21   15.38    4.32
   0  -9 -21   20.31    4.27
   0   9  21   15.37    5.66
   0  -9 -21   22.98    6.04
   0  -9 -21   18.23    2.97
   0  -9 -22    9.27    5.12
   0  -9 -22    7.27    2.78
   0  -9 -22    8.93    2.51
   0  -9 -22    7.80    1.16
   0   9  22    2.66    3.71
   0   9  22    9.23    2.40
   0  -9 -22    7.03    1.97
   0   9  22   10.36    5.34
   0  -9 -22    9.17    3.59
   0  -9 -23    2.59    5.51
   0  -9 -23    7.28    3.14
   0  -9 -23    2.39    2.07
   0  -9 -23    4.63    2.57
   0  -9 -23    6.24    1.44
   0   9  23    8.99    4.68
   0   9  23    6.95    2.68
   0   9  23   12.22    5.98
   0  -9 -23    5.49    4.09
   0  -9 -24    0.68    5.00
   0  -9 -24   -5.65    3.58
   0  -9 -24   -0.18    2.07
   0  -9 -24    0.17    2.11
   0  -9 -24    1.51    1.41
   0  -9 -24    1.34    4.09
   0   9  24   -2.52    4.31
   0   9  24   -3.56    5.35
   0   9  24    0.81    1.76
   0   9  24   -0.18    2.07
   0  -9 -25    6.92    2.43
   0   9  25    6.98    2.48
   0  -9 -25    9.13    2.07
   0  -9 -25    7.94    4.82
   0  -9 -25    4.45    3.56
   0   9  25   10.14    5.62
   0   9  25    7.33    2.24
   0  -9 -25   -0.47    4.98
   0  -9 -25    4.94    6.62
   0  -9 -26    1.62    2.21
   0   9  26    1.28    1.97
   0  -9 -26    2.97    1.66
   0   9  26   -0.78    6.08
   0  -9 -26    1.28    4.67
   0  -9 -26   -5.75    3.71
   0   9  26    4.51    4.67
   0   9  26    2.36    1.63
   0  -9 -26    8.87    4.60
   0  -9 -26    1.47    5.36
   0  -9 -27    3.82    6.33
   0   9  27    1.83    1.18
   0  -9 -27    1.90    2.12
   0  -9 -27    0.81    7.30
   0  -9 -27    1.29    1.97
   0  -9 -27   -2.67    4.45
   0   9  27    8.97    6.60
   0   9  27   -1.19    5.86
   0  -9 -27   -4.13    5.33
   0  -9 -27   -3.54    3.59
   0   9  27    4.93    1.71
   0  -9 -28   -3.40    6.48
   0  -9 -28    4.00    2.08
   0  -9 -28    1.39    5.21
   0   9  28    4.25    6.21
   0  -9 -28    5.39    5.22
   0   9  28    0.63    5.28
   0  -9 -28   -2.39    6.67
   0  -9 -28   -0.22    2.53
   0  -9 -28    5.46    3.24
   0  -9 -29   -5.31    6.79
   0  -9 -29    0.58    1.93
   0  -9 -29   -1.45    5.95
   0   9  29   -5.31    6.84
   0  -9 -29   -1.12    4.89
   0  -9 -29   -0.82    6.16
   0  -9 -29    0.23    2.40
   0   9  29    1.97    5.22
   0  -9 -29   -3.43    3.81
   0  -9 -30   -4.54    6.86
   0   9  30   -0.92    7.79
   0  -9 -30   -0.23    2.54
   0  -9 -30    3.42    6.24
   0  -9 -30   -3.68    6.91
   0  -9 -30   -2.56    3.81
   0  -9 -30    2.57    2.03
   0  -9 -31    0.96    6.82
   0  -9 -31   -9.73    7.15
   0  -9 -31   -3.14    6.24
   0  -9 -31    3.35    2.27
   0  -9 -31   -1.24    2.02
   0  -9 -32   -0.24    2.40
   0  -9 -32   -3.46    5.42
   0  -9 -32   -3.96    7.29
   0  -9 -32    6.41    6.53
   0  -9 -33   -6.48    6.24
   0  -9 -33   -4.12    7.16
   0  -9 -33   -7.55    8.27
   0  -9 -34   -6.73    6.38
   0  -9 -34   -8.76    9.05
   0  -9 -34   -2.13    7.40
   0  -9 -35   -6.01    8.05
   0  -9 -35   -9.29    7.06
   0  -9 -35   -3.15    6.87
   0  -9 -35   -1.61    6.08
   0  -9 -35   -7.71    8.10
   0  -9 -36   -6.17    7.95
   0  -9 -36   -2.40    6.56
   0  -9 -36   -1.08    7.09
   0  -9 -36   -0.82    5.55
   0  -9 -36  -12.52    8.86
   0  -9 -37  -11.62    8.75
   0  -9 -37   -3.31    6.52
   0  -9 -37   -3.36    6.97
   0  -9 -37   -3.33    5.99
   0  -9 -37    1.17    8.23
   0  -9 -38    6.93    7.76
   0  -9 -38   -5.07    5.57
   0  -9 -38   -5.11    6.41
   0  -9 -38   -1.08    8.02
   0  -9 -39   -9.64    7.80
   0  -9 -39  -13.29    9.07
   0  -9 -40   -4.51    6.44
   0  -9 -41  -12.03    7.98
   0  10 -31   13.99    6.82
   0  10 -31   17.87    8.41
   0  10 -30   25.97    8.33
   0  10 -30   62.33   10.97
   0  10 -30   52.50   10.97
   0  10 -29   63.40    9.71
   0  10 -29   72.83    9.87
   0  10 -29   67.72   11.79
   0  10 -29   56.47   10.81
   0  10 -29   63.51   11.64
   0  10 -28   67.22   11.35
   0  10 -28   66.20   11.13
   0  10 -28   58.42    9.10
   0  10 -28   60.14    9.93
   0  10 -28   72.15    9.67
   0  10 -28   87.43   12.29
   0  10 -28  100.12   12.37
   0  10 -27   40.98    8.10
   0  10 -27   46.80    8.96
   0  10 -27   50.81    8.14
   0  10 -27   42.78    9.99
   0  10 -27   49.20    9.68
   0  10 -27   53.22   10.08
   0  10 -26   43.75    7.88
   0  10 -26   46.08    8.61
   0  10 -26   37.85    7.26
   0  10 -26   43.41    9.50
   0  10 -26   40.36    9.26
   0  10 -26   33.71    9.16
   0  10 -25   -3.96    5.50
   0  10 -25    1.62    5.40
   0  10 -25   -2.65    4.95
   0  10 -25   -4.00    6.35
   0  10 -25   -7.78    7.25
   0  10 -25   -0.96    7.67
   0  10 -24   -3.82    5.21
   0  10 -24   -2.60    4.45
   0  10 -24   -1.86    6.68
   0  10 -24   -6.37    6.07
   0  10 -24   -4.99    6.17
   0  10 -24   -4.83    6.72
   0  10 -23   92.86    9.06
   0  10 -23   83.62   10.58
   0  10 -23  102.37   10.74
   0  10 -23   92.49   10.83
   0  10 -23   92.97   10.10
   0  10 -22    6.22    5.62
   0 -10  22   11.70    5.94
   0  10 -22    7.15    7.10
   0  10 -22   14.55    6.75
   0  10 -22    6.92    6.32
   0  10 -22    9.95    6.27
   0  10 -21  652.84   27.55
   0  10 -21  626.71   28.81
   0  10 -21  723.78   31.18
   0  10 -21  724.05   30.90
   0 -10  21  697.41   28.74
   0  10 -20   19.03    2.36
   0 -10  20   43.95    7.65
   0  10 -20   34.70    6.69
   0  10 -20   37.12    7.46
   0  10 -20   52.80    9.52
   0  10 -20   31.61    6.88
   0  10 -20   49.80    8.72
   0  10 -19  204.52    8.22
   0  10 -19  218.72   14.80
   0  10 -19  209.35   13.76
   0  10 -19  259.37   13.83
   0 -10  19  257.46   14.76
   0  10 -19  260.67   16.13
   0  10 -19  261.22   14.94
   0  10 -19  233.39   13.77
   0  10 -19  212.77    8.53
   0  10 -18   10.82    2.37
   0  10 -18   11.14    6.58
   0  10 -18    7.51    5.37
   0  10 -18    8.30    5.18
   0 -10  18   11.80    5.78
   0  10 -18    6.36    5.51
   0  10 -18    9.82    5.56
   0  10 -18   16.11    5.81
   0  10 -18    5.65    2.28
   0  10 -17    0.74    2.18
   0  10 -17    1.44    4.93
   0  10 -17   -0.60    4.86
   0  10 -17   -4.27    5.90
   0  10 -17    1.65    4.73
   0  10 -17    2.84    1.89
   0  10 -17   -1.08    5.27
   0  10 -17    4.29    4.41
   0 -10  17   -3.01    5.50
   0  10 -16  111.17    8.65
   0 -10  16  108.66    5.74
   0  10 -16  103.67    5.68
   0  10 -16  121.15   10.08
   0  10 -16  120.84   10.30
   0  10 -16  117.70    8.97
   0  10 -16  115.63    8.86
   0 -10  16  110.36    9.25
   0  10 -16  117.70   10.16
   0  10 -15  283.47   13.99
   0 -10  15  294.23   14.85
   0  10 -15  273.96   10.85
   0  10 -15  295.20   15.72
   0  10 -15  303.27   15.87
   0 -10  15  245.54   10.61
   0  10 -15  274.08   14.06
   0  10 -15  279.91   15.33
   0  10 -15  236.25   14.20
   0  10 -15  271.98   13.95
   0 -10  14   72.30    7.31
   0 -10  14   67.79    6.58
   0  10 -14   85.91    8.10
   0  10 -14   85.56    8.42
   0  10 -14   66.03    4.61
   0  10 -14   59.34    7.02
   0  10 -14   83.28    7.14
   0  10 -14   70.82    7.12
   0  10 -14   65.19    6.54
   0 -10  14   68.80    4.69
   0  10 -13    0.59    3.82
   0 -10  13    0.67    2.88
   0  10 -13    0.89    3.76
   0  10 -13    2.99    4.13
   0  10 -13    7.40    3.50
   0  10 -13    0.48    4.14
   0 -10  13    4.76    4.06
   0 -10  13    1.86    3.24
   0 -10  12   28.37    4.53
   0  10 -12   27.37    5.33
   0 -10  12   21.68    3.28
   0  10 -12   13.01    3.98
   0  10 -12   28.68    5.37
   0  10 -12   29.36    4.76
   0  10 -12   18.15    4.74
   0 -10  12   31.91    4.78
   0 -10  12   20.41    4.79
   0 -10  11  313.81   14.65
   0 -10  11  299.27   12.46
   0  10 -11  325.45   14.40
   0  10 -11  328.65   15.86
   0  10 -11  314.43   15.62
   0  10 -11  329.44   14.71
   0 -10  11  355.27   15.18
   0  10 -11  287.45   14.66
   0 -10  11  336.45   15.55
   0 -10  10  830.16   30.42
   0  10 -10  857.04   31.54
   0 -10  10  828.17   28.21
   0  10 -10  821.50   29.81
   0  10 -10  915.73   32.18
   0  10 -10  888.99   30.63
   0  10 -10  851.07   30.73
   0 -10  10  845.97   31.11
   0 -10  10  852.72   30.41
   0 -10   9  839.87   30.65
   0 -10   9  801.11   29.71
   0  10  -9  793.39   30.49
   0 -10   9  845.99   28.04
   0  10  -9  812.36   27.96
   0  10  -9  854.69   31.34
   0  10  -9  887.64   30.07
   0 -10   9  852.33   31.50
   0  10  -9  854.01   30.20
   0  10  -9  822.38   29.09
   0 -10   9  873.06   30.09
   0 -10   8 2710.77   86.77
   0 -10   8 2884.17   86.98
   0 -10   8 2712.44   84.96
   0  10  -8 2807.25   85.92
   0  10  -8 2810.59   88.05
   0  10  -8 2824.69   86.80
   0  10  -8 2816.88   87.21
   0 -10   8 2903.17   88.69
   0  10  -8 2774.06   85.09
   0 -10   8 2705.10   87.35
   0 -10   7   78.32    6.11
   0 -10   7   76.33    6.10
   0 -10   7   60.96    5.03
   0  10  -7   73.49    5.44
   0  10  -7   76.92    5.98
   0 -10   7   61.60    6.59
   0  10  -7   55.55    6.22
   0  10  -7   61.95    5.96
   0 -10   7   73.31    6.53
   0  10  -7   67.46    5.09
   0 -10   6  164.97    9.46
   0 -10   6  152.30    7.94
   0  10  -6  144.96    7.86
   0  10  -6  159.62    9.48
   0  10  -6  147.84    8.85
   0  10  -6  167.24    8.83
   0 -10   6  175.89    9.14
   0  10  -6  156.96    9.00
   0 -10   6  163.29    8.84
   0 -10   5 1980.76   63.31
   0 -10   5 2084.15   63.30
   0  10  -5 2071.86   63.17
   0 -10   5 1984.11   62.07
   0  10  -5 1934.90   62.14
   0  10  -5 1941.46   63.07
   0  10  -5 1983.01   63.96
   0  10  -5 2017.87   63.42
   0  10  -4   58.22    5.47
   0 -10   4   47.19    4.96
   0  10  -4   58.14    5.18
   0 -10   4   46.30    4.77
   0  10  -4   50.14    5.45
   0  10  -4   55.42    5.07
   0  10  -4   50.15    4.64
   0  10  -3  722.24   26.15
   0  10  -3  751.66   25.56
   0 -10   3  740.02   25.84
   0  10  -3  764.45   25.99
   0  10  -3  717.78   26.11
   0 -10   3  748.16   26.03
   0  10  -2 2284.96   71.77
   0  10  -2 2273.11   71.34
   0 -10   2 2272.89   71.23
   0  10  -2 2252.22   70.89
   0 -10   2 2304.39   71.16
   0  10  -2 2372.65   71.41
   0 -10   2 2309.22   71.32
   0  10  -1 4045.45  123.42
   0 -10   1 4221.11  123.15
   0  10  -1 4226.28  123.42
   0  10  -1 4128.02  123.12
   0 -10   1 4275.68  123.06
   0  10  -1 4015.00  123.04
   0 -10   0 3590.60  107.84
   0  10   0 3497.23  107.40
   0 -10   0 3448.41  107.04
   0  10   0 3665.76  107.40
   0  10   0 3568.08  107.31
   0 -10   0 3566.86  106.75
   0  10   0 3435.84  106.82
   0  10   1 3584.91  102.79
   0  10   1 3414.74  102.74
   0 -10  -1 3407.44  102.98
   0  10   1 3225.73  101.81
   0 -10  -1 3316.15  101.86
   0  10   2  846.57   27.45
   0 -10  -2  793.70   26.41
   0 -10  -2  823.71   27.60
   0  10   2  764.76   27.32
   0  10   3  104.95    6.58
   0 -10  -3  112.36    5.72
   0 -10  -3  115.82    6.66
   0  10   4 2031.50   61.00
   0  10   4 1886.14   61.02
   0  10   4 1909.22   60.95
   0 -10  -4 1964.76   59.49
   0 -10  -4 1960.74   60.82
   0  10   5  189.99    8.94
   0  10   5  186.82    9.02
   0  10   5  163.58    8.27
   0 -10  -5  180.19    8.61
   0  10   5  173.87    8.86
   0  10   5  202.43    7.71
   0 -10  -5  174.06    8.50
   0 -10  -6 7123.67  209.42
   0  10   6 7071.25  208.28
   0  10   6 7069.53  209.61
   0  10   6 6871.42  208.93
   0 -10  -6 6970.79  209.16
   0  10   6 7277.18  208.27
   0 -10  -6 7058.75  209.73
   0  10   6 6791.77  209.53
   0 -10  -7   12.98    3.12
   0  10   7   17.40    2.75
   0 -10  -7   12.31    3.03
   0  10   7   11.25    2.71
   0  10   7    9.90    3.47
   0  10   7    9.21    2.51
   0  10   7   14.03    2.94
   0 -10  -7   12.57    3.32
   0 -10  -8 6031.58  173.69
   0  10   8 5508.73  173.28
   0 -10  -8 5929.67  174.22
   0  10   8 5870.94  173.59
   0 -10  -8 5718.60  173.70
   0  10   8 5918.30  173.48
   0 -10  -8 6024.84  174.47
   0  10   8 5719.35  173.97
   0  10   9 1051.04   34.38
   0 -10  -9 1074.07   34.65
   0 -10  -9 1057.95   34.18
   0 -10  -9 1042.29   34.46
   0 -10  -9 1080.31   34.94
   0  10   9 1070.01   34.55
   0  10   9 1049.40   32.71
   0  10   9 1032.04   34.88
   0  10   9 1109.97   35.05
   0 -10  -9 1058.90   34.95
   0  10  10  173.33    8.16
   0 -10 -10  172.57    8.38
   0 -10 -10  161.70    7.46
   0  10  10  141.33    6.46
   0  10  10  153.82    5.93
   0 -10 -10  155.25    8.25
   0  10  10  163.84    8.49
   0  10  10  158.55    8.17
   0 -10 -10  170.73    8.18
   0  10  11   57.20    2.64
   0  10  11   54.58    3.67
   0 -10 -11   60.07    4.91
   0  10  11   52.20    4.83
   0 -10 -11   52.19    4.96
   0  10  11   55.79    4.82
   0 -10 -11   56.62    4.20
   0 -10 -11   55.18    4.90
   0  10  11   47.98    5.01
   0  10  12 3682.13  112.98
   0 -10 -12 3835.29  114.98
   0  10  12 3926.52  115.20
   0 -10 -12 3775.60  115.18
   0  10  12 3851.83  114.57
   0  10  12 3837.84  115.36
   0 -10 -12 3698.44  113.39
   0  10  13 1193.64   38.23
   0 -10 -13 1146.92   38.12
   0  10  13 1203.63   38.08
   0 -10 -13 1123.40   36.01
   0  10  13 1081.72   36.82
   0  10  13 1124.35   35.83
   0  10  13 1180.99   38.32
   0 -10 -13 1139.65   37.79
   0  10  13 1097.05   34.61
   0  10  13 1137.25   37.20
   0  10  14   28.60    2.17
   0  10  14   33.91    4.27
   0 -10 -14   27.70    4.30
   0 -10 -14   27.50    4.23
   0  10  14   34.72    4.40
   0  10  14   25.60    4.35
   0  10  14   28.40    3.09
   0  10  14   35.19    4.01
   0 -10 -14   35.75    3.97
   0  10  14   31.22    3.88
   0 -10 -15  241.45   12.28
   0  10  15  244.83   11.78
   0  10  15  244.57   12.20
   0 -10 -15  236.92   11.89
   0  10  15  244.32   10.28
   0  10  15  250.86   11.37
   0  10  15  239.90   10.67
   0 -10 -15  251.93   10.70
   0 -10 -16 2122.85   68.76
   0  10  16 2202.11   68.61
   0 -10 -16 2204.74   68.43
   0 -10 -16 2145.59   68.93
   0  10  16 2071.23   66.29
   0 -10 -16 2111.30   66.01
   0  10  16 2126.02   66.26
   0  10  16 2122.26   67.42
   0  10  16 2194.06   69.02
   0 -10 -16 2176.57   66.30
   0 -10 -17 2765.51   88.92
   0 -10 -17 2731.67   89.32
   0  10  17 2814.28   86.13
   0 -10 -17 2905.93   88.71
   0  10  17 2927.00   89.32
   0  10  17 2806.07   87.53
   0 -10 -17 2824.91   85.97
   0  10  17 2827.91   86.43
   0 -10 -17 2782.73   86.15
   0 -10 -18   74.08    7.63
   0  10  18   71.62    5.35
   0 -10 -18   70.25    7.02
   0  10  18   71.95    5.59
   0 -10 -18   77.41    5.58
   0 -10 -18   72.48    5.20
   0  10  18   66.27    7.34
   0  10  18   65.25    6.15
   0  10  19   71.71    6.53
   0  10  19   90.49    8.07
   0 -10 -19   96.85    8.33
   0 -10 -19   86.17    7.73
   0 -10 -19   84.61    6.03
   0  10  19   88.18    6.40
   0 -10 -19   75.53    5.23
   0  10  20 1005.12   33.93
   0  10  20  973.54   36.53
   0  10  20  988.37   34.68
   0 -10 -20  941.94   32.06
   0 -10 -20  967.35   35.60
   0 -10 -20 1002.74   33.50
   0 -10 -20 1044.83   36.75
   0  10  21  667.08   26.05
   0 -10 -21  715.61   27.97
   0  10  21  748.54   28.55
   0  10  21  692.71   25.44
   0 -10 -21  714.59   25.06
   0 -10 -21  643.30   23.14
   0 -10 -22  131.93   10.41
   0  10  22  136.21   10.33
   0  10  22  141.41    8.87
   0 -10 -22  143.80    8.50
   0 -10 -22  127.45    6.77
   0 -10 -23  336.18   17.18
   0  10  23  324.21   17.11
   0  10  23  307.78   12.16
   0  10  23  311.02   14.66
   0 -10 -23  315.38   14.20
   0 -10 -23  281.50   11.80
   0 -10 -24   80.60    5.22
   0 -10 -24   88.68    7.22
   0 -10 -24   94.92    6.04
   0 -10 -24   97.01    9.34
   0  10  24  107.18    9.67
   0  10  24   86.29    5.47
   0  10  24  101.35    7.91
   0 -10 -25  290.38   13.71
   0  10  25  256.62   10.32
   0 -10 -25  255.68   10.56
   0 -10 -25  257.79   11.34
   0 -10 -25  301.99   16.39
   0  10  25  291.27   16.44
   0  10  25  239.82   10.47
   0  10  25  292.88   14.26
   0 -10 -26  149.96    9.66
   0  10  26  130.23    6.21
   0 -10 -26  131.18    7.53
   0 -10 -26  137.17   11.97
   0  10  26  156.25   12.18
   0  10  26  122.31    6.42
   0  10  26  123.79    9.63
   0 -10 -27  268.51   13.95
   0  10  27  229.62    9.48
   0 -10 -27  283.26   11.63
   0 -10 -27  291.33   16.71
   0  10  27  289.15   17.08
   0  10  27  237.18    9.79
   0  10  27  298.57   14.97
   0 -10 -28  817.65   29.06
   0  10  28  690.60   23.12
   0  10  28  869.14   33.47
   0  10  28  828.39   30.15
   0 -10 -28  800.60   26.03
   0 -10 -28  779.70   32.16
   0  10  28  704.26   23.52
   0 -10 -29   -0.55    4.78
   0  10  29   -3.17    5.47
   0 -10 -29   -5.82    6.20
   0 -10 -29   -1.51    3.45
   0  10  29   -2.65    6.87
   0  10  30  318.10   17.91
   0 -10 -30  297.33   17.08
   0 -10 -30  306.85   14.56
   0 -10 -30  292.76   11.38
   0  10  30  311.78   15.66
   0 -10 -31  104.27   11.01
   0 -10 -31   80.33    6.33
   0 -10 -31   82.01   11.26
   0  10  31  100.79   11.46
   0 -10 -32   -2.68    5.52
   0 -10 -32   -7.91    8.24
   0 -10 -32    1.84    6.13
   0  10  32    0.99    7.72
   0 -10 -33    0.70    5.53
   0 -10 -33   -5.13    7.99
   0 -10 -33    4.75    6.44
   0 -10 -34    5.07    5.79
   0 -10 -34    1.06    8.15
   0 -10 -34   -1.96    7.86
   0 -10 -35   -1.50    6.22
   0 -10 -35   -9.06    7.93
   0 -10 -35   -7.69    8.72
   0 -10 -36   91.43   11.64
   0 -10 -36   75.29    9.81
   0 -10 -36   82.72   12.66
   0 -10 -36   81.68   11.92
   0 -10 -37   -9.55    8.95
   0 -10 -37   -5.55    8.10
   0 -10 -37    3.36    5.65
   0 -10 -37   -9.62    7.38
   0 -10 -37   -5.85    8.86
   0 -10 -38   -1.65    6.30
   0 -10 -38   -4.35    8.85
   0 -10 -38   11.96    6.51
   0 -10 -38    2.29    7.34
   0 -10 -39    1.11    7.94
   0 -10 -39    1.70    6.50
   0 -10 -40   -2.63    6.54
   0 -10 -41   -5.39    6.99
   0  11 -31    9.98    6.97
   0  11 -30    1.02    7.36
   0  11 -30    8.24    8.13
   0  11 -30   -5.39    7.08
   0  11 -29   -5.73    8.62
   0  11 -29    7.96    8.34
   0  11 -29   -5.34    7.87
   0  11 -28    8.69    6.34
   0  11 -28   -7.04    7.38
   0  11 -28   -1.16    8.29
   0  11 -28    7.58    8.42
   0  11 -28   -0.96    7.65
   0  11 -28   -1.12    8.27
   0  11 -27    7.02    6.32
   0  11 -27    4.35    7.29
   0  11 -27   10.26    8.22
   0  11 -27   15.18    9.35
   0  11 -27   15.77    8.56
   0  11 -27    2.79    6.33
   0  11 -26    9.53    6.21
   0  11 -26   12.87    7.55
   0  11 -26   -6.32    7.56
   0  11 -26    4.20    7.73
   0  11 -26    7.13    7.88
   0  11 -26    7.56    6.30
   0  11 -25   14.47    6.34
   0  11 -25    8.44    6.62
   0  11 -25    9.15    7.65
   0  11 -25    0.87    6.74
   0  11 -25    9.88    7.54
   0  11 -25   12.17    6.14
   0  11 -24   -5.08    5.50
   0  11 -24   -1.99    5.13
   0  11 -24    1.91    6.87
   0  11 -24   -6.64    6.33
   0  11 -24   -7.87    7.01
   0  11 -24   -2.52    6.49
   0  11 -23    4.56    5.03
   0 -11  23   -2.94    6.05
   0  11 -23   -8.33    6.65
   0  11 -23    0.82    5.54
   0  11 -23   -8.55    7.49
   0  11 -23    1.61    5.57
   0  11 -22   15.92    5.55
   0 -11  22    6.48    5.80
   0  11 -22    4.47    6.22
   0  11 -22   10.40    5.85
   0  11 -22    7.32    6.74
   0  11 -22    4.64    5.70
   0  11 -21    3.73    4.70
   0  11 -21    3.45    6.20
   0 -11  21    1.41    5.33
   0  11 -21   -0.88    6.61
   0  11 -21    4.45    5.96
   0  11 -20   35.17    7.53
   0 -11  20   55.74    8.31
   0  11 -20   50.79    9.21
   0  11 -20   46.49    8.81
   0  11 -20   48.89    8.62
   0  11 -20   36.88    3.30
   0  11 -19   16.25    7.39
   0  11 -19   28.43    7.11
   0  11 -19   12.01    7.56
   0  11 -19   23.81    6.40
   0  11 -19   16.22    2.68
   0 -11  19   23.49    7.00
   0  11 -19   15.46    2.78
   0  11 -19   23.60    6.18
   0  11 -18    2.33    6.68
   0  11 -18    9.67    6.26
   0  11 -18   32.37    7.38
   0  11 -18   11.11    5.85
   0  11 -18   15.72    6.12
   0  11 -18   19.34    3.14
   0 -11  18   22.18    6.80
   0  11 -18   11.92    3.01
   0  11 -18   29.21    6.06
   0  11 -17    0.74    5.83
   0  11 -17   -1.23    5.34
   0  11 -17   -6.67    7.23
   0  11 -17   -3.36    5.22
   0  11 -17    3.41    5.32
   0  11 -17   -0.21    2.41
   0 -11  17    1.27    5.41
   0  11 -17    2.15    2.36
   0  11 -17   -2.22    4.97
   0  11 -16   -0.68    2.57
   0  11 -16    2.84    4.77
   0  11 -16    2.13    4.98
   0 -11  16   -5.77    3.31
   0  11 -16   -4.27    5.23
   0  11 -16    1.66    4.46
   0  11 -16    2.15    4.21
   0 -11  16    0.62    4.93
   0 -11  15    5.98    4.78
   0 -11  15   -2.60    4.51
   0  11 -15   -0.68    4.51
   0  11 -15   -0.68    5.04
   0  11 -15    0.96    2.31
   0  11 -15    6.08    5.12
   0  11 -15    3.64    3.94
   0  11 -15   -1.08    4.43
   0  11 -15   -5.58    4.46
   0 -11  15   -0.45    2.52
   0 -11  14   18.68    4.69
   0  11 -14   13.53    5.06
   0 -11  14   15.45    3.12
   0  11 -14   10.58    4.34
   0  11 -14   13.00    4.91
   0  11 -14   18.12    4.54
   0  11 -14   11.50    4.33
   0  11 -14   15.31    2.93
   0 -11  14   11.01    4.56
   0  11 -13    4.90    4.04
   0 -11  13    2.72    2.45
   0  11 -13    1.36    3.44
   0  11 -13    0.62    4.05
   0  11 -13   -0.49    3.46
   0  11 -13   -0.51    4.01
   0 -11  13    3.93    4.00
   0 -11  13    2.45    3.35
   0 -11  12   -0.48    3.61
   0  11 -12   -2.32    3.87
   0 -11  12    0.77    2.55
   0  11 -12   -2.57    3.40
   0  11 -12   -1.20    4.07
   0  11 -12    0.47    3.17
   0  11 -12   -6.91    4.67
   0 -11  12   -1.63    4.42
   0 -11  12   -0.47    3.68
   0 -11  11   -0.47    3.47
   0  11 -11   -0.55    4.28
   0 -11  11   -4.21    3.05
   0  11 -11   -5.24    4.22
   0  11 -11   -1.72    3.79
   0  11 -11   -3.16    3.78
   0  11 -11   -3.83    4.59
   0 -11  11   -2.10    4.14
   0 -11  11   -3.66    3.39
   0 -11  10   23.86    4.76
   0 -11  10   16.23    3.43
   0  11 -10   10.54    3.74
   0  11 -10    9.35    4.44
   0  11 -10   10.42    4.18
   0 -11  10    6.98    4.23
   0  11 -10   17.63    4.62
   0 -11  10   15.67    4.24
   0 -11  10   12.17    4.36
   0 -11   9   -5.61    4.01
   0 -11   9    4.67    4.02
   0 -11   9    3.88    3.05
   0  11  -9   -0.35    3.81
   0  11  -9   -1.58    5.00
   0 -11   9    3.91    4.54
   0  11  -9   -0.42    3.42
   0  11  -9    0.45    3.83
   0  11  -9    1.99    3.17
   0 -11   9    1.96    4.22
   0 -11   8    0.42    3.54
   0 -11   8    1.23    3.62
   0 -11   8    3.39    3.03
   0  11  -8   -2.62    3.33
   0  11  -8    0.90    4.12
   0  11  -8   -3.52    5.25
   0 -11   8    0.53    4.10
   0  11  -8    2.01    3.28
   0  11  -8    4.79    4.01
   0  11  -8    2.03    2.89
[truncated: 8,742,850 more chars]
