# Supplementary material for: Polarity‐engineered Sn‐Ti cluster photoresists for sub‐10‐nm high‐resolution lithography
Source: Smart Mol. 2026 May 18:e70061. Online ahead of print. doi: 10.1002/smo2.70061 (PMC13399119; doi:10.1002/smo2.70061)
Supplement: Supplementary file 2 — Supporting Information S2 [file SMO2-9999-0-s002.zip › CIF of TS-1, TS-2, and TS-3/TS-3.cif]

data_1056-2_auto
_audit_creation_method
;
Olex2 1.5

(compiled 2024.02.16 svn.r378c4104 for OlexSys, GUI svn.r6928)


;
_audit_creation_date	2024-12-10
_audit_update_record	2024-12-10
_chemical_formula_sum	'C72 H78 N8 O30 Sn2 Ti4'
_chemical_formula_weight	1964.400
_refine_ls_R_factor_all	0.113
_cell_length_a	14.0572(3)
_cell_length_b	17.0389(4)
_cell_length_c	18.7336(4)
_cell_angle_alpha	85.535(2)
_cell_angle_beta	72.503(2)
_cell_angle_gamma	69.339(2)
_cell_volume	4002.2(2)
_cell_formula_units_Z	2
_symmetry_cell_setting	triclinic
_symmetry_int_tables_number	2
_symmetry_space_group_name_H-M	'P -1'
_symmetry_space_group_name_Hall	'-P_1'

loop_
_symmetry_equiv_pos_site_id
_symmetry_equiv_pos_as_xyz
1 x,y,z
2 -x,-y,-z

loop_
_atom_type_symbol
_atom_type_oxidation_number
_atom_type_radius_bond
Sn	?	?
Ti	?	?
O	?	?
H	?	?
N	?	?
C	?	?


loop_
_atom_site_label
_atom_site_type_symbol
_atom_site_fract_x
_atom_site_fract_y
_atom_site_fract_z
_atom_site_occupancy
_atom_site_symmetry_multiplicity
_atom_site_Wyckoff_symbol
_atom_site_attached_hydrogens
_atom_site_calc_flag
_atom_site_thermal_displace_type
_atom_site_u_iso_or_equiv
_atom_site_disorder_assembly
_atom_site_disorder_group
Sn1 Sn  0.4999(2)  1.0520(1)  0.2147(1)  0.766(9) 2 i ? d Uani  0.0480(4) A 1
Sn2 Sn  0.6452(3)  0.6714(2)  0.3630(2)  0.506(8) 2 i ? d Uani  0.0609(5) B 1
Ti1 Ti  0.6606(1)  0.9606(1)  0.0463(1)  1.000 2 i ? d Uani  0.0406(3) ? ?
Ti4 Ti  0.5626(1)  0.8542(1) -0.0583(1)  1.000 2 i ? d Uani  0.0432(3) ? ?
Ti2 Ti  0.4438(1)  0.5948(1)  0.3981(1)  1.000 2 i ? d Uani  0.0501(3) ? ?
Ti3 Ti  0.3141(1)  0.5405(1)  0.5817(1)  1.000 2 i ? d Uani  0.0607(4) ? ?
O00 O  0.3831(3)  0.9601(2)  0.1224(2)  1.000 2 i ? d Uani  0.0239(7) ? ?
H00A H  0.4222  0.9071  0.1197  1.000 2 i ? d Uiso  0.03600 ? ?
H00B H  0.3255  0.9638  0.1585  1.000 2 i ? d Uiso  0.03600 ? ?
O1 O  0.5278(4)  1.0466(3)  0.0986(2)  1.000 2 i ? d Uani  0.0439(10) ? ?
O4 O  0.6614(4)  0.7458(3) -0.0568(3)  1.000 2 i ? d Uani  0.0474(11) ? ?
O6 O  0.7881(4)  0.8686(3)  0.0347(3)  1.000 2 i ? d Uani  0.0486(11) ? ?
O8 O  0.7267(4)  1.0180(3) -0.0312(3)  1.000 2 i ? d Uani  0.0531(8) ? ?
O10 O  0.6048(4)  0.9215(3) -0.0124(3)  1.000 2 i ? d Uani  0.0546(12) ? ?
O12 O  0.4159(4)  0.4304(3)  0.5913(3)  1.000 2 i ? d Uani  0.0501(11) ? ?
O14 O  0.4617(4)  0.8358(3)  0.0247(3)  1.000 2 i ? d Uani  0.0522(12) ? ?
O16 O  0.9845(4)  0.7633(3) -0.0490(3)  1.000 2 i ? d Uani  0.0601(14) ? ?
O18 O  0.5087(5)  0.8176(3) -0.1953(3)  1.000 2 i ? d Uani  0.0613(13) ? ?
O20 O  0.5207(5)  0.9290(3)  0.2023(3)  1.000 2 i ? d Uani  0.0753(18) ? ?
O22 O  0.7146(4)  0.5915(3) -0.0070(3)  1.000 2 i ? d Uani  0.0661(15) ? ?
O24 O  0.3481(5)  0.6072(3)  0.6352(3)  1.000 2 i ? d Uani  0.0662(15) ? ?
O26 O  0.6552(5)  0.9189(3) -0.2124(3)  1.000 2 i ? d Uani  0.0712(17) ? ?
O28 O  0.3951(4)  0.5538(4)  0.4889(3)  1.000 2 i ? d Uani  0.0679(16) ? ?
O29 O  0.4568(4)  0.5038(4)  0.3416(3)  1.000 2 i ? d Uani  0.0610(8) ? ?
O15 O  0.3828(5)  0.8205(4)  0.1656(3)  1.000 2 i ? d Uani  0.0748(17) ? ?
N1 N  0.6781(5)  0.8480(4) -0.1686(3)  1.000 2 i ? d Uani  0.0521(14) ? ?
N4 N  0.4902(5)  0.8005(4) -0.1201(4)  1.000 2 i ? d Uani  0.0524(14) ? ?
O2 O  0.6694(5)  1.0263(4)  0.1893(3)  1.000 2 i ? d Uani  0.0685(15) ? ?
O17 O  0.2212(5)  0.4301(4)  0.6981(4)  1.000 2 i ? d Uani  0.0785(18) ? ?
N6 N  0.6134(5)  0.8891(4)  0.1450(3)  1.000 2 i ? d Uani  0.0526(15) ? ?
N8 N  0.5251(5)  0.6278(5)  0.2875(4)  1.000 2 i ? d Uani  0.0620(9) ? ?
N2 N  0.7176(5)  1.0239(4)  0.1128(4)  1.000 2 i ? d Uani  0.0533(8) ? ?
O9 O  0.8397(8)  1.0316(6) -0.1650(6)  0.571(9) 2 i ? d Uani  0.0543(8) C 1
N5 N  0.2401(5)  0.5047(5)  0.6943(4)  1.000 2 i ? d Uani  0.0602(17) ? ?
O19 O  0.5760(5)  0.6846(4)  0.2877(4)  1.000 2 i ? d Uani  0.085(2) ? ?
C1 C  0.7440(6)  0.6873(4) -0.0998(4)  1.000 2 i ? d Uani  0.0479(16) ? ?
O5 O  0.3136(5)  0.6540(4)  0.3806(4)  1.000 2 i ? d Uani  0.0838(11) ? ?
C4 C  0.8001(5)  0.7056(4) -0.1712(4)  1.000 2 i ? d Uani  0.0479(16) ? ?
O21 O  0.1765(14)  0.6167(15)  0.5828(13)  0.526(6) 2 i ? d Uani  0.1173(14) D 1
C6 C  0.7776(6)  0.6042(4) -0.0744(5)  1.000 2 i ? d Uani  0.0533(17) ? ?
C8 C  0.8183(5)  0.7872(4)  0.0489(4)  1.000 2 i ? d Uani  0.0472(15) ? ?
O11 O  0.3906(7)  0.7407(5)  0.6490(4)  1.000 2 i ? d Uani  0.096(2) ? ?
C10 C  0.7632(6)  0.7870(4) -0.2021(4)  1.000 2 i ? d Uani  0.0510(16) ? ?
H10 H  0.8042  0.7967 -0.2502  1.000 2 i ? calc Uiso  0.06100 ? ?
C12 C  0.8908(6)  0.6424(5) -0.2153(4)  1.000 2 i ? d Uani  0.0549(18) ? ?
H12 H  0.9294  0.6554 -0.2630  1.000 2 i ? calc Uiso  0.06600 ? ?
C14 C  0.7548(6)  0.7554(5)  0.1071(5)  1.000 2 i ? d Uani  0.0585(19) ? ?
C16 C  0.9169(6)  0.7333(4)  0.0065(5)  1.000 2 i ? d Uani  0.0548(18) ? ?
O23 O  0.3777(13)  0.4126(11)  0.2972(10)  0.359(6) 2 i ? d Uani  0.0613(8) E 1
C18 C  0.6546(6)  0.8108(5)  0.1556(5)  1.000 2 i ? d Uani  0.062(2) ? ?
H18 H  0.6175  0.7873  0.1976  1.000 2 i ? calc Uiso  0.07500 ? ?
C20 C  0.8405(12)  1.0631(9)  0.0243(8)  0.571(9) 2 i ? d Uani  0.0535(8) C 1
C22 C  0.7842(13)  1.0537(9)  0.0998(9)  0.571(9) 2 i ? d Uani  0.0533(8) C 1
H22 H  0.8008  1.0718  0.1399  0.571(9) 2 i ? calc Uiso  0.06400 C 1
C24 C  0.8121(12)  1.0458(10) -0.0379(8)  0.571(9) 2 i ? d Uani  0.0535(8) C 1
C26 C  0.2402(6)  0.6174(5)  0.7628(4)  1.000 2 i ? d Uani  0.060(2) ? ?
C28 C  0.4338(7)  0.7547(5) -0.0945(5)  1.000 2 i ? d Uani  0.063(2) ? ?
H28 H  0.4154  0.7285 -0.1288  1.000 2 i ? calc Uiso  0.07600 ? ?
C30 C  0.2170(6)  0.5429(6)  0.7573(4)  1.000 2 i ? d Uani  0.065(2) ? ?
H30 H  0.1833  0.5208  0.8019  1.000 2 i ? calc Uiso  0.07800 ? ?
C32 C  0.9435(7)  0.8061(5) -0.1084(5)  1.000 2 i ? d Uani  0.063(2) ? ?
H32A H  0.9860  0.7748 -0.1558  1.000 2 i ? calc Uiso  0.09500 ? ?
H32B H  0.9473  0.8626 -0.1119  1.000 2 i ? calc Uiso  0.09500 ? ?
H32C H  0.8694  0.8099 -0.0979  1.000 2 i ? calc Uiso  0.09500 ? ?
C34 C  0.4095(6)  0.7833(4)  0.0412(4)  1.000 2 i ? d Uani  0.0561(19) ? ?
C36 C  0.9233(6)  0.5628(5) -0.1895(5)  1.000 2 i ? d Uani  0.063(2) ? ?
H36 H  0.9845  0.5206 -0.2191  1.000 2 i ? calc Uiso  0.07600 ? ?
C38 C  0.8668(7)  0.5437(5) -0.1202(5)  1.000 2 i ? d Uani  0.063(2) ? ?
H38 H  0.8893  0.4879 -0.1034  1.000 2 i ? calc Uiso  0.07600 ? ?
C40 C  0.3050(7)  0.6462(5)  0.7029(5)  1.000 2 i ? d Uani  0.065(2) ? ?
O3 O  0.5140(11)  0.7195(10)  0.4673(9)  0.494(7) 2 i ? d Uani  0.0829(12) B 1
C42 C  0.3611(7)  0.7739(5)  0.1209(6)  1.000 2 i ? d Uani  0.070(2) ? ?
N3 N  0.4290(15)  0.7144(12)  0.4466(11)  0.494(7) 2 i ? d Uani  0.0831(11) B 1
C44 C  0.535(2)  0.6193(18)  0.2290(15)  0.359(6) 2 i ? d Uani  0.0613(8) E 1
H44 H  0.5712  0.6485  0.1917  0.359(6) 2 i ? calc Uiso  0.07400 E 1
C46 C  0.7913(7)  0.6698(5)  0.1216(6)  1.000 2 i ? d Uani  0.078(3) ? ?
H46 H  0.7481  0.6479  0.1611  1.000 2 i ? calc Uiso  0.09300 ? ?
C48 C  0.9504(7)  0.6485(5)  0.0215(6)  1.000 2 i ? d Uani  0.075(3) ? ?
H48 H  1.0166  0.6117 -0.0084  1.000 2 i ? calc Uiso  0.08900 ? ?
C50 C  0.3955(7)  0.7405(5) -0.0137(5)  1.000 2 i ? d Uani  0.064(2) ? ?
C52 C  0.455(2)  0.5097(17)  0.2647(13)  0.359(6) 2 i ? d Uani  0.0611(8) E 1
C54 C  0.4938(19)  0.5642(17)  0.2108(13)  0.359(6) 2 i ? d Uani  0.0611(8) E 1
C56 C  0.8726(11)  1.0533(9) -0.1112(8)  0.571(9) 2 i ? d Uani  0.0539(8) C 1
C58 C  0.8876(7)  0.6174(5)  0.0801(6)  1.000 2 i ? d Uani  0.086(3) ? ?
H58 H  0.9117  0.5597  0.0913  1.000 2 i ? calc Uiso  0.10300 ? ?
C60 C  0.3262(9)  0.7188(6)  0.7114(5)  1.000 2 i ? d Uani  0.077(3) ? ?
C62 C  0.1990(7)  0.6613(7)  0.8323(5)  1.000 2 i ? d Uani  0.077(3) ? ?
H62 H  0.1549  0.6423  0.8736  1.000 2 i ? calc Uiso  0.09200 ? ?
C64 C  0.4157(19)  0.4541(16)  0.2435(13)  0.359(6) 2 i ? d Uani  0.0612(8) E 1
C66 C  0.9575(11)  1.0817(9) -0.1267(9)  0.571(9) 2 i ? d Uani  0.0539(8) C 1
H66 H  0.9980  1.0862 -0.1765  0.571(9) 2 i ? calc Uiso  0.06500 C 1
C68 C  0.9273(11)  1.0951(8)  0.0088(8)  0.571(9) 2 i ? d Uani  0.0538(8) C 1
H68 H  0.9469  1.1100  0.0487  0.571(9) 2 i ? calc Uiso  0.06500 C 1
C70 C  0.3012(10)  0.7223(6)  0.1389(7)  1.000 2 i ? d Uani  0.094(3) ? ?
H70 H  0.2672  0.7158  0.1900  1.000 2 i ? calc Uiso  0.11300 ? ?
C72 C  0.2220(9)  0.7310(7)  0.8406(7)  1.000 2 i ? d Uani  0.094(4) ? ?
H72 H  0.1949  0.7596  0.8880  1.000 2 i ? calc Uiso  0.11300 ? ?
C9 C  0.3338(9)  0.6868(6)  0.0104(7)  1.000 2 i ? d Uani  0.088(3) ? ?
H9 H  0.3237  0.6560 -0.0251  1.000 2 i ? calc Uiso  0.10600 ? ?
C37 C  0.3385(10)  0.8145(7)  0.2447(5)  1.000 2 i ? d Uani  0.099(4) ? ?
H37A H  0.2615  0.8285  0.2567  1.000 2 i ? calc Uiso  0.14800 ? ?
H37B H  0.3533  0.8538  0.2717  1.000 2 i ? calc Uiso  0.14800 ? ?
H37C H  0.3706  0.7572  0.2598  1.000 2 i ? calc Uiso  0.14800 ? ?
C19 C  0.4546(18)  0.4935(16)  0.1186(13)  0.359(6) 2 i ? d Uani  0.0612(9) E 1
H19 H  0.4596  0.4851  0.0678  0.359(6) 2 i ? calc Uiso  0.07300 E 1
O25 O  0.3104(11)  0.3656(13)  0.5306(10)  0.526(6) 2 i ? d Uani  0.1158(14) D 1
C39 C  0.9806(11)  1.1036(8) -0.0638(9)  0.571(9) 2 i ? d Uani  0.0539(8) C 1
H39 H  1.0365  1.1255 -0.0728  0.571(9) 2 i ? calc Uiso  0.06500 C 1
C5 C  0.290(1)  0.6810(7)  0.0850(8)  1.000 2 i ? d Uani  0.098(4) ? ?
H5 H  0.2488  0.6456  0.1002  1.000 2 i ? calc Uiso  0.11800 ? ?
C41 C  0.2858(10)  0.7606(6)  0.7792(7)  1.000 2 i ? d Uani  0.091(3) ? ?
H41 H  0.3008  0.8095  0.7850  1.000 2 i ? calc Uiso  0.10900 ? ?
C21 C  0.0772(16)  0.7876(19)  0.6328(15)  0.526(6) 2 i ? d Uani  0.1184(16) D 1
H21A H  0.1470  0.7664  0.5953  0.526(6) 2 i ? calc Uiso  0.17800 D 1
H21B H  0.0831  0.7657  0.6818  0.526(6) 2 i ? calc Uiso  0.17800 D 1
H21C H  0.0522  0.8490  0.6354  0.526(6) 2 i ? calc Uiso  0.17800 D 1
C43 C  0.7484(9)  0.5090(6)  0.0219(7)  1.000 2 i ? d Uani  0.101(4) ? ?
H43A H  0.7461  0.4683 -0.0112  1.000 2 i ? calc Uiso  0.15100 ? ?
H43B H  0.7009  0.5079  0.0721  1.000 2 i ? calc Uiso  0.15100 ? ?
H43C H  0.8212  0.4945  0.0244  1.000 2 i ? calc Uiso  0.15100 ? ?
N7 N  0.2538(15)  0.4575(19)  0.5321(14)  0.526(6) 2 i ? d Uani  0.1160(14) D 1
C11 C  0.4944(18)  0.5564(16)  0.1359(13)  0.359(6) 2 i ? d Uani  0.0612(8) E 1
H11 H  0.5197  0.5908  0.0981  0.359(6) 2 i ? calc Uiso  0.07300 E 1
C45 C  0.4117(19)  0.4475(17)  0.1702(13)  0.359(6) 2 i ? d Uani  0.0612(8) E 1
H45 H  0.3798  0.4117  0.1580  0.359(6) 2 i ? calc Uiso  0.07300 E 1
O13 O  0.1236(10)  0.7041(9)  0.3524(7)  0.494(7) 2 i ? d Uani  0.0843(10) B 1
C23 C  0.3212(18)  0.3607(16)  0.2842(13)  0.359(6) 2 i ? d Uani  0.0619(10) E 1
H23A H  0.2891  0.3841  0.2440  0.359(6) 2 i ? calc Uiso  0.09300 E 1
H23B H  0.2652  0.3597  0.3302  0.359(6) 2 i ? calc Uiso  0.09300 E 1
H23C H  0.3711  0.3035  0.2698  0.359(6) 2 i ? calc Uiso  0.09300 E 1
C47 C  0.3467(16)  0.7831(15)  0.4619(13)  0.494(7) 2 i ? d Uani  0.0832(11) B 1
H47 H  0.3515  0.8263  0.4883  0.494(7) 2 i ? calc Uiso  0.10000 B 1
C3 C  0.9065(11)  1.0120(9) -0.2409(8)  0.571(9) 2 i ? d Uani  0.0569(12) C 1
H3A H  0.8663  1.0020 -0.2717  0.571(9) 2 i ? calc Uiso  0.08500 C 1
H3B H  0.9684  0.9615 -0.2422  0.571(9) 2 i ? calc Uiso  0.08500 C 1
H3C H  0.9304  1.0591 -0.2605  0.571(9) 2 i ? calc Uiso  0.08500 C 1
C49 C  0.4130(18)  0.8096(10)  0.6473(9)  1.000 2 i ? d Uani  0.163(8) ? ?
H49A H  0.4607  0.8136  0.5978  1.000 2 i ? calc Uiso  0.24500 ? ?
H49B H  0.4478  0.8081  0.6857  1.000 2 i ? calc Uiso  0.24500 ? ?
H49C H  0.3472  0.8584  0.6568  1.000 2 i ? calc Uiso  0.24500 ? ?
O27 O  0.0015(11)  0.7601(11)  0.6116(8)  0.526(6) 2 i ? d Uani  0.1180(14) D 1
C25 C  0.1843(14)  0.4860(13)  0.4916(13)  0.526(6) 2 i ? d Uani  0.1163(14) D 1
H25 H  0.1876  0.4494  0.4546  0.526(6) 2 i ? calc Uiso  0.14000 D 1
C51 C  0.1711(10)  0.8791(8)  0.4621(8)  0.494(7) 2 i ? d Uani  0.0840(11) B 1
H51 H  0.1810  0.9204  0.4875  0.494(7) 2 i ? calc Uiso  0.10100 B 1
C13 C  0.0773(9)  0.8972(7)  0.4433(8)  0.494(7) 2 i ? d Uani  0.0842(11) B 1
H13 H  0.0232  0.9507  0.4559  0.494(7) 2 i ? calc Uiso  0.10100 B 1
C53 C  0.0627(8)  0.8368(9)  0.4060(8)  0.494(7) 2 i ? d Uani  0.0841(11) B 1
H53 H -0.0014  0.8491  0.3932  0.494(7) 2 i ? calc Uiso  0.10100 B 1
C27 C  0.1419(10)  0.7585(8)  0.3876(7)  0.494(7) 2 i ? d Uani  0.084(1) B 1
C55 C  0.2356(9)  0.7405(7)  0.4064(8)  0.494(7) 2 i ? d Uani  0.0838(10) B 1
C7 C  0.2502(8)  0.8008(9)  0.4436(9)  0.494(7) 2 i ? d Uani  0.0837(10) B 1
C57 C -0.0662(9)  0.7200(8)  0.5256(8)  0.526(6) 2 i ? d Uani  0.1177(14) D 1
H57 H -0.1246  0.7714  0.5339  0.526(6) 2 i ? calc Uiso  0.14100 D 1
C29 C -0.0555(9)  0.6597(11)  0.4751(9)  0.526(6) 2 i ? d Uani  0.1177(14) D 1
H29 H -0.1067  0.6699  0.4487  0.526(6) 2 i ? calc Uiso  0.14100 D 1
C59 C  0.030(1)  0.5845(9)  0.4630(8)  0.526(6) 2 i ? d Uani  0.1176(14) D 1
H59 H  0.0373  0.5433  0.4285  0.526(6) 2 i ? calc Uiso  0.14100 D 1
C15 C  0.1048(9)  0.5696(9)  0.5016(9)  0.526(6) 2 i ? d Uani  0.1171(14) D 1
C61 C  0.0941(9)  0.6298(11)  0.5522(8)  0.526(6) 2 i ? d Uani  0.1174(14) D 1
C31 C  0.0086(10)  0.7050(9)  0.5642(7)  0.526(6) 2 i ? d Uani  0.1176(14) D 1
C63 C  0.1754(16)  0.6186(12)  0.3259(11)  0.494(7) 2 i ? d Uani  0.0853(13) B 1
H63A H  0.1560  0.6110  0.2816  0.494(7) 2 i ? calc Uiso  0.12800 B 1
H63B H  0.1531  0.5819  0.3653  0.494(7) 2 i ? calc Uiso  0.12800 B 1
H63C H  0.2526  0.6044  0.3128  0.494(7) 2 i ? calc Uiso  0.12800 B 1
O7 O  0.5311(4)  0.6155(3)  0.5648(2)  1.000 2 i ? d Uani  0.0489(11) ? ?
H7A H  0.5878  0.5879  0.5780  1.000 2 i ? d Uiso  0.07300 ? ?
H7B H  0.5040  0.6665  0.5770  1.000 2 i ? d Uiso  0.07300 ? ?
C82 C  0.8812(14)  0.9787(11) -0.2530(8)  0.429(9) 2 i ? d Uani  0.0558(12) C 2
H82A H  0.8753  1.0246 -0.2882  0.429(9) 2 i ? calc Uiso  0.08400 C 2
H82B H  0.8559  0.9375 -0.2677  0.429(9) 2 i ? calc Uiso  0.08400 C 2
H82C H  0.9556  0.9515 -0.2538  0.429(9) 2 i ? calc Uiso  0.08400 C 2
O00X O  0.8165(10)  1.0120(8) -0.1775(7)  0.429(9) 2 i ? d Uani  0.0544(9) C 2
C73 C  0.8569(10)  1.0425(8) -0.1297(6)  0.429(9) 2 i ? d Uani  0.0539(8) C 2
C77 C  0.8066(10)  1.0404(9) -0.0538(7)  0.429(9) 2 i ? d Uani  0.0536(8) C 2
C76 C  0.8412(10)  1.0673(9) -0.0012(6)  0.429(9) 2 i ? d Uani  0.0536(7) C 2
C75 C  0.9262(10)  1.0964(8) -0.0247(7)  0.429(9) 2 i ? d Uani  0.0538(8) C 2
H75 H  0.9498  1.1148  0.0112  0.429(9) 2 i ? calc Uiso  0.06500 C 2
C74 C  0.9765(8)  1.0985(8) -0.1007(8)  0.429(9) 2 i ? d Uani  0.0539(8) C 2
H74 H  1.0345  1.1183 -0.1167  0.429(9) 2 i ? calc Uiso  0.06500 C 2
C0 C  0.9418(10)  1.0715(8) -0.1532(6)  0.429(9) 2 i ? d Uani  0.0541(8) C 2
H0 H  0.9762  1.0730 -0.2051  0.429(9) 2 i ? calc Uiso  0.06500 C 2
C78 C  0.7944(17)  1.0636(13)  0.0782(9)  0.429(9) 2 i ? d Uani  0.0533(8) C 2
H78 H  0.8162  1.0896  0.1104  0.429(9) 2 i ? calc Uiso  0.06400 C 2
C40A C  0.0891(14)  0.6591(13)  0.2707(10)  0.506(7) 2 i ? d Uani  0.0854(15) B 2
H40A H  0.0994  0.6906  0.2247  0.506(7) 2 i ? calc Uiso  0.12800 B 2
H40B H  0.0165  0.6852  0.3034  0.506(7) 2 i ? calc Uiso  0.12800 B 2
H40C H  0.1004  0.6011  0.2581  0.506(7) 2 i ? calc Uiso  0.12800 B 2
O02M O  0.1635(10)  0.6595(9)  0.3085(8)  0.506(7) 2 i ? d Uani  0.0846(11) B 2
C18A C  0.0614(8)  0.7960(8)  0.3626(8)  0.506(7) 2 i ? d Uani  0.0841(10) B 2
H18A H  0.0049  0.8000  0.3431  0.506(7) 2 i ? calc Uiso  0.10100 B 2
C1B C  0.149(1)  0.7223(7)  0.3518(8)  0.506(7) 2 i ? d Uani  0.0841(10) B 2
C1A C  0.2318(8)  0.7165(7)  0.3803(9)  0.506(7) 2 i ? d Uani  0.0839(10) B 2
C79 C  0.2269(9)  0.7844(8)  0.4197(8)  0.506(7) 2 i ? d Uani  0.0838(10) B 2
C91A C  0.1393(10)  0.8580(7)  0.4305(8)  0.506(7) 2 i ? d Uani  0.084(1) B 2
H91A H  0.1359  0.9044  0.4574  0.506(7) 2 i ? calc Uiso  0.10100 B 2
C87A C  0.0565(8)  0.8639(7)  0.4020(8)  0.506(7) 2 i ? d Uani  0.0841(11) B 2
H87A H -0.0033  0.9142  0.4094  0.506(7) 2 i ? calc Uiso  0.10100 B 2
C1C C  0.3204(12)  0.7872(13)  0.4358(12)  0.506(7) 2 i ? d Uani  0.0834(10) B 2
H1C H  0.3136  0.8391  0.4558  0.506(7) 2 i ? calc Uiso  0.10000 B 2
N01Q N  0.4130(12)  0.7271(9)  0.4264(10)  0.506(7) 2 i ? d Uani  0.0830(11) B 2
O01O O  0.4951(11)  0.7424(10)  0.4406(8)  0.506(7) 2 i ? d Uani  0.0829(11) B 2
O0 O  0.1897(13)  0.6381(13)  0.5885(15)  0.474(6) 2 i ? d Uani  0.1172(14) D 2
C80 C  0.1245(15)  0.8104(14)  0.6335(12)  0.474(6) 2 i ? d Uani  0.1196(18) D 2
H80A H  0.1951  0.7852  0.5978  0.474(6) 2 i ? calc Uiso  0.17900 D 2
H80B H  0.1238  0.7853  0.6824  0.474(6) 2 i ? calc Uiso  0.17900 D 2
H80C H  0.1081  0.8710  0.6382  0.474(6) 2 i ? calc Uiso  0.17900 D 2
O02Z O  0.0485(12)  0.7958(14)  0.6078(8)  0.474(6) 2 i ? d Uani  0.1183(15) D 2
C26A C  0.1202(14)  0.5079(14)  0.5599(15)  0.474(6) 2 i ? d Uani  0.1167(14) D 2
H26A H  0.0875  0.4684  0.5574  0.474(6) 2 i ? calc Uiso  0.14000 D 2
C76A C -0.0445(11)  0.6148(10)  0.5652(10)  0.474(6) 2 i ? d Uani  0.1176(14) D 2
H76A H -0.0686  0.5717  0.5571  0.474(6) 2 i ? calc Uiso  0.14100 D 2
C02T C  0.0574(10)  0.5944(9)  0.5717(10)  0.474(6) 2 i ? d Uani  0.1173(14) D 2
C1D C  0.0927(8)  0.6575(12)  0.5836(9)  0.474(6) 2 i ? d Uani  0.1175(14) D 2
C1E C  0.0263(11)  0.7409(11)  0.5890(8)  0.474(6) 2 i ? d Uani  0.1178(14) D 2
C14A C -0.0755(11)  0.7613(9)  0.5824(9)  0.474(6) 2 i ? d Uani  0.1178(14) D 2
H14A H -0.1209  0.8183  0.5861  0.474(6) 2 i ? calc Uiso  0.14100 D 2
C78A C -0.1109(9)  0.6982(11)  0.5706(10)  0.474(6) 2 i ? d Uani  0.1177(14) D 2
H78A H -0.1805  0.7122  0.5661  0.474(6) 2 i ? calc Uiso  0.14100 D 2
N02J N  0.2249(13)  0.4808(14)  0.5523(15)  0.474(6) 2 i ? d Uani  0.1161(14) D 2
O30 O  0.2744(14)  0.4006(15)  0.5340(12)  0.474(6) 2 i ? d Uani  0.1158(14) D 2
C81 C  0.5250(12)  0.5965(9)  0.2210(8)  0.641(6) 2 i ? d Uani  0.0613(8) E 2
H81 H  0.5574  0.6180  0.1755  0.641(6) 2 i ? calc Uiso  0.07400 E 2
O01B O  0.3798(7)  0.3849(6)  0.3332(5)  0.641(6) 2 i ? d Uani  0.0614(9) E 2
C1F C  0.4480(8)  0.4874(6)  0.2773(4)  0.641(6) 2 i ? d Uani  0.0610(8) E 2
C1G C  0.4793(8)  0.5332(6)  0.2157(5)  0.641(6) 2 i ? d Uani  0.0611(8) E 2
C1J C  0.4681(7)  0.5187(6)  0.1472(4)  0.641(6) 2 i ? d Uani  0.0612(8) E 2
H1J H  0.4895  0.5500  0.1051  0.641(6) 2 i ? calc Uiso  0.07300 E 2
C1I C  0.4255(8)  0.4584(6)  0.1403(4)  0.641(6) 2 i ? d Uani  0.0612(8) E 2
H1I H  0.4179  0.4485  0.0935  0.641(6) 2 i ? calc Uiso  0.07300 E 2
C02L C  0.3942(7)  0.4126(5)  0.2019(5)  0.641(6) 2 i ? d Uani  0.0613(8) E 2
H02L H  0.3651  0.3713  0.1972  0.641(6) 2 i ? calc Uiso  0.07400 E 2
C1H C  0.4054(8)  0.4271(6)  0.2704(4)  0.641(6) 2 i 1 d Uani  0.0612(8) E 2
C02O C  0.320(1)  0.3314(8)  0.3352(7)  0.641(6) 2 i ? d Uani  0.0626(11) E 2
H02A H  0.3595  0.2878  0.2955  0.641(6) 2 i ? calc Uiso  0.09400 E 2
H02B H  0.2513  0.3647  0.3276  0.641(6) 2 i ? calc Uiso  0.09400 E 2
H02C H  0.3083  0.3051  0.3840  0.641(6) 2 i ? calc Uiso  0.09400 E 2
Sn1" Sn  0.5235(5)  1.0695(4)  0.2110(3)  0.234(9) 2 i ? d Uani  0.0482(7) A 2
C17 C  0.470(2)  1.053(2)  0.3332(7)  0.633(13) 2 i ? d Uani  0.160(4) A 1
H17A H  0.5363  1.0197  0.3453  0.633(13) 2 i ? calc Uiso  0.19200 A 1
H17B H  0.4475  1.1110  0.3518  0.633(13) 2 i ? calc Uiso  0.19200 A 1
C69 C  0.381(2)  1.0150(16)  0.3748(9)  0.633(13) 2 i ? d Uani  0.160(4) A 1
H69A H  0.3145  1.0474  0.3628  0.633(13) 2 i ? calc Uiso  0.19200 A 1
H69B H  0.4037  0.9562  0.3572  0.633(13) 2 i ? calc Uiso  0.19200 A 1
C35 C  0.362(2)  1.0181(14)  0.4612(9)  0.633(13) 2 i ? d Uani  0.160(4) A 1
H35A H  0.3132  0.9873  0.4855  0.633(13) 2 i ? calc Uiso  0.19300 A 1
H35B H  0.4303  0.9891  0.4723  0.633(13) 2 i ? calc Uiso  0.19300 A 1
C71 C  0.314(2)  1.1074(14)  0.4946(9)  0.633(13) 2 i ? d Uani  0.161(4) A 1
H71A H  0.2626  1.1424  0.4697  0.633(13) 2 i ? calc Uiso  0.24200 A 1
H71B H  0.3712  1.1306  0.4874  0.633(13) 2 i ? calc Uiso  0.24200 A 1
H71C H  0.2791  1.1065  0.5483  0.633(13) 2 i ? calc Uiso  0.24200 A 1
C2A C  0.476(4)  1.065(4)  0.3315(11)  0.367(13) 2 i ? d Uani  0.160(4) A 2
H2AA H  0.5001  1.0044  0.3420  0.367(13) 2 i ? calc Uiso  0.19200 A 2
H2AB H  0.5230  1.0877  0.3472  0.367(13) 2 i ? calc Uiso  0.19200 A 2
C6A C  0.371(4)  1.101(2)  0.3870(16)  0.367(13) 2 i ? d Uani  0.160(4) A 2
H6AA H  0.3187  1.1271  0.3585  0.367(13) 2 i ? calc Uiso  0.19200 A 2
H6AB H  0.3730  1.1474  0.4145  0.367(13) 2 i ? calc Uiso  0.19200 A 2
C8A C  0.325(2)  1.047(3)  0.4444(17)  0.367(13) 2 i ? d Uani  0.160(4) A 2
H8AA H  0.3213  1.0021  0.4161  0.367(13) 2 i ? calc Uiso  0.19300 A 2
H8AB H  0.2513  1.0820  0.4701  0.367(13) 2 i ? calc Uiso  0.19300 A 2
C13A C  0.3753  1.003(3)  0.5068(15)  0.367(13) 2 i ? d Uani  0.161(4) A 2
H13A H  0.3607  0.9505  0.5189  0.367(13) 2 i ? calc Uiso  0.24100 A 2
H13B H  0.3443  1.0398  0.5516  0.367(13) 2 i ? calc Uiso  0.24100 A 2
H13C H  0.4523  0.9904  0.4893  0.367(13) 2 i ? calc Uiso  0.24100 A 2
C C  0.696(2)  0.7782(14)  0.3337(17)  0.622(13) 2 i ? d Uani  0.145(3) B 1
HA H  0.6509  0.8170  0.3049  0.622(13) 2 i 1 calc Uiso  0.17400 B 1
HB H  0.6847  0.8085  0.3802  0.622(13) 2 i ? calc Uiso  0.17400 B 1
C65 C  0.810(2)  0.9145(17)  0.3185(17)  0.622(13) 2 i ? d Uani  0.146(3) B 1
H65A H  0.7374  0.9303  0.3522  0.622(13) 2 i ? calc Uiso  0.21900 B 1
H65B H  0.8187  0.9625  0.2883  0.622(13) 2 i ? calc Uiso  0.21900 B 1
H65C H  0.8606  0.8977  0.3479  0.622(13) 2 i ? calc Uiso  0.21900 B 1
C33 C  0.832(2)  0.8394(15)  0.2655(15)  0.622(13) 2 i ? d Uani  0.146(3) B 1
H33A H  0.9073  0.8240  0.2360  0.622(13) 2 i ? calc Uiso  0.17500 B 1
H33B H  0.7903  0.8640  0.2298  0.622(13) 2 i ? calc Uiso  0.17500 B 1
C2 C  0.8139(19)  0.7532(16)  0.2869(16)  0.622(13) 2 i ? d Uani  0.146(3) B 1
H2A H  0.8279  0.7200  0.2414  0.622(13) 2 i ? calc Uiso  0.17500 B 1
H2B H  0.8610  0.7198  0.3166  0.622(13) 2 i ? calc Uiso  0.17500 B 1
C65A C  0.800(4)  1.000(2)  0.283(3)  0.378(13) 2 i ? d Uani  0.145(3) B 2
H65D H  0.7405  1.0432  0.2701  0.378(13) 2 i ? calc Uiso  0.21700 B 2
H65E H  0.8629  0.9854  0.2386  0.378(13) 2 i ? calc Uiso  0.21700 B 2
H65F H  0.8166  1.0224  0.3229  0.378(13) 2 i ? calc Uiso  0.21700 B 2
C33A C  0.769(4)  0.917(2)  0.311(3)  0.378(13) 2 i ? d Uani  0.146(3) B 2
H33C H  0.7508  0.9111  0.2656  0.378(13) 2 i ? calc Uiso  0.17500 B 2
H33D H  0.8443  0.8792  0.3004  0.378(13) 2 i ? calc Uiso  0.17500 B 2
C67 C  0.724(3)  0.849(2)  0.354(2)  0.378(13) 2 i ? d Uani  0.146(3) B 2
H67A H  0.7189  0.8620  0.4061  0.378(13) 2 i ? calc Uiso  0.17500 B 2
H67B H  0.6497  0.8733  0.3521  0.378(13) 2 i ? calc Uiso  0.17500 B 2
CA C  0.734(4)  0.755(2)  0.362(3)  0.378(13) 2 i ? d Uani  0.145(3) B 2
HAA H  0.7758  0.7389  0.3986  0.378(13) 2 i 1 calc Uiso  0.17500 B 2
HAB H  0.7878  0.7326  0.3134  0.378(13) 2 i 1 calc Uiso  0.17500 B 2
Sn2A Sn  0.6543(3)  0.6572(2)  0.3854(2)  0.494(8) 2 i ? d Uani  0.0622(5) B 2


loop_
_atom_site_aniso_label
_atom_site_aniso_U_11
_atom_site_aniso_U_22
_atom_site_aniso_U_33
_atom_site_aniso_U_12
_atom_site_aniso_U_13
_atom_site_aniso_U_23
Sn1  0.0587(7)  0.0393(6)  0.0424(4) -0.0185(5) -0.0094(4)  0.0082(4)
Sn2  0.0716(8)  0.0656(12)  0.0636(15) -0.0392(8) -0.0291(10)  0.0116(9)
Ti1  0.0417(6)  0.0320(5)  0.0461(6) -0.0118(5) -0.0125(5)  0.0066(5)
Ti4  0.0474(7)  0.0311(5)  0.0458(6) -0.0085(5) -0.0120(5)  0.0000(5)
Ti2  0.0412(7)  0.0594(8)  0.0447(6) -0.0167(6) -0.0080(5)  0.0087(6)
Ti3  0.0392(7)  0.0825(10)  0.0457(7) -0.0139(7) -0.0026(5)  0.0106(7)
O00  0.0261(18)  0.0115(15)  0.0288(18) -0.0032(13) -0.0044(14)  0.0008(13)
O1  0.047(3)  0.033(2)  0.047(2) -0.0127(19) -0.009(2)  0.0031(18)
O4  0.049(3)  0.033(2)  0.053(3) -0.007(2) -0.013(2)  0.0014(19)
O6  0.046(3)  0.035(2)  0.058(3) -0.011(2) -0.012(2)  0.010(2)
O8  0.0520(14)  0.0401(13)  0.0632(17) -0.0140(11) -0.0161(13)  0.0112(13)
O10  0.055(3)  0.039(2)  0.065(3) -0.006(2) -0.019(2) -0.012(2)
O12  0.046(3)  0.058(3)  0.048(3) -0.022(2) -0.011(2)  0.000(2)
O14  0.051(3)  0.041(3)  0.051(3) -0.007(2) -0.008(2)  0.006(2)
O16  0.039(3)  0.056(3)  0.069(3) -0.007(2) -0.008(2)  0.019(3)
O18  0.072(4)  0.052(3)  0.056(3) -0.014(3) -0.022(3) -0.002(2)
O20  0.068(4)  0.047(3)  0.071(4) -0.002(3)  0.012(3)  0.017(3)
O22  0.059(3)  0.040(3)  0.078(4) -0.003(2) -0.009(3)  0.015(2)
O24  0.078(4)  0.054(3)  0.052(3) -0.023(3)  0.001(3)  0.004(2)
O26  0.062(3)  0.049(3)  0.068(3)  0.000(3)  0.004(3)  0.017(3)
O28  0.046(3)  0.094(4)  0.049(3) -0.014(3) -0.010(2)  0.018(3)
O29  0.0547(15)  0.0756(19)  0.0565(16) -0.0287(14) -0.0150(13)  0.0049(14)
O15  0.073(4)  0.072(4)  0.059(3) -0.011(3) -0.010(3)  0.012(3)
N1  0.055(4)  0.038(3)  0.054(3) -0.010(3) -0.010(3)  0.001(2)
N4  0.059(4)  0.034(3)  0.063(4) -0.012(3) -0.022(3)  0.002(3)
O2  0.077(4)  0.065(3)  0.062(3) -0.011(3) -0.035(3)  0.001(3)
O17  0.049(3)  0.083(4)  0.095(4) -0.031(3) -0.004(3)  0.017(3)
N6  0.045(3)  0.041(3)  0.058(3) -0.007(3) -0.006(3)  0.010(3)
N8  0.0540(15)  0.075(2)  0.0569(16) -0.0265(14) -0.0132(14)  0.0083(15)
N2  0.0524(15)  0.0407(14)  0.0639(18) -0.0134(12) -0.0178(14)  0.0090(14)
O9  0.0530(14)  0.0414(13)  0.0639(17) -0.0141(11) -0.0157(13)  0.0105(13)
N5  0.040(3)  0.073(4)  0.064(4) -0.024(3) -0.006(3)  0.016(3)
O19  0.061(4)  0.068(4)  0.110(5) -0.024(3) -0.008(3)  0.036(4)
C1  0.049(4)  0.037(3)  0.057(4) -0.011(3) -0.017(3) -0.001(3)
O5  0.0590(17)  0.089(2)  0.089(2) -0.0157(16) -0.0185(16)  0.0240(17)
C4  0.044(4)  0.041(3)  0.057(4) -0.012(3) -0.014(3) -0.005(3)
O21  0.052(2)  0.177(3)  0.108(2) -0.022(2) -0.0260(19)  0.013(2)
C6  0.046(4)  0.033(3)  0.076(5) -0.004(3) -0.021(4)  0.000(3)
C8  0.039(3)  0.041(3)  0.060(4) -0.012(3) -0.017(3)  0.013(3)
O11  0.121(6)  0.079(5)  0.097(5) -0.045(4) -0.040(5)  0.034(4)
C10  0.051(4)  0.045(4)  0.052(4) -0.014(3) -0.010(3) -0.001(3)
C12  0.050(4)  0.048(4)  0.059(4) -0.012(3) -0.010(3) -0.004(3)
C14  0.047(4)  0.044(4)  0.076(5) -0.010(3) -0.017(4)  0.018(4)
C16  0.038(4)  0.042(4)  0.077(5) -0.011(3) -0.015(3)  0.017(3)
O23  0.0547(14)  0.0752(19)  0.0570(16) -0.0279(13) -0.0148(13)  0.0053(14)
C18  0.044(4)  0.053(4)  0.070(5) -0.008(3) -0.004(3)  0.025(4)
C20  0.0524(14)  0.0406(12)  0.0637(17) -0.014(1) -0.0165(13)  0.0101(13)
C22  0.0522(14)  0.0406(13)  0.0637(18) -0.0138(11) -0.0170(14)  0.0097(13)
C24  0.0524(14)  0.0406(12)  0.0637(17) -0.014(1) -0.0161(13)  0.0105(13)
C26  0.050(4)  0.051(4)  0.055(4)  0.002(3) -0.007(3)  0.008(3)
C28  0.071(5)  0.043(4)  0.078(5) -0.014(4) -0.030(4) -0.004(4)
C30  0.038(4)  0.079(6)  0.048(4) -0.004(4)  0.005(3)  0.014(4)
C32  0.068(5)  0.060(5)  0.067(5) -0.025(4) -0.028(4)  0.016(4)
C34  0.052(4)  0.037(3)  0.065(5) -0.004(3) -0.012(3)  0.017(3)
C36  0.045(4)  0.049(4)  0.084(6) -0.003(3) -0.015(4) -0.012(4)
C38  0.058(5)  0.033(3)  0.087(6) -0.003(3) -0.020(4)  0.003(4)
C40  0.063(5)  0.053(5)  0.058(5) -0.002(4) -0.011(4)  0.005(4)
O3  0.0600(18)  0.087(2)  0.088(2) -0.0154(17) -0.0192(17)  0.0205(18)
C42  0.060(5)  0.038(4)  0.097(7) -0.011(4) -0.016(5)  0.028(4)
N3  0.0598(18)  0.087(2)  0.088(2) -0.0153(16) -0.0191(17)  0.0209(18)
C44  0.0540(15)  0.0751(19)  0.0565(16) -0.0271(14) -0.0142(14)  0.0068(15)
C46  0.053(5)  0.051(5)  0.109(7) -0.013(4) -0.010(5)  0.034(5)
C48  0.048(4)  0.048(4)  0.104(7) -0.006(4) -0.004(4)  0.014(4)
C50  0.061(5)  0.040(4)  0.088(6) -0.016(3) -0.022(4)  0.019(4)
C52  0.0543(14)  0.0753(19)  0.0566(15) -0.0279(13) -0.0148(13)  0.0055(14)
C54  0.0542(14)  0.0752(19)  0.0565(15) -0.0274(13) -0.0146(13)  0.0061(14)
C56  0.0527(14)  0.0410(12)  0.0638(17) -0.014(1) -0.0159(13)  0.0105(13)
C58  0.062(5)  0.046(4)  0.117(8) -0.005(4) -0.004(5)  0.030(5)
C60  0.095(7)  0.054(5)  0.071(6) -0.012(5) -0.028(5)  0.010(4)
C62  0.053(5)  0.084(7)  0.059(5)  0.009(4) -0.006(4) -0.004(4)
C64  0.0544(14)  0.0752(18)  0.0567(15) -0.0278(13) -0.0148(13)  0.0055(14)
C66  0.0527(14)  0.0411(13)  0.0638(17) -0.0141(11) -0.0161(13)  0.0103(13)
C68  0.0526(14)  0.0409(13)  0.0639(17) -0.0140(11) -0.0163(13)  0.0101(13)
C70  0.102(8)  0.057(6)  0.103(8) -0.020(5) -0.016(6)  0.033(6)
C72  0.088(7)  0.080(7)  0.085(7)  0.011(6) -0.024(6) -0.026(6)
C9  0.094(7)  0.065(6)  0.118(9) -0.041(6) -0.035(7)  0.016(6)
C37  0.106(8)  0.083(7)  0.060(5) -0.001(6) -0.002(5)  0.027(5)
C19  0.0544(15)  0.0752(19)  0.0567(16) -0.0275(14) -0.0148(14)  0.0057(15)
O25  0.051(2)  0.177(3)  0.108(2) -0.024(2) -0.0283(19)  0.011(2)
C39  0.0527(14)  0.0411(13)  0.0640(18) -0.0140(11) -0.0161(14)  0.0103(14)
C5  0.110(9)  0.069(6)  0.128(10) -0.056(6) -0.032(8)  0.039(7)
C41  0.101(8)  0.059(6)  0.100(8) -0.007(5) -0.038(7)  0.003(5)
C21  0.053(2)  0.177(3)  0.109(3) -0.022(2) -0.025(2)  0.013(3)
C43  0.083(7)  0.046(5)  0.123(9)  0.002(5)  0.006(6)  0.028(5)
N7  0.052(2)  0.177(3)  0.108(2) -0.024(2) -0.0279(19)  0.012(2)
C11  0.0542(15)  0.0752(19)  0.0565(16) -0.0274(14) -0.0146(13)  0.0061(14)
C45  0.0545(14)  0.0752(19)  0.0568(16) -0.0277(13) -0.0148(13)  0.0056(14)
O13  0.0598(17)  0.089(2)  0.089(2) -0.0153(16) -0.0191(16)  0.0228(17)
C23  0.0551(17)  0.075(2)  0.0576(18) -0.0279(16) -0.0145(16)  0.0050(17)
C47  0.0597(17)  0.088(2)  0.089(2) -0.0153(16) -0.0191(16)  0.0211(18)
C3  0.0548(18)  0.0438(18)  0.065(2) -0.0130(16) -0.0145(18)  0.0102(18)
C49  0.27(2)  0.101(11)  0.117(12) -0.083(14) -0.043(13)  0.026(9)
O27  0.0529(19)  0.177(3)  0.108(2) -0.022(2) -0.0257(19)  0.013(2)
C25  0.052(2)  0.177(3)  0.108(2) -0.023(2) -0.0275(19)  0.012(2)
C51  0.0597(17)  0.089(2)  0.089(2) -0.0151(16) -0.0189(16)  0.0222(17)
C13  0.0597(17)  0.089(2)  0.089(2) -0.0150(16) -0.0188(16)  0.0225(17)
C53  0.0597(17)  0.089(2)  0.089(2) -0.0151(16) -0.0189(16)  0.0226(17)
C27  0.0596(17)  0.089(2)  0.089(2) -0.0153(15) -0.0189(15)  0.0227(17)
C55  0.0594(16)  0.089(2)  0.089(2) -0.0154(15) -0.0189(15)  0.0227(17)
C7  0.0596(17)  0.089(2)  0.089(2) -0.0152(15) -0.0189(16)  0.0221(17)
C57  0.0526(19)  0.177(3)  0.108(2) -0.022(2) -0.0259(19)  0.013(2)
C29  0.053(2)  0.177(3)  0.108(2) -0.022(2) -0.0260(19)  0.013(2)
C59  0.053(2)  0.177(3)  0.108(2) -0.022(2) -0.0261(19)  0.013(2)
C15  0.0523(19)  0.177(3)  0.108(2) -0.023(2) -0.0265(18)  0.013(2)
C61  0.0524(19)  0.177(3)  0.108(2) -0.022(2) -0.0261(18)  0.013(2)
C31  0.0525(19)  0.177(3)  0.108(2) -0.022(2) -0.0260(18)  0.013(2)
C63  0.061(2)  0.090(2)  0.091(2) -0.0153(19) -0.0194(19)  0.023(2)
O7  0.057(3)  0.043(3)  0.033(2) -0.019(2)  0.008(2) -0.0013(19)
C82  0.0543(19)  0.0425(18)  0.065(2) -0.0139(16) -0.0146(18)  0.0103(18)
O00X  0.0531(15)  0.0415(13)  0.0640(18) -0.0141(11) -0.0155(14)  0.0105(13)
C73  0.0527(14)  0.0410(13)  0.0639(17) -0.0141(11) -0.0159(13)  0.0105(13)
C77  0.0525(14)  0.0407(12)  0.0637(17) -0.014(1) -0.0160(13)  0.0105(13)
C76  0.0524(14)  0.0407(12)  0.0638(17) -0.014(1) -0.0163(13)  0.0102(13)
C75  0.0526(14)  0.0409(13)  0.0639(17) -0.0140(11) -0.0162(13)  0.0103(13)
C74  0.0527(14)  0.0411(13)  0.0639(17) -0.0140(11) -0.0160(13)  0.0103(13)
C0  0.0528(14)  0.0412(13)  0.0640(17) -0.0140(11) -0.0159(13)  0.0105(13)
C78  0.0522(14)  0.0406(13)  0.0638(18) -0.0138(11) -0.0170(14)  0.0097(13)
C40A  0.061(2)  0.091(3)  0.091(3) -0.016(2) -0.020(2)  0.023(2)
O02M  0.0601(18)  0.090(2)  0.090(2) -0.0154(17) -0.0193(17)  0.0231(18)
C18A  0.0597(17)  0.089(2)  0.089(2) -0.0153(16) -0.0190(16)  0.0228(17)
C1B  0.0597(17)  0.089(2)  0.089(2) -0.0155(16) -0.0190(16)  0.0229(17)
C1A  0.0594(17)  0.089(2)  0.089(2) -0.0155(15) -0.0188(15)  0.0229(17)
C79  0.0595(17)  0.089(2)  0.089(2) -0.0153(15) -0.0189(16)  0.0224(17)
C91A  0.0596(17)  0.089(2)  0.089(2) -0.0152(15) -0.0189(16)  0.0225(17)
C87A  0.0597(17)  0.089(2)  0.089(2) -0.0152(16) -0.0188(16)  0.0226(17)
C1C  0.0596(17)  0.088(2)  0.089(2) -0.0153(16) -0.0191(16)  0.0216(17)
N01Q  0.0597(18)  0.087(2)  0.088(2) -0.0153(16) -0.0192(17)  0.0208(18)
O01O  0.0598(18)  0.087(2)  0.088(2) -0.0154(16) -0.0194(17)  0.0205(18)
O0  0.052(2)  0.177(3)  0.108(2) -0.022(2) -0.0260(19)  0.013(2)
C80  0.054(2)  0.178(3)  0.110(3) -0.021(3) -0.024(2)  0.013(3)
O02Z  0.053(2)  0.177(3)  0.109(2) -0.021(2) -0.026(2)  0.013(2)
C26A  0.0520(19)  0.177(3)  0.108(2) -0.023(2) -0.0270(18)  0.012(2)
C76A  0.0526(19)  0.177(3)  0.108(2) -0.022(2) -0.0261(18)  0.013(2)
C02T  0.0524(19)  0.177(3)  0.108(2) -0.022(2) -0.0262(18)  0.013(2)
C1D  0.0524(19)  0.177(3)  0.108(2) -0.022(2) -0.0260(18)  0.013(2)
C1E  0.0527(19)  0.177(3)  0.108(2) -0.022(2) -0.0258(19)  0.013(2)
C14A  0.0527(19)  0.177(3)  0.108(2) -0.022(2) -0.0258(19)  0.013(2)
C78A  0.0527(19)  0.177(3)  0.108(2) -0.022(2) -0.0259(19)  0.013(2)
N02J  0.052(2)  0.177(3)  0.108(2) -0.024(2) -0.0278(19)  0.012(2)
O30  0.051(2)  0.177(3)  0.108(2) -0.024(2) -0.0282(19)  0.012(2)
C81  0.0541(15)  0.0751(19)  0.0565(16) -0.0271(14) -0.0142(13)  0.0067(14)
O01B  0.0549(15)  0.0752(19)  0.0574(16) -0.0282(14) -0.0148(14)  0.0052(15)
C1F  0.0543(14)  0.0752(18)  0.0566(15) -0.0279(13) -0.0149(13)  0.0055(14)
C1G  0.0542(14)  0.0751(19)  0.0565(15) -0.0275(13) -0.0147(13)  0.0060(14)
C1J  0.0543(14)  0.0752(19)  0.0566(15) -0.0275(13) -0.0148(13)  0.0058(14)
C1I  0.0545(15)  0.0752(19)  0.0568(16) -0.0276(14) -0.0148(13)  0.0056(14)
C02L  0.0546(14)  0.0752(19)  0.0569(16) -0.0278(13) -0.0149(13)  0.0054(14)
C1H  0.0545(14)  0.0752(19)  0.0569(15) -0.0279(13) -0.0148(13)  0.0054(14)
C02O  0.0557(18)  0.076(2)  0.0587(19) -0.0282(17) -0.0144(17)  0.0049(18)
Sn1"  0.0573(12)  0.0383(12)  0.0441(8) -0.0163(9) -0.0096(10)  0.0074(9)
C17  0.209(7)  0.158(6)  0.065(4) -0.022(6) -0.025(5)  0.016(4)
C69  0.209(7)  0.158(6)  0.065(4) -0.022(6) -0.025(5)  0.016(4)
C35  0.209(7)  0.158(6)  0.066(4) -0.022(6) -0.025(5)  0.016(4)
C71  0.210(7)  0.158(6)  0.067(4) -0.021(6) -0.025(5)  0.016(4)
C2A  0.209(7)  0.158(6)  0.065(4) -0.022(6) -0.025(5)  0.016(4)
C6A  0.209(7)  0.158(6)  0.065(4) -0.022(6) -0.025(5)  0.016(4)
C8A  0.209(7)  0.158(6)  0.066(4) -0.022(6) -0.025(5)  0.016(4)
C13A  0.210(7)  0.158(6)  0.066(4) -0.022(6) -0.025(5)  0.016(5)
C  0.144(6)  0.156(5)  0.166(6) -0.077(5) -0.061(5)  0.017(5)
C65  0.144(6)  0.156(6)  0.167(6) -0.076(5) -0.061(5)  0.018(5)
C33  0.144(6)  0.156(5)  0.167(6) -0.077(5) -0.061(5)  0.017(5)
C2  0.144(6)  0.156(5)  0.166(6) -0.077(5) -0.061(5)  0.017(5)
C65A  0.143(6)  0.156(6)  0.166(6) -0.077(5) -0.061(5)  0.017(5)
C33A  0.144(6)  0.156(6)  0.167(6) -0.076(5) -0.061(5)  0.017(5)
C67  0.144(6)  0.156(5)  0.167(6) -0.076(5) -0.061(5)  0.017(5)
CA  0.144(6)  0.156(5)  0.166(6) -0.077(5) -0.061(5)  0.017(5)
Sn2A  0.0716(9)  0.0648(11)  0.0628(15) -0.0400(8) -0.0214(10)  0.0149(9)

loop_
_geom_bond_atom_site_label_1
_geom_bond_atom_site_label_2
_geom_bond_site_symmetry_1
_geom_bond_site_symmetry_2
_geom_bond_distance
_geom_bond_publ_flag
Sn1 O1 . .  2.093(5) no
Sn1 O18 . 2_675  2.189(6) no
Sn1 O20 . .  2.032(7) no
Sn1 O26 . 2_675  2.071(7) no
Sn1 O2 . .  2.170(7) no
Sn1 C17 . .  2.132(15) no
Sn2 O12 . 2_666  2.204(6) no
Sn2 O17 . 2_666  2.132(8) no
Sn2 O19 . .  1.900(9) no
Sn2 O3 . .  2.216(15) no
Sn2 O25 . 2_666  2.244(17) no
Sn2 C . .  2.153(17) no
Ti1 O1 . .  1.947(4) no
Ti1 O6 . .  1.884(5) no
Ti1 O8 . .  1.881(5) no
Ti1 O10 . .  1.808(5) no
Ti1 N6 . .  2.196(6) no
Ti1 N2 . .  2.186(7) no
Ti4 O1 . 2_675  1.975(4) no
Ti4 O4 . .  1.884(4) no
Ti4 O10 . .  1.830(5) no
Ti4 O14 . .  1.856(5) no
Ti4 N1 . .  2.193(6) no
Ti4 N4 . .  2.178(6) no
Ti2 O12 . 2_666  1.935(5) no
Ti2 O28 . .  1.817(5) no
Ti2 O29 . .  1.870(6) no
Ti2 N8 . .  2.182(7) no
Ti2 O5 . .  1.865(6) no
Ti2 N3 . .  2.21(2) no
Ti2 N01Q . .  2.216(14) no
Ti3 O12 . .  1.952(5) no
Ti3 O24 . .  1.835(6) no
Ti3 O28 . .  1.817(5) no
Ti3 N5 . .  2.199(6) no
Ti3 O21 . .  1.907(18) no
Ti3 N7 . .  2.26(3) no
Ti3 O0 . .  1.920(17) no
Ti3 N02J . .  2.078(16) no
Ti3 Sn2A . 2_666  3.273(4) no
O00 H00A . .  0.8711 no
O00 H00B . .  0.8699 no
O1 Sn1" . .  2.150(7) no
O4 C1 . .  1.318(8) no
O6 C8 . .  1.331(8) no
O8 C24 . .  1.408(16) no
O8 C77 . .  1.255(9) no
O12 Sn2A . 2_666  2.016(6) no
O14 C34 . .  1.310(9) no
O16 C16 . .  1.382(9) no
O16 C32 . .  1.436(9) no
O18 N4 . .  1.382(8) no
O18 Sn1" . 2_675  1.834(9) no
O20 N6 . .  1.401(8) no
O20 Sn1" . .  2.427(10) no
O22 C6 . .  1.359(10) no
O22 C43 . .  1.434(10) no
O24 C40 . .  1.344(10) no
O26 N1 . .  1.402(8) no
O26 Sn1" . 2_675  2.441(11) no
O29 C52 . .  1.44(2) no
O29 C1F . .  1.307(7) no
O15 C42 . .  1.360(12) no
O15 C37 . .  1.436(10) no
N1 C10 . .  1.295(9) no
N4 C28 . .  1.272(11) no
O2 N2 . .  1.385(8) no
O2 Sn1" . .  1.843(9) no
O17 N5 . .  1.380(9) no
O17 Sn2A . 2_666  2.144(8) no
N6 C18 . .  1.280(9) no
N8 O19 . .  1.392(10) no
N8 C44 . .  1.08(3) no
N8 C81 . .  1.393(13) no
N2 C22 . .  1.171(17) no
N2 C78 . .  1.44(2) no
O9 C56 . .  1.350(17) no
O9 C3 . .  1.436(17) no
N5 C30 . .  1.289(11) no
O19 Sn2A . .  2.344(9) no
C1 C4 . .  1.407(10) no
C1 C6 . .  1.418(10) no
O5 C55 . .  1.503(12) no
O5 C1A . .  1.264(9) no
C4 C10 . .  1.441(10) no
C4 C12 . .  1.415(10) no
O21 C61 . .  1.38(2) no
C6 C38 . .  1.397(10) no
C8 C14 . .  1.394(10) no
C8 C16 . .  1.396(10) no
O11 C60 . .  1.364(12) no
O11 C49 . .  1.313(17) no
C10 H10 . .  0.9500 no
C12 H12 . .  0.9500 no
C12 C36 . .  1.371(11) no
C14 C18 . .  1.459(11) no
C14 C46 . .  1.399(11) no
C16 C48 . .  1.387(11) no
O23 C64 . .  1.28(3) no
O23 C23 . .  1.45(3) no
C18 H18 . .  0.9500 no
C20 C22 . .  1.43(2) no
C20 C24 . .  1.42(2) no
C20 C68 . .  1.450(19) no
C22 H22 . .  0.9500 no
C24 C56 . .  1.405(19) no
C26 C30 . .  1.437(13) no
C26 C40 . .  1.394(12) no
C26 C62 . .  1.408(12) no
C28 H28 . .  0.9500 no
C28 C50 . .  1.479(12) no
C30 H30 . .  0.9500 no
C32 H32A . .  0.9800 no
C32 H32B . .  0.9800 no
C32 H32C . .  0.9800 no
C34 C42 . .  1.465(12) no
C34 C50 . .  1.402(13) no
C36 H36 . .  0.9500 no
C36 C38 . .  1.384(12) no
C38 H38 . .  0.9500 no
C40 C60 . .  1.400(14) no
O3 N3 . .  1.39(2) no
C42 C70 . .  1.379(15) no
N3 C47 . .  1.30(3) no
C44 H44 . .  0.9500 no
C44 C54 . .  1.38(3) no
C46 H46 . .  0.9500 no
C46 C58 . .  1.363(12) no
C48 H48 . .  0.9500 no
C48 C58 . .  1.387(13) no
C50 C9 . .  1.433(13) no
C52 C54 . .  1.44(3) no
C52 C64 . .  1.38(3) no
C54 C11 . .  1.42(3) no
C56 C66 . .  1.39(2) no
C58 H58 . .  0.9500 no
C60 C41 . .  1.367(14) no
C62 H62 . .  0.9500 no
C62 C72 . .  1.369(16) no
C64 C45 . .  1.41(3) no
C66 H66 . .  0.9500 no
C66 C39 . .  1.42(2) no
C68 H68 . .  0.9500 no
C68 C39 . .  1.366(19) no
C70 H70 . .  0.9500 no
C70 C5 . .  1.351(17) no
C72 H72 . .  0.9500 no
C72 C41 . .  1.411(17) no
C9 H9 . .  0.9500 no
C9 C5 . .  1.359(17) no
C37 H37A . .  0.9800 no
C37 H37B . .  0.9800 no
C37 H37C . .  0.9800 no
C19 H19 . .  0.9500 no
C19 C11 . .  1.47(3) no
C19 C45 . .  1.33(3) no
O25 N7 . .  1.48(3) no
C39 H39 . .  0.9500 no
C5 H5 . .  0.9500 no
C41 H41 . .  0.9500 no
C21 H21A . .  0.9800 no
C21 H21B . .  0.9800 no
C21 H21C . .  0.9800 no
C21 O27 . .  1.463(17) no
C43 H43A . .  0.9800 no
C43 H43B . .  0.9800 no
C43 H43C . .  0.9800 no
N7 C25 . .  1.35(3) no
C11 H11 . .  0.9500 no
C45 H45 . .  0.9500 no
O13 C27 . .  1.314(19) no
O13 C63 . .  1.429(17) no
C23 H23A . .  0.9800 no
C23 H23B . .  0.9800 no
C23 H23C . .  0.9800 no
C47 H47 . .  0.9500 no
C47 C7 . .  1.42(2) no
C3 H3A . .  0.9800 no
C3 H3B . .  0.9800 no
C3 H3C . .  0.9800 no
C49 H49A . .  0.9800 no
C49 H49B . .  0.9800 no
C49 H49C . .  0.9800 no
O27 C31 . .  1.300(15) no
C25 H25 . .  0.9500 no
C25 C15 . .  1.451(16) no
C51 H51 . .  0.9500 no
C51 C13 . .  1.3900 no
C51 C7 . .  1.3900 no
C13 H13 . .  0.9500 no
C13 C53 . .  1.3900 no
C53 H53 . .  0.9500 no
C53 C27 . .  1.3900 no
C27 C55 . .  1.3900 no
C55 C7 . .  1.3900 no
C57 H57 . .  0.9500 no
C57 C29 . .  1.3900 no
C57 C31 . .  1.3900 no
C29 H29 . .  0.9500 no
C29 C59 . .  1.3900 no
C59 H59 . .  0.9500 no
C59 C15 . .  1.3900 no
C15 C61 . .  1.3900 no
C61 C31 . .  1.3900 no
C63 H63A . .  0.9800 no
C63 H63B . .  0.9800 no
C63 H63C . .  0.9800 no
O7 H7A . .  0.8692 no
O7 H7B . .  0.8340 no
C82 H82A . .  0.9800 no
C82 H82B . .  0.9800 no
C82 H82C . .  0.9800 no
C82 O00X . .  1.463(14) no
O00X C73 . .  1.406(12) no
C73 C77 . .  1.3900 no
C73 C0 . .  1.3900 no
C77 C76 . .  1.3900 no
C76 C75 . .  1.3900 no
C76 C78 . .  1.441(15) no
C75 H75 . .  0.9500 no
C75 C74 . .  1.3900 no
C74 H74 . .  0.9500 no
C74 C0 . .  1.3900 no
C0 H0 . .  0.9500 no
C78 H78 . .  0.9500 no
C40A H40A . .  0.9800 no
C40A H40B . .  0.9800 no
C40A H40C . .  0.9800 no
C40A O02M . .  1.430(15) no
O02M C1B . .  1.314(14) no
C18A H18A . .  0.9500 no
C18A C1B . .  1.3900 no
C18A C87A . .  1.3900 no
C1B C1A . .  1.3900 no
C1A C79 . .  1.3900 no
C79 C91A . .  1.3900 no
C79 C1C . .  1.451(16) no
C91A H91A . .  0.9500 no
C91A C87A . .  1.3900 no
C87A H87A . .  0.9500 no
C1C H1C . .  0.9500 no
C1C N01Q . .  1.313(16) no
N01Q O01O . .  1.371(16) no
O01O Sn2A . .  2.176(14) no
O0 C1D . .  1.314(19) no
C80 H80A . .  0.9800 no
C80 H80B . .  0.9800 no
C80 H80C . .  0.9800 no
C80 O02Z . .  1.397(16) no
O02Z C1E . .  1.19(2) no
C26A H26A . .  0.9500 no
C26A C02T . .  1.420(18) no
C26A N02J . .  1.343(17) no
C76A H76A . .  0.9500 no
C76A C02T . .  1.3900 no
C76A C78A . .  1.3900 no
C02T C1D . .  1.3900 no
C1D C1E . .  1.3900 no
C1E C14A . .  1.3900 no
C14A H14A . .  0.9500 no
C14A C78A . .  1.3900 no
C78A H78A . .  0.9500 no
N02J O30 . .  1.315(18) no
O30 Sn2A . 2_666  2.06(2) no
C81 H81 . .  0.9500 no
C81 C1G . .  1.459(13) no
O01B C1H . .  1.351(10) no
O01B C02O . .  1.434(12) no
C1F C1G . .  1.3900 no
C1F C1H . .  1.3900 no
C1G C1J . .  1.3900 no
C1J H1J . .  0.9500 no
C1J C1I . .  1.3900 no
C1I H1I . .  0.9500 no
C1I C02L . .  1.3900 no
C02L H02L . .  0.9500 no
C02L C1H . .  1.3900 no
C02O H02A . .  0.9800 no
C02O H02B . .  0.9800 no
C02O H02C . .  0.9800 no
Sn1" C2A . .  2.157(17) no
C17 H17A . .  0.9900 no
C17 H17B . .  0.9900 no
C17 C69 . .  1.567(19) no
C69 H69A . .  0.9900 no
C69 H69B . .  0.9900 no
C69 C35 . .  1.560(16) no
C35 H35A . .  0.9900 no
C35 H35B . .  0.9900 no
C35 C71 . .  1.528(18) no
C71 H71A . .  0.9800 no
C71 H71B . .  0.9800 no
C71 H71C . .  0.9800 no
C2A H2AA . .  0.9900 no
C2A H2AB . .  0.9900 no
C2A C6A . .  1.48(2) no
C6A H6AA . .  0.9900 no
C6A H6AB . .  0.9900 no
C6A C8A . .  1.504(19) no
C8A H8AA . .  0.9900 no
C8A H8AB . .  0.9900 no
C8A C13A . .  1.551(19) no
C13A H13A . .  0.9800 no
C13A H13B . .  0.9800 no
C13A H13C . .  0.9800 no
C HA . .  0.9900 no
C HB . .  0.9900 no
C C2 . .  1.548(18) no
C65 H65A . .  0.9800 no
C65 H65B . .  0.9800 no
C65 H65C . .  0.9800 no
C65 C33 . .  1.567(19) no
C33 H33A . .  0.9900 no
C33 H33B . .  0.9900 no
C33 C2 . .  1.576(18) no
C2 H2A . .  0.9900 no
C2 H2B . .  0.9900 no
C65A H65D . .  0.9800 no
C65A H65E . .  0.9800 no
C65A H65F . .  0.9800 no
C65A C33A . .  1.633(14) no
C33A H33C . .  0.9900 no
C33A H33D . .  0.9900 no
C33A C67 . .  1.575(13) no
C67 H67A . .  0.9900 no
C67 H67B . .  0.9900 no
C67 CA . .  1.546(14) no
CA HAA . .  0.9900 no
CA HAB . .  0.9900 no
CA Sn2A . .  2.27(3) no

loop_
_geom_angle_atom_site_label_1
_geom_angle_atom_site_label_2
_geom_angle_atom_site_label_3
_geom_angle_site_symmetry_1
_geom_angle_site_symmetry_2
_geom_angle_site_symmetry_3
_geom_angle
_geom_angle_publ_flag
O1 Sn1 O18 . . 2_675 83.6(2) no
O1 Sn1 O2 . . . 85.7(2) no
O1 Sn1 C17 . . . 177.5(9) no
O20 Sn1 O1 . . . 81.2(2) no
O20 Sn1 O18 . . 2_675 164.7(2) no
O20 Sn1 O26 . . 2_675 88.1(3) no
O20 Sn1 O2 . . . 92.6(2) no
O20 Sn1 C17 . . . 96.4(9) no
O26 Sn1 O1 2_675 . . 81.1(2) no
O26 Sn1 O18 2_675 . 2_675 91.7(2) no
O26 Sn1 O2 2_675 . . 166.6(2) no
O26 Sn1 C17 2_675 . . 98.0(9) no
O2 Sn1 O18 . . 2_675 84.1(3) no
C17 Sn1 O18 . . 2_675 98.8(9) no
C17 Sn1 O2 . . . 95.3(9) no
O12 Sn2 O3 2_666 . . 71.8(5) no
O12 Sn2 O25 2_666 . 2_666 73.4(6) no
O17 Sn2 O12 2_666 . 2_666 82.7(2) no
O17 Sn2 O3 2_666 . . 148.9(5) no
O17 Sn2 O25 2_666 . 2_666 91.4(5) no
O17 Sn2 C 2_666 . . 103.3(7) no
O19 Sn2 O12 . . 2_666 88.8(3) no
O19 Sn2 O17 . . 2_666 92.1(3) no
O19 Sn2 O3 . . . 104.5(5) no
O19 Sn2 O25 . . 2_666 161.3(6) no
O19 Sn2 C . . . 96.0(9) no
O3 Sn2 O25 . . 2_666 64.8(6) no
C Sn2 O12 . . 2_666 172.1(8) no
C Sn2 O3 . . . 100.9(9) no
C Sn2 O25 . . 2_666 101.(1) no
O1 Ti1 N6 . . . 81.8(2) no
O1 Ti1 N2 . . . 79.5(2) no
O6 Ti1 O1 . . . 157.6(2) no
O6 Ti1 N6 . . . 79.6(2) no
O6 Ti1 N2 . . . 87.7(2) no
O8 Ti1 O1 . . . 104.1(2) no
O8 Ti1 O6 . . . 92.1(2) no
O8 Ti1 N6 . . . 167.7(2) no
O8 Ti1 N2 . . . 81.7(2) no
O10 Ti1 O1 . . . 95.6(2) no
O10 Ti1 O6 . . . 98.6(2) no
O10 Ti1 O8 . . . 94.2(2) no
O10 Ti1 N6 . . . 96.1(3) no
O10 Ti1 N2 . . . 172.6(2) no
N2 Ti1 N6 . . . 88.9(2) no
O1 Ti4 N1 2_675 . . 83.5(2) no
O1 Ti4 N4 2_675 . . 76.6(2) no
O4 Ti4 O1 . . 2_675 158.6(2) no
O4 Ti4 N1 . . . 79.8(2) no
O4 Ti4 N4 . . . 88.2(2) no
O10 Ti4 O1 . . 2_675 90.7(2) no
O10 Ti4 O4 . . . 104.3(2) no
O10 Ti4 O14 . . . 98.0(2) no
O10 Ti4 N1 . . . 96.3(2) no
O10 Ti4 N4 . . . 167.3(2) no
O14 Ti4 O1 . . 2_675 100.3(2) no
O14 Ti4 O4 . . . 92.6(2) no
O14 Ti4 N1 . . . 165.1(2) no
O14 Ti4 N4 . . . 83.8(2) no
N4 Ti4 N1 . . . 83.1(2) no
O12 Ti2 N8 2_666 . . 79.9(2) no
O12 Ti2 N3 2_666 . . 78.2(5) no
O12 Ti2 N01Q 2_666 . . 87.0(4) no
O28 Ti2 O12 . . 2_666 93.1(2) no
O28 Ti2 O29 . . . 95.9(3) no
O28 Ti2 N8 . . . 171.1(3) no
O28 Ti2 O5 . . . 98.8(3) no
O28 Ti2 N3 . . . 93.5(5) no
O28 Ti2 N01Q . . . 102.6(5) no
O29 Ti2 O12 . . 2_666 104.3(2) no
O29 Ti2 N8 . . . 80.6(3) no
O29 Ti2 N3 . . . 170.0(5) no
O29 Ti2 N01Q . . . 157.8(5) no
N8 Ti2 N3 . . . 90.5(5) no
N8 Ti2 N01Q . . . 82.7(5) no
O5 Ti2 O12 . . 2_666 160.7(3) no
O5 Ti2 O29 . . . 89.5(3) no
O5 Ti2 N8 . . . 89.3(3) no
O5 Ti2 N3 . . . 86.0(5) no
O5 Ti2 N01Q . . . 75.7(4) no
O12 Ti3 N5 . . . 77.2(2) no
O12 Ti3 N7 . . . 79.6(6) no
O12 Ti3 N02J . . . 88.6(6) no
O12 Ti3 Sn2A . . 2_666 35.07(16) no
O24 Ti3 O12 . . . 101.0(2) no
O24 Ti3 N5 . . . 82.4(3) no
O24 Ti3 O21 . . . 97.6(7) no
O24 Ti3 N7 . . . 171.4(6) no
O24 Ti3 O0 . . . 83.6(7) no
O24 Ti3 N02J . . . 159.2(7) no
O24 Ti3 Sn2A . . 2_666 124.1(2) no
O28 Ti3 O12 . . . 92.9(2) no
O28 Ti3 O24 . . . 98.4(3) no
O28 Ti3 N5 . . . 170.0(3) no
O28 Ti3 O21 . . . 102.3(7) no
O28 Ti3 N7 . . . 90.1(7) no
O28 Ti3 O0 . . . 99.5(8) no
O28 Ti3 N02J . . . 99.4(8) no
O28 Ti3 Sn2A . . 2_666 111.7(2) no
N5 Ti3 N7 . . . 89.4(7) no
N5 Ti3 Sn2A . . 2_666 60.5(2) no
O21 Ti3 O12 . . . 153.9(7) no
O21 Ti3 N5 . . . 87.5(7) no
O21 Ti3 N7 . . . 79.3(9) no
O21 Ti3 Sn2A . . 2_666 118.9(7) no
N7 Ti3 Sn2A . . 2_666 52.6(7) no
O0 Ti3 O12 . . . 166.1(8) no
O0 Ti3 N5 . . . 90.6(8) no
O0 Ti3 N02J . . . 83.0(9) no
O0 Ti3 Sn2A . . 2_666 132.2(7) no
N02J Ti3 N5 . . . 81.8(8) no
N02J Ti3 Sn2A . . 2_666 57.5(7) no
H00A O00 H00B . . . 104.50 no
Ti1 O1 Sn1 . . . 114.0(2) no
Ti1 O1 Ti4 . . 2_675 129.2(2) no
Ti1 O1 Sn1" . . . 111.5(3) no
Ti4 O1 Sn1 2_675 . . 114.6(2) no
Ti4 O1 Sn1" 2_675 . . 112.1(2) no
C1 O4 Ti4 . . . 142.6(5) no
C8 O6 Ti1 . . . 138.2(4) no
C24 O8 Ti1 . . . 130.2(7) no
C77 O8 Ti1 . . . 141.9(7) no
Ti1 O10 Ti4 . . . 163.6(3) no
Ti2 O12 Sn2 2_666 . 2_666 110.0(3) no
Ti2 O12 Ti3 2_666 . . 127.5(3) no
Ti2 O12 Sn2A 2_666 . 2_666 119.9(3) no
Ti3 O12 Sn2 . . 2_666 118.4(2) no
Ti3 O12 Sn2A . . 2_666 111.1(3) no
C34 O14 Ti4 . . . 135.7(5) no
C16 O16 C32 . . . 116.3(6) no
N4 O18 Sn1 . . 2_675 111.1(4) no
N4 O18 Sn1" . . 2_675 111.7(4) no
N6 O20 Sn1 . . . 111.1(4) no
N6 O20 Sn1" . . . 103.9(4) no
C6 O22 C43 . . . 116.2(6) no
C40 O24 Ti3 . . . 135.9(6) no
Sn1 O26 Sn1" 2_675 . 2_675  8.84(13) no
N1 O26 Sn1 . . 2_675 107.1(4) no
N1 O26 Sn1" . . 2_675 99.0(4) no
Ti3 O28 Ti2 . . . 163.5(4) no
C52 O29 Ti2 . . . 123.3(11) no
C1F O29 Ti2 . . . 140.1(6) no
C42 O15 C37 . . . 115.8(9) no
O26 N1 Ti4 . . . 116.2(4) no
C10 N1 Ti4 . . . 130.1(5) no
C10 N1 O26 . . . 113.6(6) no
O18 N4 Ti4 . . . 116.1(5) no
C28 N4 Ti4 . . . 127.1(6) no
C28 N4 O18 . . . 116.8(7) no
N2 O2 Sn1 . . . 111.5(4) no
N2 O2 Sn1" . . . 111.0(4) no
Sn2 O17 Sn2A 2_666 . 2_666 13.31(8) no
N5 O17 Sn2 . . 2_666 113.5(4) no
N5 O17 Sn2A . . 2_666 109.3(4) no
O20 N6 Ti1 . . . 118.8(4) no
C18 N6 Ti1 . . . 128.3(5) no
C18 N6 O20 . . . 112.5(6) no
O19 N8 Ti2 . . . 115.1(5) no
O19 N8 C81 . . . 121.7(8) no
C44 N8 Ti2 . . . 141.3(15) no
C44 N8 O19 . . . 103.4(15) no
C81 N8 Ti2 . . . 123.3(7) no
O2 N2 Ti1 . . . 114.5(5) no
O2 N2 C78 . . . 123.8(10) no
C22 N2 Ti1 . . . 135.2(9) no
C22 N2 O2 . . . 110.2(10) no
C78 N2 Ti1 . . . 121.6(9) no
C56 O9 C3 . . . 122.2(11) no
O17 N5 Ti3 . . . 115.8(5) no
C30 N5 Ti3 . . . 127.8(6) no
C30 N5 O17 . . . 116.3(7) no
N8 O19 Sn2 . . . 116.3(5) no
N8 O19 Sn2A . . . 110.3(4) no
O4 C1 C4 . . . 121.1(6) no
O4 C1 C6 . . . 119.9(7) no
C4 C1 C6 . . . 118.9(6) no
C55 O5 Ti2 . . . 130.9(7) no
C1A O5 Ti2 . . . 157.3(9) no
C1 C4 C10 . . . 120.8(6) no
C1 C4 C12 . . . 120.1(7) no
C12 C4 C10 . . . 119.0(7) no
C61 O21 Ti3 . . . 142.9(17) no
O22 C6 C1 . . . 114.6(6) no
O22 C6 C38 . . . 126.4(7) no
C38 C6 C1 . . . 119.0(7) no
O6 C8 C14 . . . 121.1(6) no
O6 C8 C16 . . . 119.4(6) no
C14 C8 C16 . . . 119.5(6) no
C49 O11 C60 . . . 122.1(11) no
N1 C10 C4 . . . 124.4(7) no
N1 C10 H10 . . . 117.80 no
C4 C10 H10 . . . 117.80 no
C4 C12 H12 . . . 119.90 no
C36 C12 C4 . . . 120.2(7) no
C36 C12 H12 . . . 119.90 no
C8 C14 C18 . . . 120.9(6) no
C8 C14 C46 . . . 119.2(7) no
C46 C14 C18 . . . 119.8(7) no
O16 C16 C8 . . . 121.1(6) no
O16 C16 C48 . . . 118.7(7) no
C48 C16 C8 . . . 120.1(7) no
C64 O23 C23 . . . 119.5(19) no
N6 C18 C14 . . . 124.0(7) no
N6 C18 H18 . . . 118.00 no
C14 C18 H18 . . . 118.00 no
C22 C20 C68 . . . 119.9(14) no
C24 C20 C22 . . . 122.5(14) no
C24 C20 C68 . . . 117.5(13) no
N2 C22 C20 . . . 120.4(15) no
N2 C22 H22 . . . 119.80 no
C20 C22 H22 . . . 119.80 no
O8 C24 C20 . . . 123.7(12) no
C56 C24 O8 . . . 116.1(12) no
C56 C24 C20 . . . 120.2(13) no
C40 C26 C30 . . . 122.7(7) no
C40 C26 C62 . . . 118.8(9) no
C62 C26 C30 . . . 118.4(8) no
N4 C28 H28 . . . 118.70 no
N4 C28 C50 . . . 122.7(8) no
C50 C28 H28 . . . 118.70 no
N5 C30 C26 . . . 122.6(7) no
N5 C30 H30 . . . 118.70 no
C26 C30 H30 . . . 118.70 no
O16 C32 H32A . . . 109.50 no
O16 C32 H32B . . . 109.50 no
O16 C32 H32C . . . 109.50 no
H32A C32 H32B . . . 109.50 no
H32A C32 H32C . . . 109.50 no
H32B C32 H32C . . . 109.50 no
O14 C34 C42 . . . 116.5(8) no
O14 C34 C50 . . . 122.7(7) no
C50 C34 C42 . . . 120.7(8) no
C12 C36 H36 . . . 120.00 no
C12 C36 C38 . . . 120.0(7) no
C38 C36 H36 . . . 120.00 no
C6 C38 H38 . . . 119.10 no
C36 C38 C6 . . . 121.7(7) no
C36 C38 H38 . . . 119.10 no
O24 C40 C26 . . . 122.2(8) no
O24 C40 C60 . . . 117.4(8) no
C26 C40 C60 . . . 120.4(8) no
N3 O3 Sn2 . . . 100.4(12) no
O15 C42 C34 . . . 112.3(7) no
O15 C42 C70 . . . 130.5(10) no
C70 C42 C34 . . . 117.2(10) no
O3 N3 Ti2 . . . 119.2(12) no
C47 N3 Ti2 . . . 127.8(17) no
C47 N3 O3 . . . 113.(2) no
N8 C44 H44 . . . 121.60 no
N8 C44 C54 . . . 117.(2) no
C54 C44 H44 . . . 121.60 no
C14 C46 H46 . . . 119.40 no
C58 C46 C14 . . . 121.2(8) no
C58 C46 H46 . . . 119.40 no
C16 C48 H48 . . . 119.90 no
C58 C48 C16 . . . 120.2(8) no
C58 C48 H48 . . . 119.90 no
C34 C50 C28 . . . 122.4(7) no
C34 C50 C9 . . . 118.2(9) no
C9 C50 C28 . . . 119.2(9) no
C54 C52 O29 . . . 125.(2) no
C64 C52 O29 . . . 114.5(19) no
C64 C52 C54 . . . 120.(2) no
C44 C54 C52 . . . 122.(2) no
C44 C54 C11 . . . 120.(2) no
C11 C54 C52 . . . 118.(2) no
O9 C56 C24 . . . 114.1(12) no
O9 C56 C66 . . . 123.2(12) no
C66 C56 C24 . . . 122.7(13) no
C46 C58 C48 . . . 119.9(8) no
C46 C58 H58 . . . 120.10 no
C48 C58 H58 . . . 120.10 no
O11 C60 C40 . . . 115.1(8) no
O11 C60 C41 . . . 124.7(10) no
C41 C60 C40 . . . 120.1(10) no
C26 C62 H62 . . . 119.80 no
C72 C62 C26 . . . 120.4(10) no
C72 C62 H62 . . . 119.80 no
O23 C64 C52 . . . 114.(2) no
O23 C64 C45 . . . 122.(2) no
C52 C64 C45 . . . 123.(2) no
C56 C66 H66 . . . 121.90 no
C56 C66 C39 . . . 116.3(13) no
C39 C66 H66 . . . 121.90 no
C20 C68 H68 . . . 120.40 no
C39 C68 C20 . . . 119.2(13) no
C39 C68 H68 . . . 120.40 no
C42 C70 H70 . . . 119.50 no
C5 C70 C42 . . . 121.0(11) no
C5 C70 H70 . . . 119.50 no
C62 C72 H72 . . . 119.90 no
C62 C72 C41 . . . 120.3(10) no
C41 C72 H72 . . . 119.90 no
C50 C9 H9 . . . 120.70 no
C5 C9 C50 . . . 118.6(11) no
C5 C9 H9 . . . 120.70 no
O15 C37 H37A . . . 109.50 no
O15 C37 H37B . . . 109.50 no
O15 C37 H37C . . . 109.50 no
H37A C37 H37B . . . 109.50 no
H37A C37 H37C . . . 109.50 no
H37B C37 H37C . . . 109.50 no
C11 C19 H19 . . . 118.20 no
C45 C19 H19 . . . 118.20 no
C45 C19 C11 . . . 124.(2) no
N7 O25 Sn2 . . 2_666 110.0(14) no
C66 C39 H39 . . . 118.00 no
C68 C39 C66 . . . 124.0(14) no
C68 C39 H39 . . . 118.00 no
C70 C5 C9 . . . 124.3(10) no
C70 C5 H5 . . . 117.80 no
C9 C5 H5 . . . 117.80 no
C60 C41 C72 . . . 119.9(11) no
C60 C41 H41 . . . 120.00 no
C72 C41 H41 . . . 120.00 no
H21A C21 H21B . . . 109.50 no
H21A C21 H21C . . . 109.50 no
H21B C21 H21C . . . 109.50 no
O27 C21 H21A . . . 109.50 no
O27 C21 H21B . . . 109.50 no
O27 C21 H21C . . . 109.50 no
O22 C43 H43A . . . 109.50 no
O22 C43 H43B . . . 109.50 no
O22 C43 H43C . . . 109.50 no
H43A C43 H43B . . . 109.50 no
H43A C43 H43C . . . 109.50 no
H43B C43 H43C . . . 109.50 no
O25 N7 Ti3 . . . 117.3(13) no
C25 N7 Ti3 . . . 124.(2) no
C25 N7 O25 . . . 118.(2) no
C54 C11 C19 . . . 118.(2) no
C54 C11 H11 . . . 121.10 no
C19 C11 H11 . . . 121.10 no
C64 C45 H45 . . . 121.40 no
C19 C45 C64 . . . 117.(2) no
C19 C45 H45 . . . 121.40 no
C27 O13 C63 . . . 137.7(16) no
O23 C23 H23A . . . 109.50 no
O23 C23 H23B . . . 109.50 no
O23 C23 H23C . . . 109.50 no
H23A C23 H23B . . . 109.50 no
H23A C23 H23C . . . 109.50 no
H23B C23 H23C . . . 109.50 no
N3 C47 H47 . . . 116.40 no
N3 C47 C7 . . . 127.(2) no
C7 C47 H47 . . . 116.40 no
O9 C3 H3A . . . 109.50 no
O9 C3 H3B . . . 109.50 no
O9 C3 H3C . . . 109.50 no
H3A C3 H3B . . . 109.50 no
H3A C3 H3C . . . 109.50 no
H3B C3 H3C . . . 109.50 no
O11 C49 H49A . . . 109.50 no
O11 C49 H49B . . . 109.50 no
O11 C49 H49C . . . 109.50 no
H49A C49 H49B . . . 109.50 no
H49A C49 H49C . . . 109.50 no
H49B C49 H49C . . . 109.50 no
C31 O27 C21 . . . 135.4(16) no
N7 C25 H25 . . . 118.20 no
N7 C25 C15 . . . 124.(2) no
C15 C25 H25 . . . 118.20 no
C13 C51 H51 . . . 120.00 no
C13 C51 C7 . . . 120.00 no
C7 C51 H51 . . . 120.00 no
C51 C13 H13 . . . 120.00 no
C53 C13 C51 . . . 120.00 no
C53 C13 H13 . . . 120.00 no
C13 C53 H53 . . . 120.00 no
C27 C53 C13 . . . 120.00 no
C27 C53 H53 . . . 120.00 no
O13 C27 C53 . . . 117.2(11) no
O13 C27 C55 . . . 122.8(11) no
C53 C27 C55 . . . 120.00 no
C27 C55 O5 . . . 113.1(9) no
C7 C55 O5 . . . 126.9(9) no
C7 C55 C27 . . . 120.00 no
C51 C7 C47 . . . 119.8(14) no
C55 C7 C47 . . . 120.2(14) no
C55 C7 C51 . . . 120.00 no
C29 C57 H57 . . . 120.00 no
C29 C57 C31 . . . 120.00 no
C31 C57 H57 . . . 120.00 no
C57 C29 H29 . . . 120.00 no
C59 C29 C57 . . . 120.00 no
C59 C29 H29 . . . 120.00 no
C29 C59 H59 . . . 120.00 no
C29 C59 C15 . . . 120.00 no
C15 C59 H59 . . . 120.00 no
C59 C15 C25 . . . 115.9(14) no
C61 C15 C25 . . . 123.7(14) no
C61 C15 C59 . . . 120.00 no
O21 C61 C15 . . . 118.1(14) no
O21 C61 C31 . . . 121.5(14) no
C15 C61 C31 . . . 120.00 no
O27 C31 C57 . . . 121.7(12) no
O27 C31 C61 . . . 118.3(12) no
C61 C31 C57 . . . 120.00 no
O13 C63 H63A . . . 109.50 no
O13 C63 H63B . . . 109.50 no
O13 C63 H63C . . . 109.50 no
H63A C63 H63B . . . 109.50 no
H63A C63 H63C . . . 109.50 no
H63B C63 H63C . . . 109.50 no
H7A O7 H7B . . . 115.70 no
H82A C82 H82B . . . 109.50 no
H82A C82 H82C . . . 109.50 no
H82B C82 H82C . . . 109.50 no
O00X C82 H82A . . . 109.50 no
O00X C82 H82B . . . 109.50 no
O00X C82 H82C . . . 109.50 no
C73 O00X C82 . . . 121.9(12) no
C77 C73 O00X . . . 114.9(9) no
C77 C73 C0 . . . 120.00 no
C0 C73 O00X . . . 125.1(9) no
O8 C77 C73 . . . 121.2(9) no
O8 C77 C76 . . . 118.7(9) no
C76 C77 C73 . . . 120.00 no
C77 C76 C75 . . . 120.00 no
C77 C76 C78 . . . 122.3(12) no
C75 C76 C78 . . . 117.7(12) no
C76 C75 H75 . . . 120.00 no
C76 C75 C74 . . . 120.00 no
C74 C75 H75 . . . 120.00 no
C75 C74 H74 . . . 120.00 no
C0 C74 C75 . . . 120.00 no
C0 C74 H74 . . . 120.00 no
C73 C0 H0 . . . 120.00 no
C74 C0 C73 . . . 120.00 no
C74 C0 H0 . . . 120.00 no
N2 C78 C76 . . . 125.6(17) no
N2 C78 H78 . . . 117.20 no
C76 C78 H78 . . . 117.20 no
H40A C40A H40B . . . 109.50 no
H40A C40A H40C . . . 109.50 no
H40B C40A H40C . . . 109.50 no
O02M C40A H40A . . . 109.50 no
O02M C40A H40B . . . 109.50 no
O02M C40A H40C . . . 109.50 no
C1B O02M C40A . . . 123.5(13) no
C1B C18A H18A . . . 120.00 no
C1B C18A C87A . . . 120.00 no
C87A C18A H18A . . . 120.00 no
O02M C1B C18A . . . 122.7(10) no
O02M C1B C1A . . . 116.9(10) no
C1A C1B C18A . . . 120.00 no
O5 C1A C1B . . . 129.3(10) no
O5 C1A C79 . . . 110.5(10) no
C1B C1A C79 . . . 120.00 no
C1A C79 C1C . . . 121.0(12) no
C91A C79 C1A . . . 120.00 no
C91A C79 C1C . . . 117.7(11) no
C79 C91A H91A . . . 120.00 no
C79 C91A C87A . . . 120.00 no
C87A C91A H91A . . . 120.00 no
C18A C87A H87A . . . 120.00 no
C91A C87A C18A . . . 120.00 no
C91A C87A H87A . . . 120.00 no
C79 C1C H1C . . . 115.90 no
N01Q C1C C79 . . . 128.3(18) no
N01Q C1C H1C . . . 115.90 no
C1C N01Q Ti2 . . . 123.7(13) no
C1C N01Q O01O . . . 120.4(15) no
O01O N01Q Ti2 . . . 115.7(10) no
N01Q O01O Sn2A . . . 116.1(11) no
C1D O0 Ti3 . . . 139.0(18) no
H80A C80 H80B . . . 109.50 no
H80A C80 H80C . . . 109.50 no
H80B C80 H80C . . . 109.50 no
O02Z C80 H80A . . . 109.50 no
O02Z C80 H80B . . . 109.50 no
O02Z C80 H80C . . . 109.50 no
C1E O02Z C80 . . . 142.(2) no
C02T C26A H26A . . . 119.30 no
N02J C26A H26A . . . 119.30 no
N02J C26A C02T . . . 121.(2) no
C02T C76A H76A . . . 120.00 no
C02T C76A C78A . . . 120.00 no
C78A C76A H76A . . . 120.00 no
C76A C02T C26A . . . 114.7(14) no
C76A C02T C1D . . . 120.00 no
C1D C02T C26A . . . 125.1(14) no
O0 C1D C02T . . . 119.8(16) no
O0 C1D C1E . . . 120.2(16) no
C1E C1D C02T . . . 120.00 no
O02Z C1E C1D . . . 122.0(15) no
O02Z C1E C14A . . . 117.4(15) no
C14A C1E C1D . . . 120.00 no
C1E C14A H14A . . . 120.00 no
C78A C14A C1E . . . 120.00 no
C78A C14A H14A . . . 120.00 no
C76A C78A H78A . . . 120.00 no
C14A C78A C76A . . . 120.00 no
C14A C78A H78A . . . 120.00 no
C26A N02J Ti3 . . . 129.6(18) no
O30 N02J Ti3 . . . 115.2(13) no
O30 N02J C26A . . . 114.4(17) no
N02J O30 Sn2A . . 2_666 108.9(16) no
N8 C81 H81 . . . 117.40 no
N8 C81 C1G . . . 125.2(11) no
C1G C81 H81 . . . 117.40 no
C1H O01B C02O . . . 119.2(9) no
O29 C1F C1G . . . 118.8(6) no
O29 C1F C1H . . . 121.2(6) no
C1G C1F C1H . . . 120.00 no
C1F C1G C81 . . . 121.3(8) no
C1F C1G C1J . . . 120.00 no
C1J C1G C81 . . . 118.7(8) no
C1G C1J H1J . . . 120.00 no
C1I C1J C1G . . . 120.00 no
C1I C1J H1J . . . 120.00 no
C1J C1I H1I . . . 120.00 no
C1J C1I C02L . . . 120.00 no
C02L C1I H1I . . . 120.00 no
C1I C02L H02L . . . 120.00 no
C1H C02L C1I . . . 120.00 no
C1H C02L H02L . . . 120.00 no
O01B C1H C1F . . . 115.2(7) no
O01B C1H C02L . . . 124.8(7) no
C02L C1H C1F . . . 120.00 no
O01B C02O H02A . . . 109.50 no
O01B C02O H02B . . . 109.50 no
O01B C02O H02C . . . 109.50 no
H02A C02O H02B . . . 109.50 no
H02A C02O H02C . . . 109.50 no
H02B C02O H02C . . . 109.50 no
O1 Sn1" O20 . . . 71.6(3) no
O1 Sn1" O26 . . 2_675 72.0(3) no
O1 Sn1" C2A . . . 157.0(16) no
O18 Sn1" O1 2_675 . . 91.2(3) no
O18 Sn1" O20 2_675 . . 158.0(4) no
O18 Sn1" O26 2_675 . 2_675 90.2(3) no
O18 Sn1" O2 2_675 . . 105.2(5) no
O18 Sn1" C2A 2_675 . . 102.5(16) no
O20 Sn1" O26 . . 2_675 71.7(3) no
O2 Sn1" O1 . . . 92.9(3) no
O2 Sn1" O20 . . . 89.8(3) no
O2 Sn1" O26 . . 2_675 158.9(4) no
O2 Sn1" C2A . . . 101.0(14) no
C2A Sn1" O20 . . . 90.1(16) no
Sn1 C17 H17A . . . 109.00 no
Sn1 C17 H17B . . . 109.00 no
H17A C17 H17B . . . 107.80 no
C69 C17 Sn1 . . . 113.0(15) no
C69 C17 H17A . . . 109.00 no
C69 C17 H17B . . . 109.00 no
C17 C69 H69A . . . 109.50 no
C17 C69 H69B . . . 109.50 no
H69A C69 H69B . . . 108.10 no
C35 C69 C17 . . . 110.6(15) no
C35 C69 H69A . . . 109.50 no
C35 C69 H69B . . . 109.50 no
C69 C35 H35A . . . 109.00 no
C69 C35 H35B . . . 109.00 no
H35A C35 H35B . . . 107.80 no
C71 C35 C69 . . . 113.1(14) no
C71 C35 H35A . . . 109.00 no
C71 C35 H35B . . . 109.00 no
C35 C71 H71A . . . 109.50 no
C35 C71 H71B . . . 109.50 no
C35 C71 H71C . . . 109.50 no
H71A C71 H71B . . . 109.50 no
H71A C71 H71C . . . 109.50 no
H71B C71 H71C . . . 109.50 no
Sn1" C2A H2AA . . . 104.70 no
Sn1" C2A H2AB . . . 104.70 no
H2AA C2A H2AB . . . 105.70 no
C6A C2A Sn1" . . . 130.(3) no
C6A C2A H2AA . . . 104.70 no
C6A C2A H2AB . . . 104.70 no
C2A C6A H6AA . . . 107.20 no
C2A C6A H6AB . . . 107.20 no
C2A C6A C8A . . . 121.(2) no
H6AA C6A H6AB . . . 106.80 no
C8A C6A H6AA . . . 107.20 no
C8A C6A H6AB . . . 107.20 no
C6A C8A H8AA . . . 106.30 no
C6A C8A H8AB . . . 106.30 no
C6A C8A C13A . . . 124.(2) no
H8AA C8A H8AB . . . 106.40 no
C13A C8A H8AA . . . 106.30 no
C13A C8A H8AB . . . 106.30 no
C8A C13A H13A . . . 109.50 no
C8A C13A H13B . . . 109.50 no
C8A C13A H13C . . . 109.50 no
H13A C13A H13B . . . 109.50 no
H13A C13A H13C . . . 109.50 no
H13B C13A H13C . . . 109.50 no
Sn2 C HA . . . 109.10 no
Sn2 C HB . . . 109.10 no
HA C HB . . . 107.80 no
C2 C Sn2 . . . 112.5(15) no
C2 C HA . . . 109.10 no
C2 C HB . . . 109.10 no
H65A C65 H65B . . . 109.50 no
H65A C65 H65C . . . 109.50 no
H65B C65 H65C . . . 109.50 no
C33 C65 H65A . . . 109.50 no
C33 C65 H65B . . . 109.50 no
C33 C65 H65C . . . 109.50 no
C65 C33 H33A . . . 105.10 no
C65 C33 H33B . . . 105.10 no
C65 C33 C2 . . . 129.(2) no
H33A C33 H33B . . . 105.90 no
C2 C33 H33A . . . 105.10 no
C2 C33 H33B . . . 105.10 no
C C2 C33 . . . 104.5(19) no
C C2 H2A . . . 110.90 no
C C2 H2B . . . 110.90 no
C33 C2 H2A . . . 110.90 no
C33 C2 H2B . . . 110.90 no
H2A C2 H2B . . . 108.90 no
H65D C65A H65E . . . 109.50 no
H65D C65A H65F . . . 109.50 no
H65E C65A H65F . . . 109.50 no
C33A C65A H65D . . . 109.50 no
C33A C65A H65E . . . 109.50 no
C33A C65A H65F . . . 109.50 no
C65A C33A H33C . . . 93.80 no
C65A C33A H33D . . . 93.80 no
H33C C33A H33D . . . 103.10 no
C67 C33A C65A . . . 168.(4) no
C67 C33A H33C . . . 93.80 no
C67 C33A H33D . . . 93.80 no
C33A C67 H67A . . . 99.70 no
C33A C67 H67B . . . 99.70 no
H67A C67 H67B . . . 104.10 no
CA C67 C33A . . . 148.(3) no
CA C67 H67A . . . 99.70 no
CA C67 H67B . . . 99.70 no
C67 CA HAA . . . 99.60 no
C67 CA HAB . . . 99.60 no
C67 CA Sn2A . . . 149.(3) no
HAA CA HAB . . . 104.10 no
Sn2A CA HAA . . . 99.60 no
Sn2A CA HAB . . . 99.60 no
O12 Sn2A Ti3 2_666 . 2_666 33.79(16) no
O12 Sn2A O17 2_666 . 2_666 87.0(3) no
O12 Sn2A O19 2_666 . . 82.3(3) no
O12 Sn2A O01O 2_666 . . 83.5(4) no
O12 Sn2A O30 2_666 . 2_666 84.1(7) no
O12 Sn2A CA 2_666 . . 178.5(13) no
O17 Sn2A Ti3 2_666 . 2_666 65.0(2) no
O17 Sn2A O19 2_666 . . 80.7(3) no
O17 Sn2A O01O 2_666 . . 157.9(5) no
O17 Sn2A CA 2_666 . . 93.5(13) no
O19 Sn2A Ti3 . . 2_666 103.2(2) no
O01O Sn2A O19 . . . 78.3(5) no
O01O Sn2A CA . . . 96.5(13) no
O30 Sn2A O19 2_666 . . 163.9(7) no
O30 Sn2A O01O 2_666 . . 108.6(7) no
O30 Sn2A CA 2_666 . . 94.5(14) no
CA Sn2A O19 . . . 99.2(13) no

loop_
_geom_torsion_atom_site_label_1
_geom_torsion_atom_site_label_2
_geom_torsion_atom_site_label_3
_geom_torsion_atom_site_label_4
_geom_torsion_site_symmetry_1
_geom_torsion_site_symmetry_2
_geom_torsion_site_symmetry_3
_geom_torsion_site_symmetry_4
_geom_torsion
_geom_torsion_publ_flag
Sn1 O18 N4 Ti4 2_675 . . . -40.6(5) no
Sn1 O18 N4 C28 2_675 . . . 139.9(6) no
Sn1 O20 N6 Ti1 . . . . -34.9(7) no
Sn1 O20 N6 C18 . . . . 151.2(6) no
Sn1 O26 N1 Ti4 2_675 . . . -50.6(5) no
Sn1 O26 N1 C10 2_675 . . . 126.6(6) no
Sn1 O2 N2 Ti1 . . . . -40.8(5) no
Sn1 O2 N2 C22 . . . . 142.7(9) no
Sn1 C17 C69 C35 . . . . -179.3(17) no
Sn2 O17 N5 Ti3 2_666 . . . 48.2(6) no
Sn2 O17 N5 C30 2_666 . . . -128.5(6) no
Sn2 O3 N3 Ti2 . . . . 51.5(13) no
Sn2 O3 N3 C47 . . . . -131.0(16) no
Sn2 O25 N7 Ti3 2_666 . . . 39.6(16) no
Sn2 O25 N7 C25 2_666 . . . -152.6(18) no
Sn2 C C2 C33 . . . . 175.1(18) no
Ti1 O6 C8 C14 . . . . -27.7(11) no
Ti1 O6 C8 C16 . . . . 154.6(6) no
Ti1 O8 C24 C20 . . . . -24.4(17) no
Ti1 O8 C24 C56 . . . . 153.4(8) no
Ti1 O8 C77 C73 . . . . 145.0(8) no
Ti1 O8 C77 C76 . . . . -38.2(16) no
Ti1 N6 C18 C14 . . . . 10.8(13) no
Ti1 N2 C22 C20 . . . .  8.(2) no
Ti1 N2 C78 C76 . . . .  1.(2) no
Ti4 O4 C1 C4 . . . . 15.4(12) no
Ti4 O4 C1 C6 . . . . -164.6(6) no
Ti4 O14 C34 C42 . . . . 161.8(5) no
Ti4 O14 C34 C50 . . . . -21.1(11) no
Ti4 N1 C10 C4 . . . .  0.9(12) no
Ti4 N4 C28 C50 . . . .  9.0(11) no
Ti2 O29 C52 C54 . . . . 32.(3) no
Ti2 O29 C52 C64 . . . . -150.8(16) no
Ti2 O29 C1F C1G . . . . 35.7(12) no
Ti2 O29 C1F C1H . . . . -142.6(6) no
Ti2 N8 O19 Sn2 . . . . 38.6(7) no
Ti2 N8 O19 Sn2A . . . . 38.1(6) no
Ti2 N8 C44 C54 . . . . -8.(4) no
Ti2 N8 C81 C1G . . . . -5.3(18) no
Ti2 O5 C55 C27 . . . . -173.7(6) no
Ti2 O5 C55 C7 . . . .  8.0(13) no
Ti2 O5 C1A C1B . . . . 176.8(14) no
Ti2 O5 C1A C79 . . . . -8.(3) no
Ti2 N3 C47 C7 . . . . -7.(3) no
Ti2 N01Q O01O Sn2A . . . . 27.8(16) no
Ti3 O24 C40 C26 . . . . 26.7(12) no
Ti3 O24 C40 C60 . . . . -152.4(7) no
Ti3 N5 C30 C26 . . . . -1.5(11) no
Ti3 O21 C61 C15 . . . .  1.(3) no
Ti3 O21 C61 C31 . . . . -171.5(19) no
Ti3 N7 C25 C15 . . . . -29.(3) no
Ti3 O0 C1D C02T . . . .  2.(4) no
Ti3 O0 C1D C1E . . . . -177.(2) no
Ti3 N02J O30 Sn2A . . . 2_666 49.(2) no
O1 Ti1 O6 C8 . . . . 67.3(10) no
O1 Ti1 O8 C24 . . . . 103.8(9) no
O1 Ti1 O8 C77 . . . . 114.4(12) no
O1 Ti1 O10 Ti4 . . . . -120.7(11) no
O1 Ti4 O4 C1 2_675 . . . 27.2(11) no
O1 Ti4 O10 Ti1 2_675 . . . 167.4(11) no
O1 Ti4 O14 C34 2_675 . . . 102.1(6) no
O4 Ti4 O10 Ti1 . . . . -28.0(12) no
O4 Ti4 O14 C34 . . . . -60.8(7) no
O4 C1 C4 C10 . . . . -5.6(11) no
O4 C1 C4 C12 . . . . 177.8(7) no
O4 C1 C6 O22 . . . .  3.9(10) no
O4 C1 C6 C38 . . . . -178.5(7) no
O6 Ti1 O8 C24 . . . . -60.6(9) no
O6 Ti1 O8 C77 . . . . -49.9(12) no
O6 Ti1 O10 Ti4 . . . . 42.0(12) no
O6 C8 C14 C18 . . . . -1.7(12) no
O6 C8 C14 C46 . . . . -177.9(8) no
O6 C8 C16 O16 . . . .  1.3(11) no
O6 C8 C16 C48 . . . . 178.7(8) no
O8 Ti1 O6 C8 . . . . -156.1(7) no
O8 Ti1 O10 Ti4 . . . . 134.7(11) no
O8 C24 C56 O9 . . . . -0.6(16) no
O8 C24 C56 C66 . . . . 178.6(12) no
O8 C77 C76 C75 . . . . -176.9(13) no
O8 C77 C76 C78 . . . .  5.4(14) no
O10 Ti1 O6 C8 . . . . -61.6(7) no
O10 Ti1 O8 C24 . . . . -159.4(9) no
O10 Ti1 O8 C77 . . . . -148.7(12) no
O10 Ti4 O4 C1 . . . . -106.2(8) no
O10 Ti4 O14 C34 . . . . -165.7(6) no
O12 Sn2 O19 N8 2_666 . . . -3.6(6) no
O12 Ti2 O28 Ti3 2_666 . . . 134.7(14) no
O12 Ti2 O29 C52 2_666 . . . -109.1(13) no
O12 Ti2 O29 C1F 2_666 . . . -118.3(9) no
O12 Ti2 O5 C55 2_666 . . . -44.4(14) no
O12 Ti2 O5 C1A 2_666 . . . -34.(3) no
O12 Ti3 O24 C40 . . . . -104.7(7) no
O12 Ti3 O28 Ti2 . . . . 177.1(14) no
O14 Ti4 O4 C1 . . . . 154.8(8) no
O14 Ti4 O10 Ti1 . . . . 66.9(12) no
O14 C34 C42 O15 . . . . -2.5(9) no
O14 C34 C42 C70 . . . . 176.6(7) no
O14 C34 C50 C28 . . . . -3.3(11) no
O14 C34 C50 C9 . . . . -177.7(7) no
O16 C16 C48 C58 . . . . 175.6(9) no
O18 N4 C28 C50 . . . . -171.6(6) no
O20 N6 C18 C14 . . . . -176.0(8) no
O22 C6 C38 C36 . . . . 177.5(8) no
O24 Ti3 O28 Ti2 . . . . -81.3(15) no
O24 C40 C60 O11 . . . . -0.9(12) no
O24 C40 C60 C41 . . . . -179.0(9) no
O26 N1 C10 C4 . . . . -175.8(7) no
O28 Ti2 O29 C52 . . . . 156.2(13) no
O28 Ti2 O29 C1F . . . . 146.9(9) no
O28 Ti2 O5 C55 . . . . 83.3(9) no
O28 Ti2 O5 C1A . . . . 94.(2) no
O28 Ti3 O24 C40 . . . . 160.6(7) no
O29 Ti2 O28 Ti3 . . . . -120.5(14) no
O29 Ti2 O5 C55 . . . . 179.2(9) no
O29 Ti2 O5 C1A . . . . -170.(2) no
O29 C52 C54 C44 . . . . -2.(4) no
O29 C52 C54 C11 . . . . 174.(2) no
O29 C52 C64 O23 . . . .  7.(3) no
O29 C52 C64 C45 . . . . -177.(2) no
O29 C1F C1G C81 . . . .  2.3(11) no
O29 C1F C1G C1J . . . . -178.3(10) no
O29 C1F C1H O01B . . . . -3.2(9) no
O29 C1F C1H C02L . . . . 178.2(10) no
O15 C42 C70 C5 . . . . -179.7(10) no
N1 Ti4 O4 C1 . . . . -12.2(8) no
N1 Ti4 O10 Ti1 . . . . -109.0(12) no
N1 Ti4 O14 C34 . . . . -1.7(13) no
N4 Ti4 O4 C1 . . . . 71.1(8) no
N4 Ti4 O10 Ti1 . . . . 164.2(9) no
N4 Ti4 O14 C34 . . . . 27.0(6) no
N4 C28 C50 C34 . . . .  6.7(12) no
N4 C28 C50 C9 . . . . -178.9(8) no
O2 N2 C22 C20 . . . . -176.1(11) no
O2 N2 C78 C76 . . . . -175.8(13) no
O17 Sn2 O19 N8 2_666 . . . 79.0(6) no
O17 N5 C30 C26 . . . . 174.8(7) no
N6 Ti1 O6 C8 . . . . 33.0(7) no
N6 Ti1 O8 C24 . . . . -13.4(16) no
N6 Ti1 O8 C77 . . . . -2.7(19) no
N6 Ti1 O10 Ti4 . . . . -38.4(12) no
N8 Ti2 O29 C52 . . . . -32.1(13) no
N8 Ti2 O29 C1F . . . . -41.3(9) no
N8 Ti2 O5 C55 . . . . -100.2(9) no
N8 Ti2 O5 C1A . . . . -89.(2) no
N8 C44 C54 C52 . . . . -10.(4) no
N8 C44 C54 C11 . . . . 173.(2) no
N8 C81 C1G C1F . . . . -11.8(18) no
N8 C81 C1G C1J . . . . 168.7(10) no
N2 Ti1 O6 C8 . . . . 122.3(7) no
N2 Ti1 O8 C24 . . . . 26.8(9) no
N2 Ti1 O8 C77 . . . . 37.5(12) no
N2 O2 Sn1" O1 . . . . 18.9(6) no
N2 O2 Sn1" O18 . . . 2_675 -73.2(6) no
N2 O2 Sn1" O20 . . . . 90.4(5) no
N2 O2 Sn1" O26 . . . 2_675 62.2(13) no
N2 O2 Sn1" C2A . . . . -179.5(17) no
O9 C56 C66 C39 . . . . 178.8(12) no
N5 Ti3 O24 C40 . . . . -29.5(7) no
N5 Ti3 O28 Ti2 . . . . -175.6(12) no
O19 N8 C44 C54 . . . . 179.(2) no
O19 N8 C81 C1G . . . . 176.1(10) no
C1 C4 C10 N1 . . . . -0.7(12) no
C1 C4 C12 C36 . . . .  1.3(11) no
C1 C6 C38 C36 . . . .  0.3(13) no
O5 Ti2 O28 Ti3 . . . . -30.1(15) no
O5 Ti2 O29 C52 . . . . 57.4(13) no
O5 Ti2 O29 C1F . . . . 48.1(9) no
O5 C55 C7 C47 . . . . -0.7(14) no
O5 C55 C7 C51 . . . . 178.3(12) no
O5 C1A C79 C91A . . . . -175.7(13) no
O5 C1A C79 C1C . . . . 17.8(15) no
C4 C1 C6 O22 . . . . -176.1(7) no
C4 C1 C6 C38 . . . .  1.5(11) no
C4 C12 C36 C38 . . . .  0.5(13) no
O21 Ti3 O24 C40 . . . . 57.(1) no
O21 Ti3 O28 Ti2 . . . . 18.5(17) no
O21 C61 C31 O27 . . . . -7.2(15) no
O21 C61 C31 C57 . . . . 172.4(17) no
C6 C1 C4 C10 . . . . 174.4(7) no
C6 C1 C4 C12 . . . . -2.3(11) no
C8 C14 C18 N6 . . . .  6.4(14) no
C8 C14 C46 C58 . . . .  0.2(16) no
C8 C16 C48 C58 . . . . -1.8(15) no
O11 C60 C41 C72 . . . . -178.4(10) no
C10 C4 C12 C36 . . . . -175.4(7) no
C12 C4 C10 N1 . . . . 176.0(7) no
C12 C36 C38 C6 . . . . -1.3(13) no
C14 C8 C16 O16 . . . . -176.4(7) no
C14 C8 C16 C48 . . . .  1.0(13) no
C14 C46 C58 C48 . . . . -1.1(18) no
C16 C8 C14 C18 . . . . 176.0(8) no
C16 C8 C14 C46 . . . . -0.2(13) no
C16 C48 C58 C46 . . . .  1.9(18) no
O23 C64 C45 C19 . . . . -180.(2) no
C18 C14 C46 C58 . . . . -176.(1) no
C20 C24 C56 O9 . . . . 177.3(12) no
C20 C24 C56 C66 . . . . -3.6(19) no
C20 C68 C39 C66 . . . . -1.0(19) no
C22 C20 C24 O8 . . . .  0.(2) no
C22 C20 C24 C56 . . . . -177.7(13) no
C22 C20 C68 C39 . . . . 179.9(12) no
C24 C20 C22 N2 . . . .  7.(2) no
C24 C20 C68 C39 . . . . -2.9(17) no
C24 C56 C66 C39 . . . . -0.3(18) no
C26 C40 C60 O11 . . . . 179.9(8) no
C26 C40 C60 C41 . . . .  1.8(14) no
C26 C62 C72 C41 . . . .  1.1(15) no
C28 C50 C9 C5 . . . . -173.4(9) no
C30 C26 C40 O24 . . . .  1.7(12) no
C30 C26 C40 C60 . . . . -179.2(8) no
C30 C26 C62 C72 . . . . 177.8(8) no
C32 O16 C16 C8 . . . . -59.1(10) no
C32 O16 C16 C48 . . . . 123.5(9) no
C34 C42 C70 C5 . . . .  1.4(14) no
C34 C50 C9 C5 . . . .  1.2(14) no
C40 C26 C30 N5 . . . . -11.2(12) no
C40 C26 C62 C72 . . . .  0.2(13) no
C40 C60 C41 C72 . . . . -0.5(15) no
O3 Sn2 O19 N8 . . . . -74.4(7) no
O3 N3 C47 C7 . . . . 175.4(18) no
C42 C34 C50 C28 . . . . 173.7(7) no
C42 C34 C50 C9 . . . . -0.7(11) no
C42 C70 C5 C9 . . . . -0.9(19) no
N3 Ti2 O28 Ti3 . . . . 56.4(15) no
N3 Ti2 O5 C55 . . . . -9.7(10) no
N3 C47 C7 C51 . . . . -177.7(17) no
N3 C47 C7 C55 . . . .  1.(3) no
C44 N8 O19 Sn2 . . . . -146.2(16) no
C44 C54 C11 C19 . . . . 177.(2) no
C46 C14 C18 N6 . . . . -177.5(9) no
C50 C34 C42 O15 . . . . -179.6(7) no
C50 C34 C42 C70 . . . . -0.5(11) no
C50 C9 C5 C70 . . . . -0.4(18) no
C52 C54 C11 C19 . . . .  0.(3) no
C52 C64 C45 C19 . . . .  5.(4) no
C54 C52 C64 O23 . . . . -176.(2) no
C54 C52 C64 C45 . . . .  0.(4) no
C56 C66 C39 C68 . . . .  2.6(19) no
C62 C26 C30 N5 . . . . 171.3(7) no
C62 C26 C40 O24 . . . . 179.2(7) no
C62 C26 C40 C60 . . . . -1.7(12) no
C62 C72 C41 C60 . . . . -1.0(16) no
C64 C52 C54 C44 . . . . -179.(2) no
C64 C52 C54 C11 . . . . -2.(3) no
C68 C20 C22 N2 . . . . -176.0(12) no
C68 C20 C24 O8 . . . . -177.2(12) no
C68 C20 C24 C56 . . . .  5.1(18) no
C37 O15 C42 C34 . . . . -179.7(7) no
C37 O15 C42 C70 . . . .  1.4(13) no
O25 Sn2 O19 N8 2_666 . . . -22.(2) no
O25 N7 C25 C15 . . . . 164.1(18) no
C21 O27 C31 C57 . . . . -144.(2) no
C21 O27 C31 C61 . . . . 36.(2) no
C43 O22 C6 C1 . . . . -177.7(9) no
C43 O22 C6 C38 . . . .  5.0(13) no
N7 Ti3 O28 Ti2 . . . . 97.5(16) no
N7 C25 C15 C59 . . . . -171.0(19) no
N7 C25 C15 C61 . . . .  2.(3) no
C11 C19 C45 C64 . . . . -7.(4) no
C45 C19 C11 C54 . . . .  5.(4) no
O13 C27 C55 O5 . . . .  1.4(11) no
O13 C27 C55 C7 . . . . 179.9(8) no
C23 O23 C64 C52 . . . . 172.(2) no
C23 O23 C64 C45 . . . . -5.(3) no
C3 O9 C56 C24 . . . . -161.9(11) no
C3 O9 C56 C66 . . . . 18.9(18) no
C49 O11 C60 C40 . . . . 176.3(13) no
C49 O11 C60 C41 . . . . -5.7(18) no
C25 C15 C61 O21 . . . . 14.4(17) no
C25 C15 C61 C31 . . . . -172.9(16) no
C51 C13 C53 C27 . . . .  0.00 no
C13 C51 C7 C47 . . . . 179.0(15) no
C13 C51 C7 C55 . . . .  0.00 no
C13 C53 C27 O13 . . . . -179.9(8) no
C13 C53 C27 C55 . . . .  0.00 no
C53 C27 C55 O5 . . . . -178.5(11) no
C53 C27 C55 C7 . . . .  0.00 no
C27 C55 C7 C47 . . . . -179.0(15) no
C27 C55 C7 C51 . . . .  0.00 no
C7 C51 C13 C53 . . . .  0.00 no
C57 C29 C59 C15 . . . .  0.00 no
C29 C57 C31 O27 . . . . 179.6(7) no
C29 C57 C31 C61 . . . .  0.00 no
C29 C59 C15 C25 . . . . 173.4(15) no
C29 C59 C15 C61 . . . .  0.00 no
C59 C15 C61 O21 . . . . -172.7(17) no
C59 C15 C61 C31 . . . .  0.00 no
C15 C61 C31 O27 . . . . -179.6(6) no
C15 C61 C31 C57 . . . .  0.00 no
C31 C57 C29 C59 . . . .  0.00 no
C63 O13 C27 C53 . . . . -176.4(12) no
C63 O13 C27 C55 . . . .  3.7(13) no
C82 O00X C73 C77 . . . . -155.4(11) no
C82 O00X C73 C0 . . . . 23.2(18) no
O00X C73 C77 O8 . . . . -4.6(12) no
O00X C73 C77 C76 . . . . 178.7(12) no
O00X C73 C0 C74 . . . . -178.5(13) no
C73 C77 C76 C75 . . . .  0.00 no
C73 C77 C76 C78 . . . . -177.7(15) no
C77 C73 C0 C74 . . . .  0.00 no
C77 C76 C75 C74 . . . .  0.00 no
C77 C76 C78 N2 . . . .  8.(2) no
C76 C75 C74 C0 . . . .  0.00 no
C75 C76 C78 N2 . . . . -170.1(13) no
C75 C74 C0 C73 . . . .  0.00 no
C0 C73 C77 O8 . . . . 176.8(14) no
C0 C73 C77 C76 . . . .  0.00 no
C78 C76 C75 C74 . . . . 177.8(14) no
C40A O02M C1B C18A . . . . -3.(2) no
C40A O02M C1B C1A . . . . -175.3(14) no
O02M C1B C1A O5 . . . . -12.2(15) no
O02M C1B C1A C79 . . . . 173.0(14) no
C18A C1B C1A O5 . . . . 174.8(16) no
C18A C1B C1A C79 . . . .  0.00 no
C1B C18A C87A C91A . . . .  0.00 no
C1B C1A C79 C91A . . . .  0.00 no
C1B C1A C79 C1C . . . . -166.5(15) no
C1A C79 C91A C87A . . . .  0.00 no
C1A C79 C1C N01Q . . . . -10.(3) no
C79 C91A C87A C18A . . . .  0.00 no
C79 C1C N01Q Ti2 . . . . -10.(3) no
C79 C1C N01Q O01O . . . . 176.1(18) no
C91A C79 C1C N01Q . . . . -176.4(18) no
C87A C18A C1B O02M . . . . -172.6(15) no
C87A C18A C1B C1A . . . .  0.00 no
C1C C79 C91A C87A . . . . 166.9(15) no
C1C N01Q O01O Sn2A . . . . -157.9(16) no
N01Q Ti2 O28 Ti3 . . . . 47.1(15) no
N01Q Ti2 O29 C1F . . . .  0.5(16) no
N01Q Ti2 O5 C1A . . . . -7.(2) no
O0 Ti3 O24 C40 . . . . 62.0(11) no
O0 Ti3 O28 Ti2 . . . .  3.6(16) no
O0 C1D C1E O02Z . . . . -10.(2) no
O0 C1D C1E C14A . . . . 179.(2) no
C80 O02Z C1E C1D . . . . -4.7(16) no
C80 O02Z C1E C14A . . . . 166.6(15) no
O02Z C1E C14A C78A . . . . -171.4(11) no
C26A C02T C1D O0 . . . . -4.(2) no
C26A C02T C1D C1E . . . . 175.(2) no
C26A N02J O30 Sn2A . . . 2_666 -122.(2) no
C76A C02T C1D O0 . . . . -179.(2) no
C76A C02T C1D C1E . . . .  0.00 no
C02T C26A N02J Ti3 . . . . 18.(4) no
C02T C26A N02J O30 . . . . -173.(2) no
C02T C76A C78A C14A . . . .  0.00 no
C02T C1D C1E O02Z . . . . 171.0(11) no
C02T C1D C1E C14A . . . .  0.00 no
C1D C1E C14A C78A . . . .  0.00 no
C1E C14A C78A C76A . . . .  0.00 no
C78A C76A C02T C26A . . . . -175.7(18) no
C78A C76A C02T C1D . . . .  0.00 no
N02J Ti3 O24 C40 . . . . 12.(2) no
N02J Ti3 O28 Ti2 . . . . 88.0(16) no
N02J C26A C02T C76A . . . . 169.(2) no
N02J C26A C02T C1D . . . . -6.(3) no
C81 N8 O19 Sn2A . . . . -143.2(9) no
C81 C1G C1J C1I . . . . 179.5(11) no
C1F C1G C1J C1I . . . .  0.00 no
C1G C1F C1H O01B . . . . 178.6(9) no
C1G C1F C1H C02L . . . .  0.00 no
C1G C1J C1I C02L . . . .  0.00 no
C1J C1I C02L C1H . . . .  0.00 no
C1I C02L C1H O01B . . . . -178.4(10) no
C1I C02L C1H C1F . . . .  0.00 no
C1H C1F C1G C81 . . . . -179.5(11) no
C1H C1F C1G C1J . . . .  0.00 no
C02O O01B C1H C1F . . . . 170.0(9) no
C02O O01B C1H C02L . . . . -11.5(14) no
Sn1" O18 N4 Ti4 2_675 . . . -51.7(6) no
Sn1" O18 N4 C28 2_675 . . . 128.8(6) no
Sn1" O20 N6 Ti1 . . . . -39.2(6) no
Sn1" O20 N6 C18 . . . . 146.9(6) no
Sn1" O26 N1 Ti4 2_675 . . . -54.2(5) no
Sn1" O26 N1 C10 2_675 . . . 122.9(6) no
Sn1" O2 N2 Ti1 . . . . -52.7(6) no
Sn1" O2 N2 C78 . . . . 123.8(11) no
Sn1" C2A C6A C8A . . . . 127.(4) no
C17 C69 C35 C71 . . . . 66.(3) no
C2A C6A C8A C13A . . . . 64.(5) no
C Sn2 O19 N8 . . . . -177.4(9) no
C65 C33 C2 C . . . . 55.(4) no
C65A C33A C67 CA . . . . -162.(17) no
C33A C67 CA Sn2A . . . . -140.(6) no
Sn2A Ti3 O24 C40 2_666 . . . -75.8(8) no
Sn2A Ti3 O28 Ti2 2_666 . . . 146.7(14) no
Sn2A O17 N5 Ti3 2_666 . . . 34.7(6) no
Sn2A O17 N5 C30 2_666 . . . -142.1(6) no

loop_
_geom_hbond_atom_site_label_D
_geom_hbond_atom_site_label_H
_geom_hbond_atom_site_label_A
_geom_hbond_site_symmetry_D
_geom_hbond_site_symmetry_H
_geom_hbond_site_symmetry_A
_geom_hbond_distance_DH
_geom_hbond_distance_HA
_geom_hbond_distance_DA
_geom_hbond_angle_DHA
_geom_hbond_publ_flag
O00 H00A O14 . . .  0.8700  2.0500  2.606(6) 120.40 yes
O00 H00A O15 . . .  0.8700  1.8200  2.453(7) 127.60 yes
O00 H00B O00X . . 2_675  0.8700  1.8200  2.560(14) 142.30 yes
O7 H7A O01B . . 2_666  0.8700  1.9800  2.579(10) 125.20 yes
O7 H7B O11 . . .  0.8300  1.8700  2.572(10) 140.40 yes
C65A H65D O2 . . .  0.9800  2.1300  2.81(5) 124.90 yes
